# Supplementary material for: Transcription Factor Id1 Plays an Essential Role in Th9 Cell Differentiation by Inhibiting Tcf3 and Tcf4
Source: Adv Sci (Weinh). 2023 Oct 22;10(35):2305527. doi: 10.1002/advs.202305527 (PMC10724384; doi:10.1002/advs.202305527)
Supplement: Supplementary file 2 — Supplemental Dataset 1 [file ADVS-10-2305527-s002.xlsx]

## Sheet: control
protein probability	protein	protein description		protein length	percent coverage	tot indep spectra	peptides
1	sp|A1KXC4|FAIM3_MOUSE	Fas apoptotic inhibitory molecule 3 OS=Mus musculus GN=Fcmr PE=2 SV=2	#N/A	422	7.6	3	GLHIPIPEFHILIPTFLGFLLLVLLGLVVKR+RGLHIPIPEFHILIPTFLGFLLLVLLGLVVK
1	sp|A2AI08|TPRN_MOUSE	Taperin OS=Mus musculus GN=Tprn PE=1 SV=1	Taperin OS=Mus musculus GN=Tprn PE=1 SV=1	749	7.1	3	LAALSGGQGSGAAPDGPNER+LSQPAPPISPVPVAQR+LVLAESLGPLSQNPFMR
1	sp|B1AS29|GRIK3_MOUSE	Glutamate receptor ionotropic, kainate 3 OS=Mus musculus GN=Grik3 PE=1 SV=1	#N/A	919	3.8	2	LGIQKIGGIFIVLAAGLVLSVLVAVGEFIYK+QKIGGIFIVLAAGLVLSVLVAVGEFIYKLR+SALGIQKIGGIFIVLAAGLVLSVLVAVGEFIYKLR
1	sp|B1AZA5|TM245_MOUSE	Transmembrane protein 245 OS=Mus musculus GN=Tmem245 PE=1 SV=1	#N/A	876	7.8	8	IIAVQLWLNLWIVQLLPVPVAVWIIKK+IWLEKMLDKIISIFIIFLLVIGTLLLALLLTAK+LVWAIIAVQLWLNLWIVQLLPVPVAVWIIK+MIIWLEKMLDKIISIFIIFLLVIGTLLLAL+MLDKIISIFIIFLLVIGTLLLALLLTAKVH+WAIIAVQLWLNLWIVQLLPVPVAVWIIKK+WLEKMLDKIISIFIIFLLVIGTLLLALLLTAK
1	sp|B9EJ86|OSBL8_MOUSE	Oxysterol-binding protein-related protein 8 OS=Mus musculus GN=Osbpl8 PE=1 SV=1	#N/A	889	2.9	2	GIDLGDIQSSIESIK+VVLPTFILEPR
1	sp|E9PVD3|PCD16_MOUSE	Protocadherin-16 OS=Mus musculus GN=Dchs1 PE=1 SV=1	#N/A	3291	1.2	6	ALGLAPDLNLLLVGAVAASLGVVVVLALAALVLGLVR+APDLNLLLVGAVAASLGVVVVLALAALVLGLVRAR+LAPDLNLLLVGAVAASLGVVVVLALAALVLGLVRAR+LNLLLVGAVAASLGVVVVLALAALVLGLVRARSR+NLLLVGAVAASLGVVVVLALAALVLGLVRARSR
1	sp|E9Q557|DESP_MOUSE	Desmoplakin OS=Mus musculus GN=Dsp PE=1 SV=1	Desmoplakin OS=Mus musculus GN=Dsp PE=1 SV=1	2883	8.9	28	AFIGFEGVK+AITGFDDPFSGK+ALLQAILQTEDMLK+AVTGYNDPETGNIISLFQAMNK+AVTGYNDPETGNIISLFQAMNKELIEK+CIKDEETGLCLLPLK+FLDQNLQK+GFFDPNTEENLTYLQLK+GIVDSITGQR+GLVGIEFK+ITNLTQQLEQASIVK+IVDPVSNLR+LGIYEAMK+LLEAQIATGGIIDPK+LLEAQLASGGVVDPVNSVFLPK+LLQLQEQMR+LNDSILQATEQR+LQSLTENLTK+LTYEIEDEKR+LVFDGLR+TLELQGLINDLQR+YIELLTR
1	sp|E9Q7P9|CDHR2_MOUSE	Cadherin-related family member 2 OS=Mus musculus GN=Cdhr2 PE=1 SV=1	#N/A	1308	2.7	3	EPDQQKLLTSVIIGLVVSLVLVLVILITALVCLR+PDQQKLLTSVIIGLVVSLVLVLVILITALVCLRK
1	sp|E9Q7X6-2|HEG1_MOUSE sp|E9Q7X6-3|HEG1_MOUSE sp|E9Q7X6|HEG1_MOUSE	Isoform 2 of Protein HEG homolog 1 OS=Mus musculus GN=Heg1;Isoform 3 of Protein HEG homolog 1 OS=Mus musculus GN=Heg1;Protein HEG homolog 1 OS=Mus musculus GN=Heg1 PE=1 SV=1	#N/A	1240	8.8	5	APRWPPPSLLLLLLLPLLLLPPAAPGARGSLPS+APRWPPPSLLLLLLLPLLLLPPAAPGARGSLPSP+APRWPPPSLLLLLLLPLLLLPPAAPGARGSLPSPA+MATPRAPRWPPPSLLLLLLLPLLLLPPAAPGAR+WPPPSLLLLLLLPLLLLPPAAPGAR
1	sp|O08715-2|AKAP1_MOUSE sp|O08715-3|AKAP1_MOUSE sp|O08715-4|AKAP1_MOUSE sp|O08715-5|AKAP1_MOUSE sp|O08715-6|AKAP1_MOUSE sp|O08715|AKAP1_MOUSE	Isoform 1 of A-kinase anchor protein 1, mitochondrial OS=Mus musculus GN=Akap1;Isoform 2 of A-kinase anchor protein 1, mitochondrial OS=Mus musculus GN=Akap1;Isoform 4 of A-kinase anchor protein 1, mitochondrial OS=Mus musculus GN=Akap1;Isoform 5 of A-kinase anchor protein 1, mitochondrial OS=Mus musculus GN=Akap1;Isoform 6 of A-kinase anchor protein 1, mitochondrial OS=Mus musculus GN=Akap1;A-ki…	#VALUE!	544	9.7	2	LPSSFVEPVHSEPVKDEDALEPQVK+SEFPILAPGGGEGEEVSHGPPQVAELLK
1	sp|O08917|FLOT1_MOUSE	Flotillin-1 OS=Mus musculus GN=Flot1 PE=1 SV=1	Flotillin-1 OS=Mus musculus GN=Flot1 PE=1 SV=1	428	6.5	2	LPQVAEEISGPLTSANK+VTGEVLDILSR
1	sp|O09167|RL21_MOUSE	60S ribosomal protein L21 OS=Mus musculus GN=Rpl21 PE=1 SV=3	60S ribosomal protein L21 OS=Mus musculus GN=Rpl21 PE=1 SV=3	160	31.9	6	GTWVQLK+HGVVPLATYMR+TNGKEPELLEPIPYEFMA+VYNVTQHAVGIIVNK
1	sp|O35129|PHB2_MOUSE	Prohibitin-2 OS=Mus musculus GN=Phb2 PE=1 SV=1	Prohibitin-2 OS=Mus musculus GN=Phb2 PE=1 SV=1	299	37.1	13	AQFLVEK+AQVSLLIR+DLQMVNISLR+ESVFTVEGGHR+FNASQLITQR+IGGVQQDTILAEGLHFR+LLLGAGAVAYGVR+MLGEALSK+VLPSIVNEVLK+VLSRPNAQELPSMYQR
1	sp|O35161|CELR1_MOUSE	Cadherin EGF LAG seven-pass G-type receptor 1 OS=Mus musculus GN=Celsr1 PE=1 SV=3	#N/A	3034	1.3	2	EHGEVLPLKIITYAALSLSLVALLVAFVLLSLVR+PLKIITYAALSLSLVALLVAFVLLSLVRTLR+REHGEVLPLKIITYAALSLSLVALLVAFVLL
1	sp|O35609|SCAM3_MOUSE	Secretory carrier-associated membrane protein 3 OS=Mus musculus GN=Scamp3 PE=1 SV=3	Secretory carrier-associated membrane protein 3 OS=Mus musculus GN=Scamp3 PE=1 SV=3	349	12.3	12	ALVVVGSKPAVAVLMLLVALLFTGIAVLGIVMLK+ALVVVGSKPAVAVLMLLVALLFTGIAVLGIVMLKR+LVVVGSKPAVAVLMLLVALLFTGIAVLGIVMLK+LVVVGSKPAVAVLMLLVALLFTGIAVLGIVMLKR+TALVVVGSKPAVAVLMLLVALLFTGIAVLGIVMLK+VAVLMLLVALLFTGIAVLGIVMLKRIHSLYR+VTALVVVGSKPAVAVLMLLVALLFTGIAVLGIVMLK+VVGSKPAVAVLMLLVALLFTGIAVLGIVMLK+VVVGSKPAVAVLMLLVALLFTGIAVLGIVMLKR
1	sp|O35674|ADA19_MOUSE	Disintegrin and metalloproteinase domain-containing protein 19 OS=Mus musculus GN=Adam19 PE=2 SV=2	#N/A	920	5.2	2	CGNGYLEDGEECDCGEEEECKNPCCNASNC+KESARRPPPSRPMPPAP+RCGNGYLEDGEECDCGEEEECKNPCCNASNC
1	sp|O54734|OST48_MOUSE	Dolichyl-diphosphooligosaccharide--protein glycosyltransferase 48 kDa subunit OS=Mus musculus GN=Ddost PE=1 SV=2	Dolichyl-diphosphooligosaccharide--protein glycosyltransferase 48 kDa subunit OS=Mus musculus GN=Ddost PE=1 SV=2	441	8.4	4	DTHSLFFR+GFELTFK+NTLLIAGLQAR+TLVLLDNLNVR
1	sp|O54824-2|IL16_MOUSE sp|O54824|IL16_MOUSE	Isoform 2 of Pro-interleukin-16 OS=Mus musculus GN=Il16;Pro-interleukin-16 OS=Mus musculus GN=Il16 PE=1 SV=3	Isoform 2 of Pro-interleukin-16 OS=Mus musculus GN=Il16;Pro-interleukin-16 OS=Mus musculus GN=Il16 PE=1 SV=3	624	22.9	14	ALPDGPVTIVIR+ALSPDPLLR+GNEVLSINGK+ISSFENFGSSQLPDR+LLTTQSEDTQGPGLK+LSLQPSSGETTK+LYSISSQLSSAVMK+QLDSIHVTILHK+RPPEVASAIQPTPVSR+TSAGLGFSLEGGK+VFPNGLASQEGTIQK
1	sp|O54890|ITB3_MOUSE	Integrin beta-3 OS=Mus musculus GN=Itgb3 PE=1 SV=2	#N/A	787	12.6	7	CNNGNGTFECGVCRCDQGWLGSMCECSEEDY+DILVVLLSVMGAILLIGLATLLIWKLLITIHDR+GEMCSGHGQCNCGDCVCDSDWTGYYCNCTT+KGPDILVVLLSVMGAILLIGLATLLIWK+YKGEMCSGHGQCNCGDCVCDSDWTGYYCNC
1	sp|O54957|LAT_MOUSE	Linker for activation of T-cells family member 1 OS=Mus musculus GN=Lat PE=1 SV=1	Linker for activation of T-cells family member 1 OS=Mus musculus GN=Lat PE=1 SV=1	242	15.7	4	QPDLLPIPR+SILIKPPQITVPR+TPAVSYPLVTSFPPLR
1	sp|O55026|ENTP2_MOUSE	Ectonucleoside triphosphate diphosphohydrolase 2 OS=Mus musculus GN=Entpd2 PE=1 SV=2	#N/A	495	7.5	2	GLRKGTHFSSWVALLLLFTVLILAALVLLLR+GTHFSSWVALLLLFTVLILAALVLLLRQVRSAK
1	sp|O55234|PSB5_MOUSE	Proteasome subunit beta type-5 OS=Mus musculus GN=Psmb5 PE=1 SV=3	#N/A	264	10.2	2	ATAGAYIASQTVK+DAYSGGAVNLYHVR
1	sp|O88307|SORL_MOUSE	Sortilin-related receptor OS=Mus musculus GN=Sorl1 PE=1 SV=3	#N/A	2215	5.5	3	CDGMDDCGDYSDEANCENPTEAPNCSRYFQF+CDLEDDCGDNSDESHCEMHQCRSDEFNCS+CSNGNCINSIWWCDFDNDCGDMSDERNCPT+TDVAAVVVPILFLILLSLGVGFAILYTKHRR
1	sp|O88342|WDR1_MOUSE	WD repeat-containing protein 1 OS=Mus musculus GN=Wdr1 PE=1 SV=3	WD repeat-containing protein 1 OS=Mus musculus GN=Wdr1 PE=1 SV=3	606	4	2	VFASLPQVER+VYSILASTLKDEGK
1	sp|O88427-2|CAC1H_MOUSE sp|O88427|CAC1H_MOUSE	Isoform 2 of Voltage-dependent T-type calcium channel subunit alpha-1H OS=Mus musculus GN=Cacna1h;Voltage-dependent T-type calcium channel subunit alpha-1H OS=Mus musculus GN=Cacna1h PE=1 SV=3	#N/A	2359	1.4	3	DGLLVLVSLVDIIVAVASAGGAKILGVLRVLR+LLVLVSLVDIIVAVASAGGAKILGVLRVLR+VLDGLLVLVSLVDIIVAVASAGGAKILGVLR
1	sp|P00405|COX2_MOUSE	Cytochrome c oxidase subunit 2 OS=Mus musculus GN=Mtco2 PE=1 SV=1	Cytochrome c oxidase subunit 2 OS=Mus musculus GN=Mtco2 PE=1 SV=1	227	27.8	9	ILYMMDEINNPVLTVK+LLEVDNRVVLPMELPIR+MLISSEDVLHSWAVPSLGLK+VVLPMELPIR+YFENWSASMI
1	sp|P01631|KV2A7_MOUSE	Ig kappa chain V-II region 26-10 OS=Mus musculus PE=1 SV=1	Ig kappa chain V-II region 26-10 OS=Mus musculus PE=1 SV=1	113	32.7	7	DVVMTQTPLSLPVSLGDQASISCR+FSGSGSGTDFTLK+SLPVSLGDQASISCR
1	sp|P01635|KV5A3_MOUSE	Ig kappa chain V-V region K2 (Fragment) OS=Mus musculus PE=1 SV=1	Ig kappa chain V-V region K2 (Fragment) OS=Mus musculus PE=1 SV=1	115	40.9	6	ASGNIHNYLAWYQQK+FSGSGSGTQYSLK+SPQLLVYNAK+TLADGVPSR
1	sp|P01636|KV5A4_MOUSE	Ig kappa chain V-V region MOPC 149 OS=Mus musculus PE=1 SV=1	#N/A	108	35.2	3	ASENIYSYLAWYQQK+FSGSGSGTQFSLK+SPQLLVYDAK
1	sp|P01642|KV5A9_MOUSE	Ig kappa chain V-V region L7 (Fragment) OS=Mus musculus GN=Gm10881 PE=1 SV=1	#N/A	115	26.1	3	DILLTQSPAILSVSPGER+YASESISGIPSR
1	sp|P01831|THY1_MOUSE	Thy-1 membrane glycoprotein OS=Mus musculus GN=Thy1 PE=1 SV=1	Thy-1 membrane glycoprotein OS=Mus musculus GN=Thy1 PE=1 SV=1	162	32.7	8	DNSIQHEFSLTR+HVLSGTLGIPEHTYR+SRVTLSNQPYIK+VTLSNQPYIK+VTSLTACLVNQNLR
1	sp|P01837|IGKC_MOUSE	Ig kappa chain C region OS=Mus musculus PE=1 SV=1	Ig kappa chain C region OS=Mus musculus PE=1 SV=1	106	45.3	35	DSTYSMSSTLTLTK+DSTYSMSSTLTLTKDEYER+LNNFYPK+QNGVLNSWTDQDSK+QNGVLNSWTDQDSKDSTYSMSSTLTLTK+QNGVLNSWTDQDSKDSTYSMSSTLTLTKDEYER+WKIDGSER
1	sp|P01864|GCAB_MOUSE	Ig gamma-2A chain C region secreted form OS=Mus musculus PE=1 SV=1	Ig gamma-2A chain C region secreted form OS=Mus musculus PE=1 SV=1	335	54	99	ALPSPIEK+ALPSPIEKTISKPRG+APQVYVLPPPAEEMTK+APQVYVLPPPAEEMTKK+DVLMISLSPMVT+DVLMISLSPMVTCVVVDVSEDDPDVQIS+FVNNVEVHTAQTQTHR+GPVRAPQVYVLPPPAEEMTKK+LLGGPSVFIFPPK+NTATVLDSDGSYFMYSK+SVTLGCLVK+TEQNYKNTATVLDSDGSYFMYSK+TTAPSVYPLVPVCGGTTGSSVTLGCLVK+TWPSQTITCNVAHPASSTK+VVSALPIQH+VVSALPIQHQDWM+VVSALPIQHQDWMSGK+VVSALPIQHQDWMSGKEFK
1	sp|P01867-2|IGG2B_MOUSE sp|P01867|IGG2B_MOUSE	Isoform 2 of Ig gamma-2B chain C region OS=Mus musculus GN=Igh-3;Ig gamma-2B chain C region OS=Mus musculus GN=Igh-3 PE=1 SV=3	Isoform 2 of Ig gamma-2B chain C region OS=Mus musculus GN=Igh-3;Ig gamma-2B chain C region OS=Mus musculus GN=Igh-3 PE=1 SV=3	335	45.4	42	APQVYILPPPAEQLSR+CPAPNLEGGPSVFIFPPNIK+DLPSPIER+DTAPVLDSDGSYFIYSK+DVLMISLTPK+FVNNVEVHTAQTQTHR+ILPPPAEQLSR+KLEPSGPISTINPCPPCK+LEGGPSVFIFPPNIK+LEPSGPISTINPCPPCK+PPPAEQLSR+SVTLGCLVK+SYFIYSK+TTPPSVYPLAPGCGDTTGSSVTLGCLVK+VVSTLPIQHQD+VVSTLPIQHQDWMSGK+VVSTLPIQHQDWMSGKEFK
1	sp|P01868|IGHG1_MOUSE sp|P01869|IGH1M_MOUSE	Ig gamma-1 chain C region secreted form OS=Mus musculus GN=Ighg1 PE=1 SV=1;Ig gamma-1 chain C region, membrane-bound form OS=Mus musculus GN=Ighg1 PE=1 SV=2	Ig gamma-1 chain C region secreted form OS=Mus musculus GN=Ighg1 PE=1 SV=1;Ig gamma-1 chain C region, membrane-bound form OS=Mus musculus GN=Ighg1 PE=1 SV=2	324	36.1	34	APQVYTIPPPK+APQVYTIPPPKEQMAK+DCGCKPCICTVPEVSSVFIFPPKPK+DVLTITLTPK+SVSELPIMHQDWLNGK+TTPPSVYPLAPGSAAQTNSMVTLGCLVK+VNSAAFPAPIEK+VTCVVVDISK
1	sp|P01872-2|IGHM_MOUSE sp|P01872|IGHM_MOUSE	Isoform 2 of Ig mu chain C region OS=Mus musculus GN=Ighm;Ig mu chain C region OS=Mus musculus GN=Ighm PE=1 SV=2	#N/A	475	14.3	4	DLHVPIPAVAEMNPNVNVFVPPR+GFSPADISVQWLQR+HPPAVYLLPPAR+LVESGFTTDPVTIENK
1	sp|P01878|IGHA_MOUSE	Ig alpha chain C region OS=Mus musculus PE=1 SV=1	#N/A	344	6.7	2	NPEGAVFTWEPSTGK+WNSGASFK
1	sp|P02301|H3C_MOUSE sp|P68433|H31_MOUSE sp|P84228|H32_MOUSE sp|P84244|H33_MOUSE	Histone H3.3C OS=Mus musculus GN=H3f3c PE=3 SV=3;Histone H3.1 OS=Mus musculus GN=Hist1h3a PE=1 SV=2;Histone H3.2 OS=Mus musculus GN=Hist1h3b PE=1 SV=2;Histone H3.3 OS=Mus musculus GN=H3f3a PE=1 SV=2	Histone H3.3C OS=Mus musculus GN=H3f3c PE=3 SV=3;Histone H3.1 OS=Mus musculus GN=Hist1h3a PE=1 SV=2;Histone H3.2 OS=Mus musculus GN=Hist1h3b PE=1 SV=2;Histone H3.3 OS=Mus musculus GN=H3f3a PE=1 SV=2	136	19.9	6	EIAQDFKTDLR+STELLIR+YRPGTVALR
1	sp|P03930|ATP8_MOUSE	ATP synthase protein 8 OS=Mus musculus GN=Mtatp8 PE=1 SV=1	#N/A	67	34.3	3	IYLPHSLPQQ+VSSQTFPLAPSPK
1	sp|P03987-2|IGHG3_MOUSE sp|P03987|IGHG3_MOUSE	Isoform 2 of Ig gamma-3 chain C region OS=Mus musculus;Ig gamma-3 chain C region OS=Mus musculus PE=1 SV=2	#N/A	329	16.1	4	DALMISLTPK+EVHTAWTQPR+GYFPEPVTVK+LLGGPSVFIFPPK+SVTLGCLVK+VVSALPIQH+VVSALPIQHQDWM+VVSALPIQHQDWMR
1	sp|P04235|CD3D_MOUSE	T-cell surface glycoprotein CD3 delta chain OS=Mus musculus GN=Cd3d PE=3 SV=1	#N/A	173	11	2	NEQLYQPLR+VVSSVQVHYR
1	sp|P05064|ALDOA_MOUSE	Fructose-bisphosphate aldolase A OS=Mus musculus GN=Aldoa PE=1 SV=2	Fructose-bisphosphate aldolase A OS=Mus musculus GN=Aldoa PE=1 SV=2	364	18.1	5	ALANSLACQGK+GVVPLAGTNGETTTQGLDGLSER+IGEHTPSALAIMENANVLAR+PHPYPALTPEQK
1	sp|P05622|PGFRB_MOUSE	Platelet-derived growth factor receptor beta OS=Mus musculus GN=Pdgfrb PE=1 SV=1	#N/A	1098	3.7	3	ILALVVLTVISLIILIMLWQKKPRYEIR+LALVVLTVISLIILIMLWQKKPRYEIR+PHSLPFKVVVISAILALVVLTVISLIILIMLWQK
1	sp|P06800-2|PTPRC_MOUSE sp|P06800-3|PTPRC_MOUSE sp|P06800|PTPRC_MOUSE	Isoform 2 of Receptor-type tyrosine-protein phosphatase C OS=Mus musculus GN=Ptprc;Isoform 3 of Receptor-type tyrosine-protein phosphatase C OS=Mus musculus GN=Ptprc;Receptor-type tyrosine-protein phosphatase C OS=Mus musculus GN=Ptprc PE=1 SV=3	Isoform 2 of Receptor-type tyrosine-protein phosphatase C OS=Mus musculus GN=Ptprc;Isoform 3 of Receptor-type tyrosine-protein phosphatase C OS=Mus musculus GN=Ptprc;Receptor-type tyrosine-protein phosphatase C OS=Mus musculus GN=Ptprc PE=1 SV=3	1248	5.7	4	DLVSMIQDLK+KALIIFLVFLIIVTSIALLVVLYKIYDLR+LFLAEFQSIPR+TNFNAKALIIFLVFLIIVTSIALLVVLYKIYDLR+YVDILPYDYNR
1	sp|P07310|KCRM_MOUSE	Creatine kinase M-type OS=Mus musculus GN=Ckm PE=1 SV=1	#N/A	381	14.2	5	DLFDPIIQDR+FEEILTR+GTGGVDTAAVGAVFDISNADR+IEEIFKK+VLTPDLYNK
1	sp|P07356|ANXA2_MOUSE	Annexin A2 OS=Mus musculus GN=Anxa2 PE=1 SV=2	Annexin A2 OS=Mus musculus GN=Anxa2 PE=1 SV=2	339	10	5	GVDEVTIVNILTNR+QDIAFAYQR+SLYYYIQQDTK
1	sp|P07724|ALBU_MOUSE	Serum albumin OS=Mus musculus GN=Alb PE=1 SV=3	Serum albumin OS=Mus musculus GN=Alb PE=1 SV=3	608	23.4	21	AADKDTCFSTEGPNLVTR+APQVSTPTLVEAAR+ENPTTFMGHYLHEVAR+FQNAILVR+KQTALAELVK+LGEYGFQNAILVR+LQTCCDKPLLK+LSQTFPNADFAEITK+LVQEVTDFAK+QTALAELVK+RPCFSALTVDETYVPK+SLHTLFGDK+YNDLGEQHFK
1	sp|P08113|ENPL_MOUSE	Endoplasmin OS=Mus musculus GN=Hsp90b1 PE=1 SV=2	#N/A	802	2.1	2	FAFQAEVNR+LIINSLYK
1	sp|P09225|TNFB_MOUSE	Lymphotoxin-alpha OS=Mus musculus GN=Lta PE=2 SV=1	#N/A	202	21.3	10	LGRLHLLRVLGTPPVFLLGLLLALPLGAQGLSGVR+LHLLRVLGTPPVFLLGLLLALPLGAQGLSGVRF+LLRVLGTPPVFLLGLLLALPLGAQGLSGVRFSAAR+MTLLGRLHLLRVLGTPPVFLLGLLLALPLGAQ+MTLLGRLHLLRVLGTPPVFLLGLLLALPLGAQGLSG+RLHLLRVLGTPPVFLLGLLLALPLGAQGLSGVR
1	sp|P09405|NUCL_MOUSE	Nucleolin OS=Mus musculus GN=Ncl PE=1 SV=2	Nucleolin OS=Mus musculus GN=Ncl PE=1 SV=2	707	13.9	8	ALELTGLK+FAISELFAK+FGYVDFESAEDLEK+GIAYIEFK+GYAFIEFASFEDAK+NLSFNITEDELK+QKVEGSEPTTPFNLFIGNLNPNK+SVSLYYTGEK
1	sp|P09411|PGK1_MOUSE	Phosphoglycerate kinase 1 OS=Mus musculus GN=Pgk1 PE=1 SV=4	Phosphoglycerate kinase 1 OS=Mus musculus GN=Pgk1 PE=1 SV=4	417	8.4	2	ALESPERPFLAILGGAK+ITLPVDFVTADKFDENAK
1	sp|P0CG49|UBB_MOUSE sp|P0CG50|UBC_MOUSE sp|P62983|RS27A_MOUSE sp|P62984|RL40_MOUSE	Polyubiquitin-B OS=Mus musculus GN=Ubb PE=2 SV=1;Polyubiquitin-C OS=Mus musculus GN=Ubc PE=1 SV=2;Ubiquitin-40S ribosomal protein S27a OS=Mus musculus GN=Rps27a PE=1 SV=2;Ubiquitin-60S ribosomal protein L40 OS=Mus musculus GN=Uba52 PE=1 SV=2	Polyubiquitin-B OS=Mus musculus GN=Ubb PE=2 SV=1;Polyubiquitin-C OS=Mus musculus GN=Ubc PE=1 SV=2;Ubiquitin-40S ribosomal protein S27a OS=Mus musculus GN=Rps27a PE=1 SV=2;Ubiquitin-60S ribosomal protein L40 OS=Mus musculus GN=Uba52 PE=1 SV=2	305	44.6	7	ESTLHLVLR+STLHLVLR+TITLEVEPSDTIENVK+TLSDYNIQK
1	sp|P11688|ITA5_MOUSE	Integrin alpha-5 OS=Mus musculus GN=Itga5 PE=1 SV=3	#N/A	1053	3.7	2	GSNGVPLWIIILAILFGLLLLGLLIYVLYK+SNGVPLWIIILAILFGLLLLGLLIYVLYK+TKAEGSNGVPLWIIILAILFGLLLLGLLIYVLYK+WIIILAILFGLLLLGLLIYVLYKLGFFK
1	sp|P12787|COX5A_MOUSE	Cytochrome c oxidase subunit 5A, mitochondrial OS=Mus musculus GN=Cox5a PE=1 SV=2	Cytochrome c oxidase subunit 5A, mitochondrial OS=Mus musculus GN=Cox5a PE=1 SV=2	146	17.1	4	GMNTLVGYDLVPEPK+RLNDFASAVR
1	sp|P12970|RL7A_MOUSE	60S ribosomal protein L7a OS=Mus musculus GN=Rpl7a PE=1 SV=2	60S ribosomal protein L7a OS=Mus musculus GN=Rpl7a PE=1 SV=2	266	22.6	7	AGVNTVTTLVENK+AGVNTVTTLVENKK+HWGGNVLGPK+KVVNPLFEK+LKVPPAINQFTQALDR+NFGIGQDIQPK+VVNPLFEK
1	sp|P14115|RL27A_MOUSE	60S ribosomal protein L27a OS=Mus musculus GN=Rpl27a PE=1 SV=5	60S ribosomal protein L27a OS=Mus musculus GN=Rpl27a PE=1 SV=5	148	22.3	3	LWTLVSEQTR+NQSFCPTVNLDK+TGVAPIIDVVR
1	sp|P14131|RS16_MOUSE	40S ribosomal protein S16 OS=Mus musculus GN=Rps16 PE=1 SV=4	40S ribosomal protein S16 OS=Mus musculus GN=Rps16 PE=1 SV=4	146	38.4	6	EIKDILIQYDR+GGGHVAQIYAIR+GPLQSVQVFGR+LLEPVLLLGKER+TLLVADPR+VKGGGHVAQIYAIR
1	sp|P14148|RL7_MOUSE	60S ribosomal protein L7 OS=Mus musculus GN=Rpl7 PE=1 SV=2	60S ribosomal protein L7 OS=Mus musculus GN=Rpl7 PE=1 SV=2	270	12.2	4	EANNFLWPFK+IVEPYIAWGYPNLK+SVNELIYK+SVNELIYKR
1	sp|P14206|RSSA_MOUSE	40S ribosomal protein SA OS=Mus musculus GN=Rpsa PE=1 SV=4	40S ribosomal protein SA OS=Mus musculus GN=Rpsa PE=1 SV=4	295	16.3	4	AIVAIENPADVSVISSR+FAAATGATPIAGR+FTPGTFTNQIQAAFREPR
1	sp|P14869|RLA0_MOUSE	60S acidic ribosomal protein P0 OS=Mus musculus GN=Rplp0 PE=1 SV=3	60S acidic ribosomal protein P0 OS=Mus musculus GN=Rplp0 PE=1 SV=3	317	13.6	3	AFLADPSAFAAAAPAAAATTAAPAAAAAPAK+TSFFQALGITTK
1	sp|P15116|CADH2_MOUSE	Cadherin-2 OS=Mus musculus GN=Cdh2 PE=1 SV=2	#N/A	906	3.8	3	AGLGTGAIIAILLCIIILLILVLMFVVWMKR+LGTGAIIAILLCIIILLILVLMFVVWMKR+VGAGLGTGAIIAILLCIIILLILVLMFVVWMKRR
1	sp|P15532|NDKA_MOUSE sp|Q01768|NDKB_MOUSE	Nucleoside diphosphate kinase A OS=Mus musculus GN=Nme1 PE=1 SV=1;Nucleoside diphosphate kinase B OS=Mus musculus GN=Nme2 PE=1 SV=1	Nucleoside diphosphate kinase A OS=Mus musculus GN=Nme1 PE=1 SV=1;Nucleoside diphosphate kinase B OS=Mus musculus GN=Nme2 PE=1 SV=1	152	19.1	2	TFIAIKPDGVQR+VMLGETNPADSKPGTIR
1	sp|P16546-2|SPTN1_MOUSE sp|P16546|SPTN1_MOUSE	Isoform 2 of Spectrin alpha chain, non-erythrocytic 1 OS=Mus musculus GN=Sptan1;Spectrin alpha chain, non-erythrocytic 1 OS=Mus musculus GN=Sptan1 PE=1 SV=4	Isoform 2 of Spectrin alpha chain, non-erythrocytic 1 OS=Mus musculus GN=Sptan1;Spectrin alpha chain, non-erythrocytic 1 OS=Mus musculus GN=Sptan1 PE=1 SV=4	2452	13.2	26	AQLADSFHLQQFFR+DLASVQALLR+DLIGVQNLLK+DLSSVQTLLTK+DVDEIEAWISEK+ELPTAFDYVEFTR+FKELSTLR+GKDLIGVQNLLK+GVIDMGNSLIER+HALLEADVAAHQDR+KVEDLFLTFAK+LAALADQWQFLVQK+LDENSAFLQFNWK+LESEGLMAEEVQAVQQQEVYGAMPR+LFGAAEVQR+LIDVNHYAK+LKDLNSQADSLMTSSAFDTSQVK+LLEAQSHFR+LLEATELK+LQQSHPLSASQIQVK+MNEVISLWK+NQALNTDNYGHDLASVQALQR+QGFVPAAYVK+SQLLGSAHEVQR+SSLSSAQADFNQLAELDR+TALLELWELRR
1	sp|P17225|PTBP1_MOUSE	Polypyrimidine tract-binding protein 1 OS=Mus musculus GN=Ptbp1 PE=1 SV=2	Polypyrimidine tract-binding protein 1 OS=Mus musculus GN=Ptbp1 PE=1 SV=2	527	5.9	2	KLPSDVTEGEVISLGLPFGK+SLFSSNGGVVK
1	sp|P17742|PPIA_MOUSE	Peptidyl-prolyl cis-trans isomerase A OS=Mus musculus GN=Ppia PE=1 SV=2	Peptidyl-prolyl cis-trans isomerase A OS=Mus musculus GN=Ppia PE=1 SV=2	164	32.9	5	HTGPGILSMANAGPNTNGSQFFICTAK+SIYGEKFEDENFILK+VSFELFADK+VSFELFADKVPK
1	sp|P17751|TPIS_MOUSE	Triosephosphate isomerase OS=Mus musculus GN=Tpi1 PE=1 SV=4	Triosephosphate isomerase OS=Mus musculus GN=Tpi1 PE=1 SV=4	299	19.4	4	DLGATWVVLGHSER+HVFGESDELIGQK+VTNGAFTGEISPGMIK+VVLAYEPVWAIGTGK
1	sp|P18181|CD48_MOUSE	CD48 antigen OS=Mus musculus GN=Cd48 PE=1 SV=1	#N/A	240	29.6	6	ITLEVFDPVPK+ITWLHTK+NDTVYFTLPCDLAR+STFYTCQVSNPVSSK+TIFESEFK+VYLEENNGALHISNVR
1	sp|P18242|CATD_MOUSE	Cathepsin D OS=Mus musculus GN=Ctsd PE=1 SV=1	Cathepsin D OS=Mus musculus GN=Ctsd PE=1 SV=1	410	15.6	7	AIGAVPLIQGEYMIPCEK+DPEGQPGGELMLGGTDSK+ISVNNVLPVFDNLMQQK+YYTVFDR+YYTVFDRDNNR
1	sp|P19096|FAS_MOUSE	Fatty acid synthase OS=Mus musculus GN=Fasn PE=1 SV=2	#N/A	2504	2.2	3	GTNTGVWVGVSGSEASEALSR+VAEVLAGEGHLYSR+VLEALLPLK+VTAIYIDPATHR
1	sp|P19473|TUR8_MOUSE	Tumor rejection antigen P815A OS=Mus musculus GN=Trap1a PE=2 SV=1	#N/A	224	32.1	4	CENADEEVAMEEEEEEEEEEEEEEMGNPD+CENADEEVAMEEEEEEEEEEEEEEMGNPDGFSP+EQMECRCENADEEVAMEEEEEEEEEEEEEE+QSKRMSSVDEDEDDEDDEDDYYDDEDDDD+RMSSVDEDEDDEDDEDDYYDDEDDDDDAFY
1	sp|P19536|COX5B_MOUSE	Cytochrome c oxidase subunit 5B, mitochondrial OS=Mus musculus GN=Cox5b PE=1 SV=1	Cytochrome c oxidase subunit 5B, mitochondrial OS=Mus musculus GN=Cox5b PE=1 SV=1	128	23.4	8	AASGTKEDPNLVPSISNK+AASGTKEDPNLVPSISNKR+EDPNLVPSISNK+EDPNLVPSISNKR+GLDPYNMLPPK
1	sp|P19783|COX41_MOUSE	Cytochrome c oxidase subunit 4 isoform 1, mitochondrial OS=Mus musculus GN=Cox4i1 PE=1 SV=2	Cytochrome c oxidase subunit 4 isoform 1, mitochondrial OS=Mus musculus GN=Cox4i1 PE=1 SV=2	169	17.8	2	DYPLPDVAHVTMLSASQK+IQFNESFAEMNR
1	sp|P19973-2|LSP1_MOUSE sp|P19973|LSP1_MOUSE	Isoform 2 of Lymphocyte-specific protein 1 OS=Mus musculus GN=Lsp1;Lymphocyte-specific protein 1 OS=Mus musculus GN=Lsp1 PE=1 SV=2	Isoform 2 of Lymphocyte-specific protein 1 OS=Mus musculus GN=Lsp1;Lymphocyte-specific protein 1 OS=Mus musculus GN=Lsp1 PE=1 SV=2	328	24.4	5	QLQDQDKDKEDDGGHSLEQPGQQTLISLK+SQPTLPISTIDER+TLWETGEVQSQSASK+TPSPLALEDTVELSSPPLSPTTK
1	sp|P21841|PSPC_MOUSE	Pulmonary surfactant-associated protein C OS=Mus musculus GN=Sftpc PE=1 SV=1	#N/A	193	19.7	6	CPVHLKRLLIVVVVVVLVVVVIVGALLMGLHMSQK+IPCCPVHLKRLLIVVVVVVLVVVVIVGALLM+IPCCPVHLKRLLIVVVVVVLVVVVIVGALLMG+IPCCPVHLKRLLIVVVVVVLVVVVIVGALLMGL+VHLKRLLIVVVVVVLVVVVIVGALLMGLHMSQK
1	sp|P24270|CATA_MOUSE	Catalase OS=Mus musculus GN=Cat PE=1 SV=4	Catalase OS=Mus musculus GN=Cat PE=1 SV=4	527	3.2	2	DAQLFIQK+DYPLIPVGK
1	sp|P24369|PPIB_MOUSE	Peptidyl-prolyl cis-trans isomerase B OS=Mus musculus GN=Ppib PE=1 SV=2	Peptidyl-prolyl cis-trans isomerase B OS=Mus musculus GN=Ppib PE=1 SV=2	216	17.6	3	DTNGSQFFITTVK+IEVEKPFAIAKE+TVDNFVALATGEK
1	sp|P24547|IMDH2_MOUSE	Inosine-5'-monophosphate dehydrogenase 2 OS=Mus musculus GN=Impdh2 PE=1 SV=2	Inosine-5'-monophosphate dehydrogenase 2 OS=Mus musculus GN=Impdh2 PE=1 SV=2	514	16	5	FGVPVIADGGIQNVGHIAK+LPIVNENDELVAIIAR+REDLVVAPAGVTLK+TSSAQVEGGVHSLHSYEK+YEQGFITDPVVLSPK
1	sp|P25444|RS2_MOUSE	40S ribosomal protein S2 OS=Mus musculus GN=Rps2 PE=1 SV=3	40S ribosomal protein S2 OS=Mus musculus GN=Rps2 PE=1 SV=3	293	7.8	2	GTGIVSAPVPK+SPYQEFTDHLVK
1	sp|P26369|U2AF2_MOUSE	Splicing factor U2AF 65 kDa subunit OS=Mus musculus GN=U2af2 PE=1 SV=3	Splicing factor U2AF 65 kDa subunit OS=Mus musculus GN=U2af2 PE=1 SV=3	475	5.5	2	ELLTSFGPLK+LFIGGLPNYLNDDQVK
1	sp|P27573|MYP0_MOUSE	Myelin protein P0 OS=Mus musculus GN=Mpz PE=1 SV=1	#N/A	248	19.4	4	FEKVPTRYGVVLGAVIGGILGVVLLLLLLFYLIR+TSQVTLYVFEKVPTRYGVVLGAVIGGILGVVLLLLL+VLGAVIGGILGVVLLLLLLFYLIRYCWLRR+VPTRYGVVLGAVIGGILGVVLLLLLLFYLIR
1	sp|P27659|RL3_MOUSE	60S ribosomal protein L3 OS=Mus musculus GN=Rpl3 PE=1 SV=3	60S ribosomal protein L3 OS=Mus musculus GN=Rpl3 PE=1 SV=3	403	16.1	4	AHLMEIQVNGGTVAEK+DDASKPVHLTAFLGYK+HGSLGFLPR+LEQQVPVNQVFGQDEMIDVIGVTK
1	sp|P27773|PDIA3_MOUSE	Protein disulfide-isomerase A3 OS=Mus musculus GN=Pdia3 PE=1 SV=2	Protein disulfide-isomerase A3 OS=Mus musculus GN=Pdia3 PE=1 SV=2	505	29.9	14	DLFSDGHSEFLK+DLLTAYYDVDYEK+EATNPPIIQEEKPK+ELNDFISYLQR+FAHTNIESLVK+FISDKDASVVGFFR+FVMQEEFSR+GFPTIYFSPANK+GFPTIYFSPANKK+LAPEYEAAATR+LNFAVASR+LSKDPNIVIAK+TFSHELSDFGLESTTGEVPVVAIR
1	sp|P27811|KLRBA_MOUSE	Killer cell lectin-like receptor subfamily B member 1A OS=Mus musculus GN=Klrb1a PE=1 SV=2	#N/A	227	15	2	LALKLSCAGLILLVVTLIGMSVLVRVLIQKPSIE
1	sp|P28656|NP1L1_MOUSE	Nucleosome assembly protein 1-like 1 OS=Mus musculus GN=Nap1l1 PE=1 SV=2	#N/A	391	7.4	2	LDGLVDTPTGYIESLPK+YAVLYQPLFDKR
1	sp|P29341|PABP1_MOUSE	Polyadenylate-binding protein 1 OS=Mus musculus GN=Pabpc1 PE=1 SV=2	Polyadenylate-binding protein 1 OS=Mus musculus GN=Pabpc1 PE=1 SV=2	636	29.1	18	AKEFTNVYIK+EFTNVYIK+FGPALSVK+FSPAGPILSIR+GFGFVCFSSPEEATK+GFGFVSFER+GYGFVHFETQEAAER+IVATKPLYVALAQR+KEFSPFGTITSAK+NPQQHLNAQPQVTMQQPAVHVQGQEPLTASMLASAPPQEQK+PLYVALAQR+SGVGNIFIK+SLGYAYVNFQQPADAER+VDEAVAVLQAHQAK+YQGVNLYVK
1	sp|P34971|ADRB1_MOUSE	Beta-1 adrenergic receptor OS=Mus musculus GN=Adrb1 PE=1 SV=2	Beta-1 adrenergic receptor OS=Mus musculus GN=Adrb1 PE=1 SV=2	466	8.2	4	APLSQQWTAGMGLLLALIVLLIVVGNVLVIVAIAK+QQWTAGMGLLLALIVLLIVVGNVLVIVAIAKTPR+SQQWTAGMGLLLALIVLLIVVGNVLVIVAIAKTPR+TAGMGLLLALIVLLIVVGNVLVIVAIAKTPR+WTAGMGLLLALIVLLIVVGNVLVIVAIAKTPR
1	sp|P35492|HUTH_MOUSE	Histidine ammonia-lyase OS=Mus musculus GN=Hal PE=1 SV=1	#N/A	657	5.9	3	GYSGISLETLK+SLLDSDHHPSEIAESHR+VWEVAAPYIEK
1	sp|P35821|PTN1_MOUSE	Tyrosine-protein phosphatase non-receptor type 1 OS=Mus musculus GN=Ptpn1 PE=1 SV=2	#N/A	432	5.6	2	FIMGDSSVQDQWK+FSYLAVIEGAK
1	sp|P35979|RL12_MOUSE	60S ribosomal protein L12 OS=Mus musculus GN=Rpl12 PE=1 SV=2	60S ribosomal protein L12 OS=Mus musculus GN=Rpl12 PE=1 SV=2	165	14.5	2	HSGNITFDEIVNIAR+IGPLGLSPK
1	sp|P35980|RL18_MOUSE	60S ribosomal protein L18 OS=Mus musculus GN=Rpl18 PE=1 SV=3	60S ribosomal protein L18 OS=Mus musculus GN=Rpl18 PE=1 SV=3	188	23.4	5	GTVLLSGPR+ILTFDQLALESPK+TNRPPLSLSR+TNSTFNQVVLK+TNSTFNQVVLKR
1	sp|P36371|TAP2_MOUSE	Antigen peptide transporter 2 OS=Mus musculus GN=Tap2 PE=1 SV=1	#N/A	702	3	2	LHTVQNADQVLVLK+VFSYLDR
1	sp|P37040|NCPR_MOUSE	NADPH--cytochrome P450 reductase OS=Mus musculus GN=Por PE=1 SV=2	#N/A	678	2.9	2	FAVFGLGNK+NPFLAAVTTNR
1	sp|P38647|GRP75_MOUSE	Stress-70 protein, mitochondrial OS=Mus musculus GN=Hspa9 PE=1 SV=3	Stress-70 protein, mitochondrial OS=Mus musculus GN=Hspa9 PE=1 SV=3	679	24.4	15	AQFEGIVTDLIKR+DAGQISGLNVLR+EQQIVIQSSGGLSK+EQQIVIQSSGGLSKDDIENMVK+LLGQFTLIGIPPAPR+LYSPSQIGAFVLMK+NAVITVPAYFNDSQR+QAASSLQQASLK+QAVTNPNNTFYATK+STNGDTFLGGEDFDQALLR+TTPSVVAFTADGER+VINEPTAAALAYGLDK
1	sp|P40142|TKT_MOUSE	Transketolase OS=Mus musculus GN=Tkt PE=1 SV=1	Transketolase OS=Mus musculus GN=Tkt PE=1 SV=1	623	5	3	ILATPPQEDAPSVDIANIR+LDNLVAIFDINR
1	sp|P42225|STAT1_MOUSE	Signal transducer and activator of transcription 1 OS=Mus musculus GN=Stat1 PE=1 SV=1	Signal transducer and activator of transcription 1 OS=Mus musculus GN=Stat1 PE=1 SV=1	749	9.6	2	FSLENNFLLQHNIR+ILENAQRFNQAQEGNIQNTVMLDKQK+TKVMNMEESTNGSLAAELR+VMAAENIPENPLK
1	sp|P42230|STA5A_MOUSE sp|P42232|STA5B_MOUSE	Signal transducer and activator of transcription 5A OS=Mus musculus GN=Stat5a PE=1 SV=1;Signal transducer and activator of transcription 5B OS=Mus musculus GN=Stat5b PE=1 SV=1	#N/A	793	2.4	2	ENLVFLAQK+QVSLETWLQR
1	sp|P42932|TCPQ_MOUSE	T-complex protein 1 subunit theta OS=Mus musculus GN=Cct8 PE=1 SV=3	T-complex protein 1 subunit theta OS=Mus musculus GN=Cct8 PE=1 SV=3	548	10.8	5	DMLEASILDTYLGK+DVDEVSSLLR+FAEAFEAIPR+LVPGGGATEIELAK+VADIALHYANK
1	sp|P46062|SIPA1_MOUSE	Signal-induced proliferation-associated protein 1 OS=Mus musculus GN=Sipa1 PE=1 SV=2	Signal-induced proliferation-associated protein 1 OS=Mus musculus GN=Sipa1 PE=1 SV=2	1037	10.2	10	FGLPSLGGR+FTFAETTGLRPGAR+LDGAPGQAVGEVVAR+LLAESESAATR+LSPTCLR+LVILPPTK+SGSDAGEVRPPTPASPR+TQDTPAFGPALPEGGGPFAANADFR
1	sp|P47741|TNR4_MOUSE	Tumor necrosis factor receptor superfamily member 4 OS=Mus musculus GN=Tnfrsf4 PE=1 SV=1	#N/A	272	14	6	EGPAFAVLLGLGLGLLAPLTVLLALYLLRKAWR+LVTPEGPAFAVLLGLGLGLLAPLTVLLALYLLRK+PAFAVLLGLGLGLLAPLTVLLALYLLRKAWR+PEGPAFAVLLGLGLGLLAPLTVLLALYLLRKAWR+TLVTPEGPAFAVLLGLGLGLLAPLTVLLALYLLRK
1	sp|P47750|TSHR_MOUSE	Thyrotropin receptor OS=Mus musculus GN=Tshr PE=1 SV=2	#N/A	764	4.2	3	FLRIVVWFVSLLALLGNIFVLLILLTSHYKL+IVVWFVSLLALLGNIFVLLILLTSHYKLT
1	sp|P47753|CAZA1_MOUSE	F-actin-capping protein subunit alpha-1 OS=Mus musculus GN=Capza1 PE=1 SV=4	F-actin-capping protein subunit alpha-1 OS=Mus musculus GN=Capza1 PE=1 SV=4	286	37.8	8	EGAAHAFAQYNMDQFTPVK+FITHAPPGEFNEVFNDVR+FTITPPSAQVVGVLK+IEGYDDQVLITEHGDLGNSR+IIESAENEYQTAISENYQTMSDTTFK+LLLNNDNLLR
1	sp|P47754|CAZA2_MOUSE	F-actin-capping protein subunit alpha-2 OS=Mus musculus GN=Capza2 PE=1 SV=3	F-actin-capping protein subunit alpha-2 OS=Mus musculus GN=Capza2 PE=1 SV=3	286	30.4	4	EATDPRPYEAENAIESWR+FIIHAPPGEFNEVFNDVR+FTVTPSTTQVVGILK+IVEAAENEYQTAISENYQTMSDTTFK+LLLNNDNLLR
1	sp|P47911|RL6_MOUSE	60S ribosomal protein L6 OS=Mus musculus GN=Rpl6 PE=1 SV=3	60S ribosomal protein L6 OS=Mus musculus GN=Rpl6 PE=1 SV=3	296	11.8	4	AVDLQILPK+AVPQLQGYLR+FVIATSTK+HLTDAYFK
1	sp|P47963|RL13_MOUSE	60S ribosomal protein L13 OS=Mus musculus GN=Rpl13 PE=1 SV=3	60S ribosomal protein L13 OS=Mus musculus GN=Rpl13 PE=1 SV=3	211	13.3	3	GFSLEELR+STESLQANVQR+TIGISVDPR
1	sp|P48771|CX7A2_MOUSE	Cytochrome c oxidase subunit 7A2, mitochondrial OS=Mus musculus GN=Cox7a2 PE=1 SV=2	Cytochrome c oxidase subunit 7A2, mitochondrial OS=Mus musculus GN=Cox7a2 PE=1 SV=2	83	27.7	4	GGASDALLYR+LFQEDNGMPVHLK
1	sp|P49710|HCLS1_MOUSE	Hematopoietic lineage cell-specific protein OS=Mus musculus GN=Hcls1 PE=1 SV=2	Hematopoietic lineage cell-specific protein OS=Mus musculus GN=Hcls1 PE=1 SV=2	486	25.7	13	EYPVPSLPTR+GFGGQYGIQK+GHFGLFPANYVK+KISSEVWPPAESHLPPESQPVR+QSPLQNHLEDNEEPPALPPR+SAVGFNEMEAPTTAYK+SAVGHEYVADVEK+TEHINIHQLR+TTPIEAASSGAR
1	sp|P50247|SAHH_MOUSE	Adenosylhomocysteinase OS=Mus musculus GN=Ahcy PE=1 SV=3	Adenosylhomocysteinase OS=Mus musculus GN=Ahcy PE=1 SV=3	432	11.1	4	GISEETTTGVHNLYK+VAVVAGYGDVGK+VPAINVNDSVTK+YPQLLSGIR
1	sp|P50580-2|PA2G4_MOUSE sp|P50580|PA2G4_MOUSE	Isoform 2 of Proliferation-associated protein 2G4 OS=Mus musculus GN=Pa2g4;Proliferation-associated protein 2G4 OS=Mus musculus GN=Pa2g4 PE=1 SV=3	Isoform 2 of Proliferation-associated protein 2G4 OS=Mus musculus GN=Pa2g4;Proliferation-associated protein 2G4 OS=Mus musculus GN=Pa2g4 PE=1 SV=3	340	14.1	4	AFFSEVER+ITSGPFEPDLYK+LVKPGNQNTQVTEAWNK+TIIQNPTDQQK
1	sp|P51150|RAB7A_MOUSE	Ras-related protein Rab-7a OS=Mus musculus GN=Rab7a PE=1 SV=2	Ras-related protein Rab-7a OS=Mus musculus GN=Rab7a PE=1 SV=2	207	11.6	2	DPENFPFVVLGNK+NNIPYFETSAK
1	sp|P51410|RL9_MOUSE	60S ribosomal protein L9 OS=Mus musculus GN=Rpl9 PE=2 SV=2	60S ribosomal protein L9 OS=Mus musculus GN=Rpl9 PE=2 SV=2	192	15.6	3	TICSHVQNMIK+TILSNQTVDIPENVEITLK
1	sp|P51675|CCR1_MOUSE	C-C chemokine receptor type 1 OS=Mus musculus GN=Ccr1 PE=2 SV=2	#N/A	355	10.1	3	FQALKLNLLGLILPLLVMIICYAGIIRILL+FQALKLNLLGLILPLLVMIICYAGIIRILLR+NLLGLILPLLVMIICYAGIIRILLRRPSEK
1	sp|P51676|CC1L1_MOUSE	C-C chemokine receptor 1-like protein 1 OS=Mus musculus GN=Ccr1l1 PE=2 SV=2	#N/A	356	10.1	8	AFGITVLTPLYSLVFIIGVIGHVLVVLVLIQHKR+FGITVLTPLYSLVFIIGVIGHVLVVLVLIQHKR+ITVLTPLYSLVFIIGVIGHVLVVLVLIQHK+TPLYSLVFIIGVIGHVLVVLVLIQHKRLR+TVLTPLYSLVFIIGVIGHVLVVLVLIQHK
1	sp|P51912|AAAT_MOUSE	Neutral amino acid transporter B(0) OS=Mus musculus GN=Slc1a5 PE=1 SV=2	Neutral amino acid transporter B(0) OS=Mus musculus GN=Slc1a5 PE=1 SV=2	553	6	3	NEVSLNPLPLATEEGNPLLK+NIFPSNLVSAAFR
1	sp|P52293|IMA1_MOUSE	Importin subunit alpha-1 OS=Mus musculus GN=Kpna2 PE=1 SV=2	#N/A	529	6.2	2	AIGNIVTGTDEQTQK+GINSNNLESQLQATQAAR
1	sp|P53026|RL10A_MOUSE	60S ribosomal protein L10a OS=Mus musculus GN=Rpl10a PE=1 SV=3	60S ribosomal protein L10a OS=Mus musculus GN=Rpl10a PE=1 SV=3	217	27.6	6	AGKFPSLLTHNENMVAK+AVDIPHMDIEALK+AVDIPHMDIEALKK+DTLYEAVR+ILGPGLNK+KYDAFLASESLIK
1	sp|P53994|RAB2A_MOUSE	Ras-related protein Rab-2A OS=Mus musculus GN=Rab2a PE=1 SV=1	Ras-related protein Rab-2A OS=Mus musculus GN=Rab2a PE=1 SV=1	212	14.2	2	IQEGVFDINNEANGIK+TASNVEEAFINTAK
1	sp|P54775|PRS6B_MOUSE	26S protease regulatory subunit 6B OS=Mus musculus GN=Psmc4 PE=1 SV=2	26S protease regulatory subunit 6B OS=Mus musculus GN=Psmc4 PE=1 SV=2	418	8.4	3	ADTLDPALLRPGR+ELLKPNASVALHK+VVGSEFVQK
1	sp|P56135|ATPK_MOUSE	ATP synthase subunit f, mitochondrial OS=Mus musculus GN=Atp5j2 PE=1 SV=3	ATP synthase subunit f, mitochondrial OS=Mus musculus GN=Atp5j2 PE=1 SV=3	88	26.1	2	DFTPSGIAGAFR+LGELPSWIMMR
1	sp|P56391|CX6B1_MOUSE	Cytochrome c oxidase subunit 6B1 OS=Mus musculus GN=Cox6b1 PE=1 SV=2	Cytochrome c oxidase subunit 6B1 OS=Mus musculus GN=Cox6b1 PE=1 SV=2	86	27.9	2	IAEGTFPGKI+SLCPVSWVSAWDDR
1	sp|P56480|ATPB_MOUSE	ATP synthase subunit beta, mitochondrial OS=Mus musculus GN=Atp5b PE=1 SV=2	ATP synthase subunit beta, mitochondrial OS=Mus musculus GN=Atp5b PE=1 SV=2	529	49.9	79	AHGGYSVFAGVGER+AIAELGIYPAVD+AIAELGIYPAVDPLDSTSR+EGNDLYHEMIESGVINLK+FLSQPFQVAEVFTGHMGK+FTQAGSEVSALLGR+IGLFGGAGVGK+IMDPNIVGNEHYDVAR+IMNVIGEPIDER+IMNVIGEPIDERGPIK+IPSAVGYQPTLATDMGTMQER+IPVGPETLGR+LVLEVAQHLGESTVR+PAPATTFAHLDATTVLSR+TIAMDGTEGLVR+TREGNDLYHEMIESGVINLK+TVLIMELINNVAK+VALTGLTVAEYFR+VALVYGQMNEPPGAR+VLDSGAPIK+VLDSGAPIKIPVGPETLGR+VVDLLAPYAK
1	sp|P57016|LAD1_MOUSE	Ladinin-1 OS=Mus musculus GN=Lad1 PE=1 SV=1	Ladinin-1 OS=Mus musculus GN=Lad1 PE=1 SV=1	528	24.2	11	DWSALSSLAR+FPPITLQVK+IPSKDEDADTPSPTLLTYSSSLK+KDWSALSSLAR+LNLWISK+LPSVEEAEVSKPSPPASKDEDEDFQAILR+QVVEAVQAPVQERPEAEEERDSLGPEQTSSQPLVPK+TEVLVTPAGVASK
1	sp|P58252|EF2_MOUSE	Elongation factor 2 OS=Mus musculus GN=Eef2 PE=1 SV=2	Elongation factor 2 OS=Mus musculus GN=Eef2 PE=1 SV=2	858	9.6	9	ARPFPDGLAEDIDKGEVSAR+AYLPVNESFGFTADLR+EDLYLKPIQR+GVQYLNEIK+KEDLYLKPIQR+QFAEMYVAK+VNFTVDQIR+YFDPANGK
1	sp|P58871|TB182_MOUSE	182 kDa tankyrase-1-binding protein OS=Mus musculus GN=Tnks1bp1 PE=1 SV=2	#N/A	1720	2.1	3	PRAKPPVKPKPRGLPSKPALPAKPSLLVPVGPRPPR+RAKPPVKPKPRGLPSKPALPAKPSLLVPVGPRPPR
1	sp|P59999|ARPC4_MOUSE	Actin-related protein 2/3 complex subunit 4 OS=Mus musculus GN=Arpc4 PE=1 SV=3	Actin-related protein 2/3 complex subunit 4 OS=Mus musculus GN=Arpc4 PE=1 SV=3	168	22.6	4	AENFFILR+ELLLQPVTISR+IVAEEFLK+VLIEGSINSVR
1	sp|P60122|RUVB1_MOUSE	RuvB-like 1 OS=Mus musculus GN=Ruvbl1 PE=1 SV=1	#N/A	456	16.4	6	ALESSIAPIVIFASNR+AQTEGINISEEALNHLGEIGTK+AVLLAGPPGTGK+LDPSIFESLQK+TALALAIAQELGSK
1	sp|P60229|EIF3E_MOUSE	Eukaryotic translation initiation factor 3 subunit E OS=Mus musculus GN=Eif3e PE=1 SV=1	#N/A	445	11.2	3	LGHVVMGNNAVSPYQQVIEK+LKETIDNNSVSSPLQSLQQR+YLTTAVITNK
1	sp|P60894|GPR85_MOUSE	Probable G-protein coupled receptor 85 OS=Mus musculus GN=Gpr85 PE=2 SV=1	#N/A	370	10	2	ILQNLSPLTAFLKLTSLGFIIGVSVVGNLLISILLVK+SPLTAFLKLTSLGFIIGVSVVGNLLISILLVK+TAFLKLTSLGFIIGVSVVGNLLISILLVK
1	sp|P61358|RL27_MOUSE	60S ribosomal protein L27 OS=Mus musculus GN=Rpl27 PE=1 SV=2	60S ribosomal protein L27 OS=Mus musculus GN=Rpl27 PE=1 SV=2	136	36	6	NIDDGTSDRPYSHALVAGIDR+VVLVLAGR+VYNYNHLMPTR+YSVDIPLDK
1	sp|P61979-2|HNRPK_MOUSE sp|P61979-3|HNRPK_MOUSE sp|P61979|HNRPK_MOUSE	Isoform 2 of Heterogeneous nuclear ribonucleoprotein K OS=Mus musculus GN=Hnrnpk;Isoform 3 of Heterogeneous nuclear ribonucleoprotein K OS=Mus musculus GN=Hnrnpk;Heterogeneous nuclear ribonucleoprotein K OS=Mus musculus GN=Hnrnpk PE=1 SV=1	Isoform 2 of Heterogeneous nuclear ribonucleoprotein K OS=Mus musculus GN=Hnrnpk;Isoform 3 of Heterogeneous nuclear ribonucleoprotein K OS=Mus musculus GN=Hnrnpk;Heterogeneous nuclear ribonucleoprotein K OS=Mus musculus GN=Hnrnpk PE=1 SV=1	464	17.3	6	DLAGSIIGK+GSYGDLGGPIITTQVTIPK+IILDLISESPIK+LLIHQSLAGGIIGVK+NLPLPPPPPPR+VVLIGGKPDR
1	sp|P62082|RS7_MOUSE	40S ribosomal protein S7 OS=Mus musculus GN=Rps7 PE=2 SV=1	40S ribosomal protein S7 OS=Mus musculus GN=Rps7 PE=2 SV=1	194	14.9	3	AIIIFVPVPQLK+HVVFIAQR+VETFSGVYK
1	sp|P62192|PRS4_MOUSE	26S protease regulatory subunit 4 OS=Mus musculus GN=Psmc1 PE=1 SV=1	26S protease regulatory subunit 4 OS=Mus musculus GN=Psmc1 PE=1 SV=1	440	13.6	5	AVANQTSATFLR+IETLDPALIRPGR+LPLVTPHTQCR+TMLELLNQLDGFDSR+VVGSELIQK
1	sp|P62204|CALM_MOUSE	Calmodulin OS=Mus musculus GN=Calm1 PE=1 SV=2	Calmodulin OS=Mus musculus GN=Calm1 PE=1 SV=2	149	22.1	6	EAFSLFDKDGDGTITTK+VFDKDGNGYISAAELR
1	sp|P62242|RS8_MOUSE	40S ribosomal protein S8 OS=Mus musculus GN=Rps8 PE=1 SV=2	40S ribosomal protein S8 OS=Mus musculus GN=Rps8 PE=1 SV=2	208	23.1	5	ELEFYLR+IIDVVYNASNNELVR+ISSLLEEQFQQGK+QWYESHYALPLGR
1	sp|P62270|RS18_MOUSE	40S ribosomal protein S18 OS=Mus musculus GN=Rps18 PE=1 SV=3	40S ribosomal protein S18 OS=Mus musculus GN=Rps18 PE=1 SV=3	152	31.6	8	IAFAITAIK+IPDWFLNR+KIAFAITAIK+VITIMQNPR+VLNTNIDGR+YSQVLANGLDNK
1	sp|P62281|RS11_MOUSE	40S ribosomal protein S11 OS=Mus musculus GN=Rps11 PE=1 SV=3	40S ribosomal protein S11 OS=Mus musculus GN=Rps11 PE=1 SV=3	158	13.3	3	CPFTGNVSIR+EAIEGTYIDKK
1	sp|P62301|RS13_MOUSE	40S ribosomal protein S13 OS=Mus musculus GN=Rps13 PE=1 SV=2	40S ribosomal protein S13 OS=Mus musculus GN=Rps13 PE=1 SV=2	151	19.9	4	GLSQSALPYR+GLSQSALPYRR+LILIESR+LTSDDVKEQIYK
1	sp|P62702|RS4X_MOUSE	40S ribosomal protein S4, X isoform OS=Mus musculus GN=Rps4x PE=1 SV=2	40S ribosomal protein S4, X isoform OS=Mus musculus GN=Rps4x PE=1 SV=2	263	18.3	6	GIPHLVTHDAR+HPGSFDVVHVK+LSNIFVIGK+TDITYPAGFMDVISIDK
1	sp|P62717|RL18A_MOUSE	60S ribosomal protein L18a OS=Mus musculus GN=Rpl18a PE=1 SV=1	#N/A	176	9.7	2	IFAPNHVVAK+NFGIWLR
1	sp|P62751|RL23A_MOUSE	60S ribosomal protein L23a OS=Mus musculus GN=Rpl23a PE=1 SV=1	60S ribosomal protein L23a OS=Mus musculus GN=Rpl23a PE=1 SV=1	156	18.6	4	LYDIDVAK+NKLDHYAIIK+VNTLIRPDGEK
1	sp|P62806|H4_MOUSE	Histone H4 OS=Mus musculus GN=Hist1h4a PE=1 SV=2	Histone H4 OS=Mus musculus GN=Hist1h4a PE=1 SV=2	103	44.7	23	DNIQGITKPAIR+IQGITKPAIR+ISGLIYEETR+KTVTAMDVVYALK+KTVTAMDVVYALKR+RDNIQGITKPAIR+RISGLIYEETR+TAMDVVYALKR+TVTAMDVVYALK+TVTAMDVVYALKR+VFLENVIR
1	sp|P62830|RL23_MOUSE	60S ribosomal protein L23 OS=Mus musculus GN=Rpl23 PE=1 SV=1	60S ribosomal protein L23 OS=Mus musculus GN=Rpl23 PE=1 SV=1	140	16.4	2	LPAAGVGDMVMATVK+NLYIISVK
1	sp|P62849-2|RS24_MOUSE sp|P62849-3|RS24_MOUSE sp|P62849|RS24_MOUSE	Isoform 2 of 40S ribosomal protein S24 OS=Mus musculus GN=Rps24;Isoform 3 of 40S ribosomal protein S24 OS=Mus musculus GN=Rps24;40S ribosomal protein S24 OS=Mus musculus GN=Rps24 PE=1 SV=1	Isoform 2 of 40S ribosomal protein S24 OS=Mus musculus GN=Rps24;Isoform 3 of 40S ribosomal protein S24 OS=Mus musculus GN=Rps24;40S ribosomal protein S24 OS=Mus musculus GN=Rps24 PE=1 SV=1	130	20	4	QMVIDVLHPGK+TTGFGMIYDSLDYAK
1	sp|P62852|RS25_MOUSE	40S ribosomal protein S25 OS=Mus musculus GN=Rps25 PE=1 SV=1	40S ribosomal protein S25 OS=Mus musculus GN=Rps25 PE=1 SV=1	125	24	3	AALQELLSK+DKLNNLVLFDK+LITPAVVSER
1	sp|P62855|RS26_MOUSE	40S ribosomal protein S26 OS=Mus musculus GN=Rps26 PE=1 SV=3	40S ribosomal protein S26 OS=Mus musculus GN=Rps26 PE=1 SV=3	115	33.9	6	DISEASVFDAYVLPK+FRPAGAAPRPPPKPM+NIVEAAAVR
1	sp|P62862|RS30_MOUSE	40S ribosomal protein S30 OS=Mus musculus GN=Fau PE=1 SV=1	40S ribosomal protein S30 OS=Mus musculus GN=Fau PE=1 SV=1	59	20.3	2	FVNVVPTFGKK+RFVNVVPTFGK
1	sp|P62889|RL30_MOUSE	60S ribosomal protein L30 OS=Mus musculus GN=Rpl30 PE=1 SV=2	#N/A	115	37.4	3	KSEIEYYAMLAK+LVILANNCPALR+TGVHHYSGNNIELGTACGK
1	sp|P62900|RL31_MOUSE	60S ribosomal protein L31 OS=Mus musculus GN=Rpl31 PE=1 SV=1	60S ribosomal protein L31 OS=Mus musculus GN=Rpl31 PE=1 SV=1	125	32	4	EYTINIHK+LYTLVTYVPVTTFK+NEDEDSPNKLYTLVTYVPVTTFK+SAINEVVTR
1	sp|P62908|RS3_MOUSE	40S ribosomal protein S3 OS=Mus musculus GN=Rps3 PE=1 SV=1	40S ribosomal protein S3 OS=Mus musculus GN=Rps3 PE=1 SV=1	243	37.9	9	AELNEFLTR+DEILPTTPISEQK+GGKPEPPAMPQPVPTA+GLCAIAQAESLR+IMLPWDPSGK+IRELTAVVQK+KFVADGIFK+KPLPDHVSIVEPK+KPLPDHVSIVEPKDEILPTTPISEQK
1	sp|P62918|RL8_MOUSE	60S ribosomal protein L8 OS=Mus musculus GN=Rpl8 PE=1 SV=2	60S ribosomal protein L8 OS=Mus musculus GN=Rpl8 PE=1 SV=2	257	10.5	2	ASGNYATVISHNPETK+AVVGVVAGGGR
1	sp|P62962|PROF1_MOUSE	Profilin-1 OS=Mus musculus GN=Pfn1 PE=1 SV=2	Profilin-1 OS=Mus musculus GN=Pfn1 PE=1 SV=2	140	33.6	3	DSLLQDGEFTMDLR+STGGAPTFNVTVTMTAK+TFVSITPAEVGVLVGK
1	sp|P63038|CH60_MOUSE	60 kDa heat shock protein, mitochondrial OS=Mus musculus GN=Hspd1 PE=1 SV=1	60 kDa heat shock protein, mitochondrial OS=Mus musculus GN=Hspd1 PE=1 SV=1	573	11.7	4	GYISPYFINTSK+ISSVQSIVPALEIANAHR+LVQDVANNTNEEAGDGTTTATVLAR+TVIIEQSWGSPK
1	sp|P67778|PHB_MOUSE	Prohibitin OS=Mus musculus GN=Phb PE=1 SV=1	Prohibitin OS=Mus musculus GN=Phb PE=1 SV=1	272	32.4	9	DLQNVNITLR+FDAGELITQR+ILFRPVASQLPR+IYTSIGEDYDER+KLEAAEDIAYQLSR+SRNITYLPAGQSVLLQLPQ+VLPSITTEILK
1	sp|P70168|IMB1_MOUSE	Importin subunit beta-1 OS=Mus musculus GN=Kpnb1 PE=1 SV=2	#N/A	876	6.1	4	LAATNALLNSLEFTK+LQQVLQMESHIQSTSDR+VAALQNLVK+VLANPGNSQVAR
1	sp|P70172|NTCP2_MOUSE	Ileal sodium/bile acid cotransporter OS=Mus musculus GN=Slc10a2 PE=1 SV=2	#N/A	348	10.9	5	AKIILKIGSITGVILIVLIAVIGGILYQSAWIIEP+IGSITGVILIVLIAVIGGILYQSAWIIEPKLW+IILKIGSITGVILIVLIAVIGGILYQSAWIIEPK+ILKIGSITGVILIVLIAVIGGILYQSAWIIEPK+LKIGSITGVILIVLIAVIGGILYQSAWIIEPK
1	sp|P70407|CADH9_MOUSE	Cadherin-9 OS=Mus musculus GN=Cdh9 PE=2 SV=2	Cadherin-9 OS=Mus musculus GN=Cdh9 PE=2 SV=2	786	4.6	2	AAGLSTGALIAILLCVVILLTLIVLFAALKRQR+LMLAAGLSTGALIAILLCVVILLTLIVLFAALK+LSTGALIAILLCVVILLTLIVLFAALKRQR
1	sp|P70670|NACAM_MOUSE sp|Q60817|NACA_MOUSE	Nascent polypeptide-associated complex subunit alpha, muscle-specific form OS=Mus musculus GN=Naca PE=1 SV=2;Nascent polypeptide-associated complex subunit alpha OS=Mus musculus GN=Naca PE=1 SV=1	#N/A	2187	12.6	2	NILFVITKPDVYK+SPASDTYIVFGEAK
1	sp|P80313|TCPH_MOUSE	T-complex protein 1 subunit eta OS=Mus musculus GN=Cct7 PE=1 SV=1	T-complex protein 1 subunit eta OS=Mus musculus GN=Cct7 PE=1 SV=1	544	8.5	4	ALEIIPR+QQLLIGAYAK+QVKPYVEEGLHPQIIIR+TFSYAGFEMQPK
1	sp|P80314|TCPB_MOUSE	T-complex protein 1 subunit beta OS=Mus musculus GN=Cct2 PE=1 SV=4	#N/A	535	10.5	8	GSGNLEAIHVIK+ILIANTGMDTDK+ILIANTGMDTDKIK+LALVTGGEIASTFDHPELVK+LAVEAVLR+LKGSGNLEAIHVIK
1	sp|P80315|TCPD_MOUSE	T-complex protein 1 subunit delta OS=Mus musculus GN=Cct4 PE=1 SV=3	T-complex protein 1 subunit delta OS=Mus musculus GN=Cct4 PE=1 SV=3	539	8.7	4	ALIAGGGAPEIELALR+AYILNLVK+GIHPTIISESFQK+GLEILTDMSR
1	sp|P82349|SGCB_MOUSE	Beta-sarcoglycan OS=Mus musculus GN=Sgcb PE=1 SV=1	#N/A	320	11.2	4	GNLAICVIVLLFILAVINLLITLVIWAVIRIGPN+KGNLAICVIVLLFILAVINLLITLVIWAVIRI+RKGNLAICVIVLLFILAVINLLITLVIWAVIR
1	sp|P86048|RL10L_MOUSE sp|Q6ZWV3|RL10_MOUSE	60S ribosomal protein L10-like OS=Mus musculus GN=Rpl10l PE=2 SV=1;60S ribosomal protein L10 OS=Mus musculus GN=Rpl10 PE=1 SV=3	60S ribosomal protein L10-like OS=Mus musculus GN=Rpl10l PE=2 SV=1;60S ribosomal protein L10 OS=Mus musculus GN=Rpl10 PE=1 SV=3	214	5.1	2	VHIGQVIMSIR
1	sp|P97291|CADH8_MOUSE	Cadherin-8 OS=Mus musculus GN=Cdh8 PE=1 SV=2	#N/A	799	5.1	3	CNVEAYVLPIGLSMGALIAILACIILLLVIVVLFVTLRR+GLSMGALIAILACIILLLVIVVLFVTLRRHK+IGLSMGALIAILACIILLLVIVVLFVTLRRHK+NVEAYVLPIGLSMGALIAILACIILLLVIVVLFVTLR+PIGLSMGALIAILACIILLLVIVVLFVTLRRHK+VLPIGLSMGALIAILACIILLLVIVVLFVTLRR
1	sp|P97350|PKP1_MOUSE	Plakophilin-1 OS=Mus musculus GN=Pkp1 PE=1 SV=1	#N/A	728	6.9	4	EVVDPEVFFNATGCLR+LLQSGNSDVVR+QQVYQLGGICK+VMGNQVFPEVTR
1	sp|P97351|RS3A_MOUSE	40S ribosomal protein S3a OS=Mus musculus GN=Rps3a PE=1 SV=3	40S ribosomal protein S3a OS=Mus musculus GN=Rps3a PE=1 SV=3	264	6.4	2	LITEDVQGK+TTDGYLLR
1	sp|P97450|ATP5J_MOUSE	ATP synthase-coupling factor 6, mitochondrial OS=Mus musculus GN=Atp5j PE=1 SV=1	ATP synthase-coupling factor 6, mitochondrial OS=Mus musculus GN=Atp5j PE=1 SV=1	108	22.2	2	FDDPKFEVIDKPQS+GEMDTFPTFK
1	sp|P97500-2|MYT1L_MOUSE sp|P97500|MYT1L_MOUSE	Isoform 2 of Myelin transcription factor 1-like protein OS=Mus musculus GN=Myt1l;Myelin transcription factor 1-like protein OS=Mus musculus GN=Myt1l PE=1 SV=2	#N/A	1185	5	2	DDKEEDDDEEFSEDNDEQGDDDDEDEVDR+EEEEDDDEEEEEEEEEEENEDHQMSCTR+VEEEEEDDDEEEEEEEEEEENEDHQMSCTR
1	sp|P97751|VIPR1_MOUSE	Vasoactive intestinal polypeptide receptor 1 OS=Mus musculus GN=Vipr1 PE=1 SV=3	#N/A	459	6.3	2	WIIKGPILISILVNFILFICIIRILVQK+WWIIKGPILISILVNFILFICIIRILVQK
1	sp|P97855|G3BP1_MOUSE	Ras GTPase-activating protein-binding protein 1 OS=Mus musculus GN=G3bp1 PE=1 SV=1	#N/A	465	6	2	FYVHNDIFR+NLPPSGAVPVTGTPPHVVK
1	sp|P99027|RLA2_MOUSE	60S acidic ribosomal protein P2 OS=Mus musculus GN=Rplp2 PE=1 SV=3	60S acidic ribosomal protein P2 OS=Mus musculus GN=Rplp2 PE=1 SV=3	115	73	8	ILDSVGIEADDDRLNK+LASVPAGGAVAVSAAPGSAAPAAGSAPAAAEEK+LASVPAGGAVAVSAAPGSAAPAAGSAPAAAEEKK+LASVPAGGAVAVSAAPGSAAPAAGSAPAAAEEKKDEK+NIEDVIAQGVGK+YVASYLLAALGGNSSPSAK
1	sp|Q01853|TERA_MOUSE	Transitional endoplasmic reticulum ATPase OS=Mus musculus GN=Vcp PE=1 SV=4	Transitional endoplasmic reticulum ATPase OS=Mus musculus GN=Vcp PE=1 SV=4	806	15	9	AIANECQANFISIK+ASGADSKGDDLSTAILK+ELQELVQYPVEHPDK+ETVVEVPQVTWEDIGGLEDVKR+KGDIFLVR+LDQLIYIPLPDEK+LIVDEAINEDNSVVSLSQPK+WALSQSNPSALR
1	sp|Q02789-2|CAC1S_MOUSE sp|Q02789|CAC1S_MOUSE	Isoform 2 of Voltage-dependent L-type calcium channel subunit alpha-1S OS=Mus musculus GN=Cacna1s;Voltage-dependent L-type calcium channel subunit alpha-1S OS=Mus musculus GN=Cacna1s PE=1 SV=2	#N/A	1861	3.6	3	LLVVAVSLISMGLESSAISVVKILR+NILDLLVVAVSLISMGLESSAISVVKILRVLR+VLRPLRLVSGVPSLQVVLNSIFKAMLPLFHIALLV
1	sp|Q02853|MMP11_MOUSE	Stromelysin-3 OS=Mus musculus GN=Mmp11 PE=1 SV=2	Stromelysin-3 OS=Mus musculus GN=Mmp11 PE=1 SV=2	492	7.1	4	AISRVLLLPLPLLLLLLLLLPSPLMARARPPESH+AISRVLLLPLPLLLLLLLLLPSPLMARARPPESHR+ISRVLLLPLPLLLLLLLLLPSPLMARARPPESHR+SRVLLLPLPLLLLLLLLLPSPLMARARPPESHR+VLLLPLPLLLLLLLLLPSPLMARARPPESH
1	sp|Q03146-2|DDR1_MOUSE sp|Q03146|DDR1_MOUSE	Isoform 2 of Epithelial discoidin domain-containing receptor 1 OS=Mus musculus GN=Ddr1;Epithelial discoidin domain-containing receptor 1 OS=Mus musculus GN=Ddr1 PE=2 SV=2	#N/A	874	4.6	4	AILIGCLVAIILLLLLIIALMLWRLHWR+ILIGCLVAIILLLLLIIALMLWRLHWR+ILIGCLVAIILLLLLIIALMLWRLHWRR+PVAKAEGSPTAILIGCLVAIILLLLLIIALMLWR+QPVAKAEGSPTAILIGCLVAIILLLLLIIALMLWR
1	sp|Q03265|ATPA_MOUSE	ATP synthase subunit alpha, mitochondrial OS=Mus musculus GN=Atp5a1 PE=1 SV=1	ATP synthase subunit alpha, mitochondrial OS=Mus musculus GN=Atp5a1 PE=1 SV=1	553	35.8	47	AVDSLVPIGR+EAYPGDVFYLHSR+ELIIGDR+GIRPAINVGL+GIRPAINVGLSVSR+GMSLNLEPDNVGVVVFGNDK+GYLDKLEPSK+HALIIYDDLSK+ILGADTSVDLEETGR+LELAQYR+QMSLLLR+RTGAIVDVPVGEELLGR+TGAIVDVPVGEELLGR+TGTAEMSSILEER+TSIAIDTIINQK+TSIAIDTIINQKR+VISQHQSLLGNIR+VLSIGDGIAR+VVDALGNAIDGK+VVDALGNAIDGKGPIGSK
1	sp|Q08189|TGM3_MOUSE	Protein-glutamine gamma-glutamyltransferase E OS=Mus musculus GN=Tgm3 PE=1 SV=2	#N/A	693	1.9	2	VITNFNSAHDTDR
1	sp|Q08351|TPOR_MOUSE	Thrombopoietin receptor OS=Mus musculus GN=Mpl PE=2 SV=2	#N/A	625	6.9	2	ITLVTALLLVLSLSALLGLLLLKWQFPAHYR+PARVSTGSETAWITLVTALLLVLSLSALLGLLLLK
1	sp|Q14C59|TM11B_MOUSE	Transmembrane protease serine 11B-like protein OS=Mus musculus GN=Tmprss11b PE=2 SV=2	#N/A	416	7.7	2	KSIPPWLIILCVLGVLAALGIIIGLLVHFLA+KSIPPWLIILCVLGVLAALGIIIGLLVHFLAV
1	sp|Q2EG98-2|PK1L3_MOUSE sp|Q2EG98-3|PK1L3_MOUSE sp|Q2EG98-4|PK1L3_MOUSE sp|Q2EG98-8|PK1L3_MOUSE sp|Q2EG98|PK1L3_MOUSE	Isoform 2 of Polycystic kidney disease protein 1-like 3 OS=Mus musculus GN=Pkd1l3;Isoform 3 of Polycystic kidney disease protein 1-like 3 OS=Mus musculus GN=Pkd1l3;Isoform 4 of Polycystic kidney disease protein 1-like 3 OS=Mus musculus GN=Pkd1l3;Isoform 8 of Polycystic kidney disease protein 1-like 3 OS=Mus musculus GN=Pkd1l3;Polycystic kidney disease protein 1-like 3 OS=Mus musculus GN=Pkd1l3 PE…	#VALUE!	2191	2	4	ALYPILGSLLVLSSIILMGLVIINLFVSAILIAFGK+EVIALYPILGSLLVLSSIILMGLVIINLFVSAILI+HKEVIALYPILGSLLVLSSIILMGLVIINLFV+LYPILGSLLVLSSIILMGLVIINLFVSAILIAFGK+PILGSLLVLSSIILMGLVIINLFVSAILIAFGKERK+YPILGSLLVLSSIILMGLVIINLFVSAILIAFGK+YPILGSLLVLSSIILMGLVIINLFVSAILIAFGKERK
1	sp|Q2KN98|CYTSA_MOUSE	Cytospin-A OS=Mus musculus GN=Specc1l PE=1 SV=1	#N/A	1118	5	4	DVEILHLR+EQLLGVQQHLSNTLK+KSEAQEEIGDLKR+SFDSASQVPNAAAAAIPR+TKDVEILHLR
1	sp|Q32NY4-2|CNNM3_MOUSE sp|Q32NY4|CNNM3_MOUSE	Isoform 2 of Metal transporter CNNM3 OS=Mus musculus GN=Cnnm3;Metal transporter CNNM3 OS=Mus musculus GN=Cnnm3 PE=1 SV=2	Isoform 2 of Metal transporter CNNM3 OS=Mus musculus GN=Cnnm3;Metal transporter CNNM3 OS=Mus musculus GN=Cnnm3 PE=1 SV=2	708	6.9	10	ALAPRALGLSRLAVLLTLPVALPVGQLLELAARPGR+APRALGLSRLAVLLTLPVALPVGQLLELAARPGR+TVALGAPLKR+WALALAPRALGLSRLAVLLTLPVALPVGQLLEL+WALALAPRALGLSRLAVLLTLPVALPVGQLLELA
1	sp|Q3TDN2|FAF2_MOUSE	FAS-associated factor 2 OS=Mus musculus GN=Faf2 PE=1 SV=2	#N/A	445	8.8	2	IYSYVVSRPQPR+LNEQEGVPSVFNPPPARPLQVNTADHR
1	sp|Q3TRM4-4|PLPL6_MOUSE sp|Q3TRM4|PLPL6_MOUSE	Isoform 4 of Neuropathy target esterase OS=Mus musculus GN=Pnpla6;Neuropathy target esterase OS=Mus musculus GN=Pnpla6 PE=1 SV=2	#N/A	1170	5.5	5	AQPVPFVPQVLGVMIGAGVAVLVTAVLILLVVR+ISVSLQEEASGGPQTASPRELREQPAGACE+QPVPFVPQVLGVMIGAGVAVLVTAVLILLVVRR+VPFVPQVLGVMIGAGVAVLVTAVLILLVVRR
1	sp|Q3TZW0-2|ECSCR_MOUSE sp|Q3TZW0-3|ECSCR_MOUSE sp|Q3TZW0|ECSCR_MOUSE	Isoform 2 of Endothelial cell-specific chemotaxis regulator OS=Mus musculus GN=Ecscr;Isoform 3 of Endothelial cell-specific chemotaxis regulator OS=Mus musculus GN=Ecscr;Endothelial cell-specific chemotaxis regulator OS=Mus musculus GN=Ecscr PE=1 SV=2	Isoform 2 of Endothelial cell-specific chemotaxis regulator OS=Mus musculus GN=Ecscr;Isoform 3 of Endothelial cell-specific chemotaxis regulator OS=Mus musculus GN=Ecscr;Endothelial cell-specific chemotaxis regulator OS=Mus musculus GN=Ecscr PE=1 SV=2	230	27.1	4	LTVAAFGVISFIVILVVVVIILVSVVSLRFKCR+SVLTVAAFGVISFIVILVVVVIILVSVVSLRFK+TLGPGTGTPERSSSSSSSSSSRR+TVAAFGVISFIVILVVVVIILVSVVSLRFKCR+VAAFGVISFIVILVVVVIILVSVVSLRFK
1	sp|Q3UH53-2|SDK1_MOUSE sp|Q3UH53|SDK1_MOUSE	Isoform 2 of Protein sidekick-1 OS=Mus musculus GN=Sdk1;Protein sidekick-1 OS=Mus musculus GN=Sdk1 PE=1 SV=1	#N/A	1933	1.7	3	LLVMALSSLLLILLVVFVLVLHGQSKKYK+WWFLLVMALSSLLLILLVVFVLVLHGQSKKYK
1	sp|Q3UHK6-2|TEN4_MOUSE sp|Q3UHK6-3|TEN4_MOUSE sp|Q3UHK6-4|TEN4_MOUSE sp|Q3UHK6|TEN4_MOUSE	Isoform 2 of Teneurin-4 OS=Mus musculus GN=Tenm4;Isoform 3 of Teneurin-4 OS=Mus musculus GN=Tenm4;Isoform 4 of Teneurin-4 OS=Mus musculus GN=Tenm4;Teneurin-4 OS=Mus musculus GN=Tenm4 PE=1 SV=2	Isoform 2 of Teneurin-4 OS=Mus musculus GN=Tenm4;Isoform 3 of Teneurin-4 OS=Mus musculus GN=Tenm4;Isoform 4 of Teneurin-4 OS=Mus musculus GN=Tenm4;Teneurin-4 OS=Mus musculus GN=Tenm4 PE=1 SV=2	2825	1.3	8	GTGCDTSMETGCGDGKDNDGDGLVDCMDPDCC+GTGCDTSMETGCGDGKDNDGDGLVDCMDPDCCL+GTGCDTSMETGCGDGKDNDGDGLVDCMDPDCCLQ+GTGCDTSMETGCGDGKDNDGDGLVDCMDPDCCLQP
1	sp|Q3UJU9|RMD3_MOUSE	Regulator of microtubule dynamics protein 3 OS=Mus musculus GN=Rmdn3 PE=1 SV=2	#N/A	470	9.8	4	AIPGEAGDAAILPSLSQEGQEK+EGFQLLLNNK+SLQGLAGEIVGEVR
1	sp|Q3V3R4|ITA1_MOUSE	Integrin alpha-1 OS=Mus musculus GN=Itga1 PE=1 SV=2	#N/A	1179	3.6	7	DGLPGRVPLWVILLSAFAGLLLLMLLILALWKI+GRVPLWVILLSAFAGLLLLMLLILALWKIGFFK+KDGLPGRVPLWVILLSAFAGLLLLMLLILALWK+LLSAFAGLLLLMLLILALWKIGFFKRPLK+PGRVPLWVILLSAFAGLLLLMLLILALWKIGFFK+SAFAGLLLLMLLILALWKIGFFKRPLK+WVILLSAFAGLLLLMLLILALWKIGFFKRPLK
1	sp|Q569Z6|TR150_MOUSE	Thyroid hormone receptor-associated protein 3 OS=Mus musculus GN=Thrap3 PE=1 SV=1	Thyroid hormone receptor-associated protein 3 OS=Mus musculus GN=Thrap3 PE=1 SV=1	951	2.3	2	SIFQHIQSAQSQR+SPLQSVVVR
1	sp|Q5NCM1|S17A4_MOUSE	Probable small intestine urate exporter OS=Mus musculus GN=Slc17a4 PE=2 SV=2	#N/A	492	8.1	4	VFGAKYVVGLGLLISSVLTLFIPLAADAGVALLIVLR+YVVGLGLLISSVLTLFIPLAADAGVALLIVLRVI+YVVGLGLLISSVLTLFIPLAADAGVALLIVLRVIQ
1	sp|Q5QD05|TAA8C_MOUSE	Trace amine-associated receptor 8c OS=Mus musculus GN=Taar8c PE=2 SV=1	#N/A	344	9	6	ISFLLFFIPTVVMIILYSKIFLVAKQQAVK+LISFLLFFIPTVVMIILYSKIFLVAKQQAVK
1	sp|Q5U458|DJC11_MOUSE	DnaJ homolog subfamily C member 11 OS=Mus musculus GN=Dnajc11 PE=1 SV=2	#N/A	559	4.1	2	GVLHQVMVPDSEALR+LILTEASK
1	sp|Q60819-2|I15RA_MOUSE sp|Q60819-3|I15RA_MOUSE sp|Q60819-4|I15RA_MOUSE sp|Q60819-6|I15RA_MOUSE sp|Q60819|I15RA_MOUSE	Isoform 2 of Interleukin-15 receptor subunit alpha OS=Mus musculus GN=Il15ra;Isoform 3 of Interleukin-15 receptor subunit alpha OS=Mus musculus GN=Il15ra;Isoform 4 of Interleukin-15 receptor subunit alpha OS=Mus musculus GN=Il15ra;Isoform 6 of Interleukin-15 receptor subunit alpha OS=Mus musculus GN=Il15ra;Interleukin-15 receptor subunit alpha OS=Mus musculus GN=Il15ra PE=1 SV=1	#VALUE!	230	21.9	2	MASPQLRGYGVQAIPVLLLLLLLLLLPLRV+MASPQLRGYGVQAIPVLLLLLLLLLLPLRVTP+MASPQLRGYGVQAIPVLLLLLLLLLLPLRVTPGT
1	sp|Q60930|VDAC2_MOUSE	Voltage-dependent anion-selective channel protein 2 OS=Mus musculus GN=Vdac2 PE=1 SV=2	Voltage-dependent anion-selective channel protein 2 OS=Mus musculus GN=Vdac2 PE=1 SV=2	295	21	10	GFGFGLVK+LTFDTTFSPNTGK+LTFDTTFSPNTGKK+SNFAVGYR+VNNSSLIGVGYTQTLRPGVK+YQLDPTASISAK
1	sp|Q60931|VDAC3_MOUSE	Voltage-dependent anion-selective channel protein 3 OS=Mus musculus GN=Vdac3 PE=1 SV=1	Voltage-dependent anion-selective channel protein 3 OS=Mus musculus GN=Vdac3 PE=1 SV=1	283	29	10	LSQNNFALGYK+LTLDTIFVPNTGK+LTLDTIFVPNTGKK+LTLSALIDGK+VCNYGLTFTQK+VNNASLIGLGYTQTLRPGVK+WNTDNTLGTEISWENK
1	sp|Q60932-2|VDAC1_MOUSE sp|Q60932|VDAC1_MOUSE	Isoform Mt-VDAC1 of Voltage-dependent anion-selective channel protein 1 OS=Mus musculus GN=Vdac1;Voltage-dependent anion-selective channel protein 1 OS=Mus musculus GN=Vdac1 PE=1 SV=3	Isoform Mt-VDAC1 of Voltage-dependent anion-selective channel protein 1 OS=Mus musculus GN=Vdac1;Voltage-dependent anion-selective channel protein 1 OS=Mus musculus GN=Vdac1 PE=1 SV=3	283	49.8	17	GYGFGLIK+LGLGLEFQA+LTFDSSFSPNTGKK+LTLSALIDGK+LTLSALLDGKNVNAGGHK+PPTYADLGK+SENGLEFTSSGSANTETTK+TDEFQLHTNVNDGTEFGGSIYQK+VTQSNFAVGYK+WNTDNTLGTEITVEDQLAR+WTEYGLTFTEK
1	sp|Q60972|RBBP4_MOUSE sp|Q60973|RBBP7_MOUSE	Histone-binding protein RBBP4 OS=Mus musculus GN=Rbbp4 PE=1 SV=5;Histone-binding protein RBBP7 OS=Mus musculus GN=Rbbp7 PE=1 SV=1	#N/A	425	3.8	2	LNVWDLSK+TVALWDLR
1	sp|Q61171|PRDX2_MOUSE	Peroxiredoxin-2 OS=Mus musculus GN=Prdx2 PE=1 SV=3	Peroxiredoxin-2 OS=Mus musculus GN=Prdx2 PE=1 SV=3	198	19.7	3	ATAVVDGAFK+KEGGLGPLNIPLLADVTK+QITVNDLPVGR
1	sp|Q61176|ARGI1_MOUSE	Arginase-1 OS=Mus musculus GN=Arg1 PE=1 SV=1	Arginase-1 OS=Mus musculus GN=Arg1 PE=1 SV=1	323	14.9	3	DIVYIGLR+DVDPGEHYIIK+EGLYITEEIYK+TGLLSGLDIMEVNPTLGK
1	sp|Q61224|5HT1D_MOUSE	5-hydroxytryptamine receptor 1D OS=Mus musculus GN=Htr1d PE=2 SV=2	#N/A	374	9.1	3	ISLVVVLSVITLATVLSNAFVLTTILLTKKL+ISLVVVLSVITLATVLSNAFVLTTILLTKKLHTP
1	sp|Q61599|GDIR2_MOUSE	Rho GDP-dissociation inhibitor 2 OS=Mus musculus GN=Arhgdib PE=1 SV=3	Rho GDP-dissociation inhibitor 2 OS=Mus musculus GN=Arhgdib PE=1 SV=3	200	10.5	2	TLLGDVPVVADPTVPNVTVTR
1	sp|Q61699-2|HS105_MOUSE sp|Q61699|HS105_MOUSE	Isoform HSP105-beta of Heat shock protein 105 kDa OS=Mus musculus GN=Hsph1;Heat shock protein 105 kDa OS=Mus musculus GN=Hsph1 PE=1 SV=2	Isoform HSP105-beta of Heat shock protein 105 kDa OS=Mus musculus GN=Hsph1;Heat shock protein 105 kDa OS=Mus musculus GN=Hsph1 PE=1 SV=2	814	4.7	3	FVVQNVSAQK+NQQITHANNTVSSFK+VLGTAFDPFLGGK
1	sp|Q61753|SERA_MOUSE	D-3-phosphoglycerate dehydrogenase OS=Mus musculus GN=Phgdh PE=1 SV=3	#N/A	533	3.8	2	GQPLLVFR+ILQDGGLQVVEK
1	sp|Q61885|MOG_MOUSE	Myelin-oligodendrocyte glycoprotein OS=Mus musculus GN=Mog PE=1 SV=1	#N/A	246	12.6	5	LTLIALVPTILLQVPVGLVFLFLQHRLRGK+TLIALVPTILLQVPVGLVFLFLQHRLRGK+VLTLIALVPTILLQVPVGLVFLFLQHRLR
1	sp|Q62011|PDPN_MOUSE	Podoplanin OS=Mus musculus GN=Pdpn PE=1 SV=2	Podoplanin OS=Mus musculus GN=Pdpn PE=1 SV=2	172	22.1	3	GLPVVTLVGIIVGVLLAIGFVGGIFIVVMKKISGR+KDGLPVVTLVGIIVGVLLAIGFVGGIFIVVMK+KDGLPVVTLVGIIVGVLLAIGFVGGIFIVVMKK+KKDGLPVVTLVGIIVGVLLAIGFVGGIFIVVMK+LPVVTLVGIIVGVLLAIGFVGGIFIVVMKKISGR+PVVTLVGIIVGVLLAIGFVGGIFIVVMKKISGR+VVTLVGIIVGVLLAIGFVGGIFIVVMKKISGR
1	sp|Q62186|SSRD_MOUSE	Translocon-associated protein subunit delta OS=Mus musculus GN=Ssr4 PE=1 SV=1	#N/A	172	17.4	2	FFDEESYSLLR+NNEDVSIIPPLFTVSVDHR
1	sp|Q62261|SPTB2_MOUSE	Spectrin beta chain, non-erythrocytic 1 OS=Mus musculus GN=Sptbn1 PE=1 SV=2	Spectrin beta chain, non-erythrocytic 1 OS=Mus musculus GN=Sptbn1 PE=1 SV=2	2363	15.7	30	AQTLPTSVVTITSESSPGK+AQTLPTSVVTITSESSPGKR+DLDDFQSWLSR+DLTSVNILLK+DVSSVELLMNNHQGIK+EQWANLEQLSAIR+FANSLVGVQQQLQAFNTYR+HLLGVEDLLQK+IVSSNDVGHDEYSTQSLVK+LILEVHQFSR+LQALDTGWNELHK+LTTLELLEVR+LVSDGNINSDR+LVSQDNFGFDLPAVEAATK+MPLATSTDHGHNLQTVQLLIK+QAEAFLNNQEYVLAHTEMPTTLEGAEAAIK+QNLLSQSHAYQQFLR+SAASGIPYHSEVPVSLK+SALPAQSAATLPAR+TAGYPNVNIHNFTTSWR+TLETPAAQMEGFLNR+TQILAASYELHK+VAVVNQIAR+VIESTQDLGNDLAGVMALQR+VLLL…
1	sp|Q62351|TFR1_MOUSE	Transferrin receptor protein 1 OS=Mus musculus GN=Tfrc PE=1 SV=1	#N/A	763	3.4	2	SAFSNLFGGEPLSYTR+SSVGTGLLLK
1	sp|Q62425|NDUA4_MOUSE	Cytochrome c oxidase subunit NDUFA4 OS=Mus musculus GN=Ndufa4 PE=1 SV=2	Cytochrome c oxidase subunit NDUFA4 OS=Mus musculus GN=Ndufa4 PE=1 SV=2	82	26.8	2	FYSVNVDYSK+LALFNPDVSWDR
1	sp|Q64449|MRC2_MOUSE	C-type mannose receptor 2 OS=Mus musculus GN=Mrc2 PE=1 SV=3	#N/A	1479	2.5	4	AALPESPVALVVVLTAVLLLLALMTAALILYRR+ESPVALVVVLTAVLLLLALMTAALILYRRR+LPESPVALVVVLTAVLLLLALMTAALILYRRR+LPSAALPESPVALVVVLTAVLLLLALMTAALILYRR+PSAALPESPVALVVVLTAVLLLLALMTAALILYRR
1	sp|Q64727|VINC_MOUSE	Vinculin OS=Mus musculus GN=Vcl PE=1 SV=4	#N/A	1066	5.3	3	KIDAAQNWLADPNGGPEGEEQIR+LLAVAATAPPDAPNREEVFDER+QVATALQNLQTK
1	sp|Q64735-2|CR1L_MOUSE sp|Q64735|CR1L_MOUSE	Isoform 2 of Complement component receptor 1-like protein OS=Mus musculus GN=Cr1l;Complement component receptor 1-like protein OS=Mus musculus GN=Cr1l PE=1 SV=1	#N/A	440	8	4	GLIVGIFIGIIVFILVIIVFIWMILKYKK+ISGLIVGIFIGIIVFILVIIVFIWMILK+SISGLIVGIFIGIIVFILVIIVFIWMILKY+SISGLIVGIFIGIIVFILVIIVFIWMILKYKK+SRSISGLIVGIFIGIIVFILVIIVFIWMILK+VSRSISGLIVGIFIGIIVFILVIIVFIWMILK
1	sp|Q68FD5|CLH1_MOUSE	Clathrin heavy chain 1 OS=Mus musculus GN=Cltc PE=1 SV=3	Clathrin heavy chain 1 OS=Mus musculus GN=Cltc PE=1 SV=3	1675	9.1	13	IVLDNSVFSEHR+LLLPWLEAR+LLYNNVSNFGR+NLILVVR+NLQNLLILTAIK+NNLAGAEELFAR+QLPLVKPYLR+RPISADSAIMNPASK+VANVELYYK+VGEQAQVVIIDMNDPSNPIR+VSQPIEGHAASFAQFK+VVGAMQLYSVDR+YIEIYVQK
1	sp|Q68FL6|SYMC_MOUSE	Methionine--tRNA ligase, cytoplasmic OS=Mus musculus GN=Mars PE=1 SV=1	#N/A	902	2.8	2	LQQHPVLPVPGER+TVPGSDWTPNAR
1	sp|Q6IMP4-2|PANX2_MOUSE sp|Q6IMP4|PANX2_MOUSE	Isoform 2 of Pannexin-2 OS=Mus musculus GN=Panx2;Pannexin-2 OS=Mus musculus GN=Panx2 PE=1 SV=2	#N/A	651	6	7	AGALAALLLQLKLELPFDRVVTIGTVLVPILLVT+LQLKLELPFDRVVTIGTVLVPILLVTLVFTK+QLKLELPFDRVVTIGTVLVPILLVTLVFTK
1	sp|Q6J9G1-2|STYK1_MOUSE sp|Q6J9G1|STYK1_MOUSE	Isoform 2 of Tyrosine-protein kinase STYK1 OS=Mus musculus GN=Styk1;Tyrosine-protein kinase STYK1 OS=Mus musculus GN=Styk1 PE=2 SV=2	#N/A	340	10.6	2	EKQYEVIIVPALLVGGFLILLAIILWLFI+EVIIVPALLVGGFLILLAIILWLFIRGQRSQR
1	sp|Q6P1Y8|INP4B_MOUSE	Type II inositol 3,4-bisphosphate 4-phosphatase OS=Mus musculus GN=Inpp4b PE=2 SV=1	#N/A	924	3.5	2	RHFYPVALLLVSSHLLVVWLILSLALLLAK+TSRHFYPVALLLVSSHLLVVWLILSLALLLAK
1	sp|Q6TAC4|V2R26_MOUSE	Vomeronasal type-2 receptor 26 OS=Mus musculus GN=Vmn2r26 PE=2 SV=2	Vomeronasal type-2 receptor 26 OS=Mus musculus GN=Vmn2r26 PE=2 SV=2	855	4.2	2	IFGIVFSIVISAILAKTFIVVMAFKAIKPGSILK+QIIFGIVFSIVISAILAKTFIVVMAFKAIKPGSIL
1	sp|Q6VMN6|PRLHR_MOUSE	Prolactin-releasing peptide receptor OS=Mus musculus GN=Prlhr PE=2 SV=2	#N/A	370	9.5	4	LKGLIVMLYSIVVVVGLVGNCLLVLVIARVR+LVHQLKGLIVMLYSIVVVVGLVGNCLLVLVIAR+QLKGLIVMLYSIVVVVGLVGNCLLVLVIARVR
1	sp|Q6ZWN5|RS9_MOUSE	40S ribosomal protein S9 OS=Mus musculus GN=Rps9 PE=1 SV=3	40S ribosomal protein S9 OS=Mus musculus GN=Rps9 PE=1 SV=3	194	19.1	4	KQVVNIPSFIVR+LIGEYGLR+LQTQVFK+MKLDYILGLK
1	sp|Q6ZWV7|RL35_MOUSE	60S ribosomal protein L35 OS=Mus musculus GN=Rpl35 PE=1 SV=1	60S ribosomal protein L35 OS=Mus musculus GN=Rpl35 PE=1 SV=1	123	18.7	2	QLDDLKVELSQLR+VLTVINQTQK
1	sp|Q791V5|MTCH2_MOUSE	Mitochondrial carrier homolog 2 OS=Mus musculus GN=Mtch2 PE=1 SV=1	Mitochondrial carrier homolog 2 OS=Mus musculus GN=Mtch2 PE=1 SV=1	303	15.2	3	GLFTGLTPR+VLIQVGYEPLPPTIGR+VLQYYQESEKPEELGSVTVQK
1	sp|Q7M724|TR106_MOUSE	Taste receptor type 2 member 106 OS=Mus musculus GN=Tas2r106 PE=2 SV=1	#N/A	308	14	2	SLNTEVHVKVMKVLISFIILLILHFIGILI+SLNTEVHVKVMKVLISFIILLILHFIGILIE+VLISFIILLILHFIGILIETLSFLKYENKL+VLISFIILLILHFIGILIETLSFLKYENKLL
1	sp|Q7TPV4|MBB1A_MOUSE	Myb-binding protein 1A OS=Mus musculus GN=Mybbp1a PE=1 SV=2	Myb-binding protein 1A OS=Mus musculus GN=Mybbp1a PE=1 SV=2	1344	7.1	5	ALDLIEVLVTK+ATQTLQTLGEAQSK+GEDEDSDNEDNKNSESDMDSEDGEESEEEDRDK+LSVDLTAPLGVLQSK+NVTSVTSLTTQQR+YLELFLLAK
1	sp|Q7TQA3|RDHE2_MOUSE	Epidermal retinol dehydrogenase 2 OS=Mus musculus GN=Sdr16c5 PE=2 SV=1	#N/A	309	9.1	4	KNLLVFLGKSLLSVLEALLFHVISKPR+NLLVFLGKSLLSVLEALLFHVISKPR+VKNLLVFLGKSLLSVLEALLFHVISKPR
1	sp|Q80T62|GP101_MOUSE	Probable G-protein coupled receptor 101 OS=Mus musculus GN=Gpr101 PE=2 SV=2	#N/A	511	6.5	2	VVLLVILGVAFLGNVVLGYVLHRKPNLLQVTNR
1	sp|Q80WJ6|MRP9_MOUSE	Multidrug resistance-associated protein 9 OS=Mus musculus GN=Abcc12 PE=2 SV=1	#N/A	1366	3.7	4	DMDELDVR+FMVVFILVIMAAVFPVVLVVLAGLAVIFLILLR+VVLVVLAGLAVIFLILLRIFHRGVQELK
1	sp|Q80Z10-2|ASTN2_MOUSE sp|Q80Z10-3|ASTN2_MOUSE sp|Q80Z10|ASTN2_MOUSE	Isoform 2 of Astrotactin-2 OS=Mus musculus GN=Astn2;Isoform 3 of Astrotactin-2 OS=Mus musculus GN=Astn2;Astrotactin-2 OS=Mus musculus GN=Astn2 PE=1 SV=2	#N/A	1348	3	2	GLGLRGRPRLGFHPGPPPPPPPPLLLLFLLLLP+GLGLRGRPRLGFHPGPPPPPPPPLLLLFLLLLPP+GRPRLGFHPGPPPPPPPPLLLLFLLLLPPPPLLA
1	sp|Q8BFR5-2|EFTU_MOUSE sp|Q8BFR5|EFTU_MOUSE	Isoform 2 of Elongation factor Tu, mitochondrial OS=Mus musculus GN=Tufm;Elongation factor Tu, mitochondrial OS=Mus musculus GN=Tufm PE=1 SV=1	#N/A	435	7.8	2	DLDKPFLLPVESVYSIPGR+GLVMVKPGSIQPHQK
1	sp|Q8BGH2|SAM50_MOUSE	Sorting and assembly machinery component 50 homolog OS=Mus musculus GN=Samm50 PE=1 SV=1	Sorting and assembly machinery component 50 homolog OS=Mus musculus GN=Samm50 PE=1 SV=1	469	19.4	9	DVVVQHVHFDGLGR+FYLGGPTSVR+GVSAEYSFPLWK+NFSVNLYK+QEILENKDVVVQHVHFDGLGR+SSLSHAMVIDSR+VNQELAGYTGGDVSFIK+VTGQFPWSSLR
1	sp|Q8BGY5|TM140_MOUSE	Transmembrane protein 140 OS=Mus musculus GN=Tmem140 PE=2 SV=1	#N/A	185	17.8	2	LRLSFLGPALPALCLAQLLLIFLLVATVRFPPR+RLSFLGPALPALCLAQLLLIFLLVATVR
1	sp|Q8BH01-2|TMCO3_MOUSE sp|Q8BH01|TMCO3_MOUSE	Isoform 2 of Transmembrane and coiled-coil domain-containing protein 3 OS=Mus musculus GN=Tmco3;Transmembrane and coiled-coil domain-containing protein 3 OS=Mus musculus GN=Tmco3 PE=2 SV=1	Isoform 2 of Transmembrane and coiled-coil domain-containing protein 3 OS=Mus musculus GN=Tmco3;Transmembrane and coiled-coil domain-containing protein 3 OS=Mus musculus GN=Tmco3 PE=2 SV=1	677	15.2	4	AGILSREVYLLILSVTTLSLLLAPVLWKAAIT+ELTVLVFLTLSVVIMKFVLAVLVLSLILPR+FLTLSVVIMKFVLAVLVLSLILPRSSQYIK+GNKEILVLGVSAFTFLMLTVTELLDVSMELG+ILSREVYLLILSVTTLSLLLAPVLWKAAITK+VIYELTVLVFLTLSVVIMKFVLAVLVLSLILPR
1	sp|Q8BH59|CMC1_MOUSE	Calcium-binding mitochondrial carrier protein Aralar1 OS=Mus musculus GN=Slc25a12 PE=1 SV=1	Calcium-binding mitochondrial carrier protein Aralar1 OS=Mus musculus GN=Slc25a12 PE=1 SV=1	677	17.6	13	FKSPSVAVAQPK+GLLPQLLGVAPEK+IADLPPANPDHIGGYR+IAPLAEGALPYNLAELQR+IVQLLAGVADQTK+KIYSTLAGTR+LQVAGEITTGPR+LTLADIER+LTVNDFVR+YEGFFGLYR+YLGLYNDPNSNPK
1	sp|Q8BM92|CADH7_MOUSE	Cadherin-7 OS=Mus musculus GN=Cdh7 PE=2 SV=1	#N/A	785	4.3	4	PAGLSTGALIAILACVLTLLVLILLIVTMRRR+VLPAGLSTGALIAILACVLTLLVLILLIVTMRR+VLPAGLSTGALIAILACVLTLLVLILLIVTMRRR
1	sp|Q8BNX1|CLC4G_MOUSE	C-type lectin domain family 4 member G OS=Mus musculus GN=Clec4g PE=1 SV=1	#N/A	294	14.6	2	LLVATVLWALILSTLLSSASSKLRVLLSHQDLLR+QRLFFLVLALLVATVLWALILSTLLSSASSKL+VLALLVATVLWALILSTLLSSASSKLRVLLSHQDLLR
1	sp|Q8BP67|RL24_MOUSE	60S ribosomal protein L24 OS=Mus musculus GN=Rpl24 PE=1 SV=2	60S ribosomal protein L24 OS=Mus musculus GN=Rpl24 PE=1 SV=2	157	13.4	4	AITGASLADIMAK+VFQFLNAK
1	sp|Q8BRH0-2|TMTC3_MOUSE sp|Q8BRH0|TMTC3_MOUSE	Isoform 2 of Transmembrane and TPR repeat-containing protein 3 OS=Mus musculus GN=Tmtc3;Transmembrane and TPR repeat-containing protein 3 OS=Mus musculus GN=Tmtc3 PE=1 SV=2	Isoform 2 of Transmembrane and TPR repeat-containing protein 3 OS=Mus musculus GN=Tmtc3;Transmembrane and TPR repeat-containing protein 3 OS=Mus musculus GN=Tmtc3 PE=1 SV=2	658	6.5	6	GKGSIPLSMLQTLVKLIVLMLSTLLLVVVR+GSIPLSMLQTLVKLIVLMLSTLLLVVVRVQ+GSIPLSMLQTLVKLIVLMLSTLLLVVVRVQV+KLIVLMLSTLLLVVVRVQVIQSQLPVFTR+LVKLIVLMLSTLLLVVVRVQVIQSQLPVFTR
1	sp|Q8BVG8|NAT14_MOUSE	N-acetyltransferase 14 OS=Mus musculus GN=Nat14 PE=1 SV=1	#N/A	206	23.8	3	ASSGLRFILASFALALLLPVFLAVAAVKLGLR+LLAAASSGLRFILASFALALLLPVFLAVAAVKLGLR+LLLLAAASSGLRFILASFALALLLPVFLAVAAVK+VALHALTRPPALLLLAAASSGLRFILASFALALLLPV
1	sp|Q8BZ10|TM11G_MOUSE	Transmembrane protease serine 11G OS=Mus musculus GN=Tmprss11g PE=2 SV=2	#N/A	417	8.2	5	KRVWKPWTVALITVALLLALAVLIGLLVYFLVY+RVWKPWTVALITVALLLALAVLIGLLVYF+RVWKPWTVALITVALLLALAVLIGLLVYFL+RVWKPWTVALITVALLLALAVLIGLLVYFLV+RVWKPWTVALITVALLLALAVLIGLLVYFLVY+RVWKPWTVALITVALLLALAVLIGLLVYFLVYD+VWKPWTVALITVALLLALAVLIGLLVYFLV
1	sp|Q8C0P5|COR2A_MOUSE	Coronin-2A OS=Mus musculus GN=Coro2a PE=2 SV=1	Coronin-2A OS=Mus musculus GN=Coro2a PE=2 SV=1	524	3.6	2	LGIVLQEASYK+VLFLGSLK
1	sp|Q8C2Q3-2|RBM14_MOUSE sp|Q8C2Q3|RBM14_MOUSE	Isoform 2 of RNA-binding protein 14 OS=Mus musculus GN=Rbm14;RNA-binding protein 14 OS=Mus musculus GN=Rbm14 PE=1 SV=1	Isoform 2 of RNA-binding protein 14 OS=Mus musculus GN=Rbm14;RNA-binding protein 14 OS=Mus musculus GN=Rbm14 PE=1 SV=1	618	8.3	3	AQPSVSLGAPYR+ASYVAPLTAQPATYR+TQSSASLAASYAAQQHPQAAASYR
1	sp|Q8C428-2|TMC7_MOUSE sp|Q8C428|TMC7_MOUSE	Isoform 2 of Transmembrane channel-like protein 7 OS=Mus musculus GN=Tmc7;Transmembrane channel-like protein 7 OS=Mus musculus GN=Tmc7 PE=2 SV=1	#N/A	516	8.5	5	FLVVLNLVIFLIIFMLVLLPILLTKYK+FSFLRFLVVLNLVIFLIIFMLVLLPILLTKYK+LIIFMLVLLPILLTKYKITNSTFVLIPFK+LRFLVVLNLVIFLIIFMLVLLPILLTKYK
1	sp|Q8C9E8|FA26F_MOUSE	Protein FAM26F OS=Mus musculus GN=Fam26f PE=2 SV=1	#N/A	313	10.9	3	AQSQVFGWILIAAVIILLLLVK+QEILSQLKAQSQVFGWILIAAVIILLLLVK+SQLKAQSQVFGWILIAAVIILLLLVKSVTR
1	sp|Q8C9W3|ATS2_MOUSE	A disintegrin and metalloproteinase with thrombospondin motifs 2 OS=Mus musculus GN=Adamts2 PE=1 SV=2	#N/A	1213	3.5	6	AGAARRLLCPALLLLLLPPPPLLLLPPPPASVR+LLCPALLLLLLPPPPLLLLPPPPASVRLVAATEPP+PAGAARRLLCPALLLLLLPPPPLLLLPPPPASVR+PPAGAARRLLCPALLLLLLPPPPLLLLPPPPASVR+RLLCPALLLLLLPPPPLLLLPPPPASVRLVAA+RLLCPALLLLLLPPPPLLLLPPPPASVRLVAAT+RLLCPALLLLLLPPPPLLLLPPPPASVRLVAATE
1	sp|Q8CBY8-2|DCTN4_MOUSE sp|Q8CBY8|DCTN4_MOUSE	Isoform 2 of Dynactin subunit 4 OS=Mus musculus GN=Dctn4;Dynactin subunit 4 OS=Mus musculus GN=Dctn4 PE=1 SV=1	#N/A	460	7.8	3	IMSIPNLR+LIEYYQQLAQK+LLQPDLQPVSASQLYPR
1	sp|Q8CD92-2|TTC27_MOUSE sp|Q8CD92|TTC27_MOUSE	Isoform 2 of Tetratricopeptide repeat protein 27 OS=Mus musculus GN=Ttc27;Tetratricopeptide repeat protein 27 OS=Mus musculus GN=Ttc27 PE=1 SV=2	#N/A	846	4.3	2	GLLILDGESVYSLTSKPILLLIARIILVNIRHK+IIMGLLILDGESVYSLTSKPILLLIARIILVNIR
1	sp|Q8CFT2-2|SET1B_MOUSE sp|Q8CFT2|SET1B_MOUSE	Isoform 2 of Histone-lysine N-methyltransferase SETD1B OS=Mus musculus GN=Setd1b;Histone-lysine N-methyltransferase SETD1B OS=Mus musculus GN=Setd1b PE=1 SV=2	#N/A	1944	2.8	3	IEYVGQNIRQVIADMREK+PLASPVLLETGLPLPLPLPLPLPLALPVPVLR+RTGPLASPVLLETGLPLPLPLPLPLPLALPVPVLR+TGPLASPVLLETGLPLPLPLPLPLPLALPVPVLR+TGPLASPVLLETGLPLPLPLPLPLPLALPVPVLRA
1	sp|Q8CGC7|SYEP_MOUSE	Bifunctional glutamate/proline--tRNA ligase OS=Mus musculus GN=Eprs PE=1 SV=4	#N/A	1512	4	4	AIQGATSHHLGQNFSK+LNLNNTVLSK+TELAEPIAIRPTSETVMYPAYAK+VYEELLAIPVVR
1	sp|Q8CI52|GRM1C_MOUSE	GRAM domain-containing protein 1C OS=Mus musculus GN=Gramd1c PE=2 SV=1	#N/A	457	6.6	6	DTALIVVMSIFLLLLVLLNVTLFLKLSK+SYDTALIVVMSIFLLLLVLLNVTLFLKLSK
1	sp|Q8CII8|SYNE4_MOUSE	Nesprin-4 OS=Mus musculus GN=Syne4 PE=1 SV=1	#N/A	388	8.8	5	GVPAPASKRPLTLFFLLLFLLLVGATLLLPLS+GVPAPASKRPLTLFFLLLFLLLVGATLLLPLSGV
1	sp|Q8K3J1|NDUS8_MOUSE	NADH dehydrogenase [ubiquinone] iron-sulfur protein 8, mitochondrial OS=Mus musculus GN=Ndufs8 PE=1 SV=1	NADH dehydrogenase [ubiquinone] iron-sulfur protein 8, mitochondrial OS=Mus musculus GN=Ndufs8 PE=1 SV=1	212	9.4	2	EPATINYPFEK+ILMWTELIR
1	sp|Q8K480-2|MFRP_MOUSE sp|Q8K480|MFRP_MOUSE	Isoform 2 of Membrane frizzled-related protein OS=Mus musculus GN=Mfrp;Membrane frizzled-related protein OS=Mus musculus GN=Mfrp PE=1 SV=1	#N/A	578	5.7	2	CILLLSGLLLLLLGLLVAVILAQLQATSLPR+WFCILLLSGLLLLLLGLLVAVILAQLQATSLPR
1	sp|Q8K4L3-3|SVIL_MOUSE sp|Q8K4L3|SVIL_MOUSE	Isoform 2 of Supervillin OS=Mus musculus GN=Svil;Supervillin OS=Mus musculus GN=Svil PE=1 SV=1	Isoform 2 of Supervillin OS=Mus musculus GN=Svil;Supervillin OS=Mus musculus GN=Svil PE=1 SV=1	1766	3.4	4	ASELATLIQTK+MVATPQITAGTILDGVNVGR+TIYPLADLLAR+YQTQPVTLGEVEQVQSGK
1	sp|Q8R016|BLMH_MOUSE	Bleomycin hydrolase OS=Mus musculus GN=Blmh PE=1 SV=1	Bleomycin hydrolase OS=Mus musculus GN=Blmh PE=1 SV=1	455	3.1	2	KTLYNNQPIDFLKK+TLYNNQPIDFLK
1	sp|Q8R0J4-2|TM134_MOUSE	Isoform 2 of Transmembrane protein 134 OS=Mus musculus GN=Tmem134	#N/A	180	21.7	3	NRRVVLASFLLLLLGLGVSSAIFFVPGILLL+VVLASFLLLLLGLGVSSAIFFVPGILLLVPGVYHVI
1	sp|Q8R0J4-3|TM134_MOUSE sp|Q8R0J4|TM134_MOUSE	Isoform 3 of Transmembrane protein 134 OS=Mus musculus GN=Tmem134;Transmembrane protein 134 OS=Mus musculus GN=Tmem134 PE=1 SV=1	#N/A	186	22	3	NRRVVLASFLLLLLGLVLILVGVGLEVAPS+NRRVVLASFLLLLLGLVLILVGVGLEVAPSPGVSSAI+VVLASFLLLLLGLVLILVGVGLEVAPSPGVSSAIFFVP
1	sp|Q8R1I1|QCR9_MOUSE	Cytochrome b-c1 complex subunit 9 OS=Mus musculus GN=Uqcr10 PE=1 SV=1	#N/A	64	37.5	2	AFDQGADAIYEHINEGK+LYSLLFR
1	sp|Q8VDM4|PSMD2_MOUSE	26S proteasome non-ATPase regulatory subunit 2 OS=Mus musculus GN=Psmd2 PE=1 SV=1	#N/A	908	3.3	2	AVPLALALISVSNPR+VGQAVDVVGQAGKPK
1	sp|Q8VDW0|DX39A_MOUSE sp|Q9Z1N5|DX39B_MOUSE	ATP-dependent RNA helicase DDX39A OS=Mus musculus GN=Ddx39a PE=1 SV=1;Spliceosome RNA helicase Ddx39b OS=Mus musculus GN=Ddx39b PE=1 SV=1	ATP-dependent RNA helicase DDX39A OS=Mus musculus GN=Ddx39a PE=1 SV=1;Spliceosome RNA helicase Ddx39b OS=Mus musculus GN=Ddx39b PE=1 SV=1	427	4.4	2	DVQEIFR+GSYVSIHSSGFR
1	sp|Q8VEK3|HNRPU_MOUSE	Heterogeneous nuclear ribonucleoprotein U OS=Mus musculus GN=Hnrnpu PE=1 SV=1	Heterogeneous nuclear ribonucleoprotein U OS=Mus musculus GN=Hnrnpu PE=1 SV=1	800	10.4	4	EKPYFPIPEDCTFIQNVPLEDR+LQAALDNEAGGRPAMEPGNGSLDLGGDAAGR+SSGPTSLFAVTVAPPGAR+YNILGTNTIMDK
1	sp|Q8VEM8|MPCP_MOUSE	Phosphate carrier protein, mitochondrial OS=Mus musculus GN=Slc25a3 PE=1 SV=1	Phosphate carrier protein, mitochondrial OS=Mus musculus GN=Slc25a3 PE=1 SV=1	357	20.2	11	EEGLNAFYK+FGFYEVFK+FVVPKPR+GIFNGFSITLK+GVAPLWMR+IQTQPGYANTLR+LPRPPPPEMPESLK+MYKEEGLNAFYK
1	sp|Q8VIJ6|SFPQ_MOUSE	Splicing factor, proline- and glutamine-rich OS=Mus musculus GN=Sfpq PE=1 SV=1	Splicing factor, proline- and glutamine-rich OS=Mus musculus GN=Sfpq PE=1 SV=1	699	4.1	2	GIVEFASKPAAR+LFVGNLPADITEDEFKR
1	sp|Q91VD9|NDUS1_MOUSE	NADH-ubiquinone oxidoreductase 75 kDa subunit, mitochondrial OS=Mus musculus GN=Ndufs1 PE=1 SV=2	NADH-ubiquinone oxidoreductase 75 kDa subunit, mitochondrial OS=Mus musculus GN=Ndufs1 PE=1 SV=2	727	15.1	9	GLLTYTSWEDALSR+IASQVAALDLGYKPGVEAIR+ILQDIASGR+KPMVVLGSSALQR+LVNQEVLADPLVPPQLTIK+NRLEEVSPNLVR+VALIGSPVDLTYR+VAVTPPGLAR
1	sp|Q91VR2|ATPG_MOUSE	ATP synthase subunit gamma, mitochondrial OS=Mus musculus GN=Atp5c1 PE=1 SV=1	ATP synthase subunit gamma, mitochondrial OS=Mus musculus GN=Atp5c1 PE=1 SV=1	298	16.1	5	GLCGAIHSSVAK+HLIIGVSSDR+NASDMIDKLTLTFNR+THSDQFLVSFK
1	sp|Q91YQ5|RPN1_MOUSE	Dolichyl-diphosphooligosaccharide--protein glycosyltransferase subunit 1 OS=Mus musculus GN=Rpn1 PE=1 SV=1	Dolichyl-diphosphooligosaccharide--protein glycosyltransferase subunit 1 OS=Mus musculus GN=Rpn1 PE=1 SV=1	608	17.1	8	ASSFVLALEPELESR+AVTSEIAVLQSR+FPLFGGWK+FVDHVFDEQVIDSLTVK+LPVALDPGSK+NIQVDSPYDISR+TILPAAAQDVYYR+VTAEVVLVHPGGGSTSR
1	sp|Q91Z67|SRGP2_MOUSE	SLIT-ROBO Rho GTPase-activating protein 2 OS=Mus musculus GN=Srgap2 PE=1 SV=2	SLIT-ROBO Rho GTPase-activating protein 2 OS=Mus musculus GN=Srgap2 PE=1 SV=2	1071	5.2	3	FVQVSEDSGR+KVLLVLPKPTLIIMRYLFAFLNHL+QAKYTENK+TIIIQHENIFPNPR
1	sp|Q91ZC6|MRGA6_MOUSE	Mas-related G-protein coupled receptor member A6 OS=Mus musculus GN=Mrgpra6 PE=2 SV=2	#N/A	301	12.3	4	ILITNLMIVILGLVGLTGNAIVFWLLLFRLRR+ISIRILITNLMIVILGLVGLTGNAIVFWLLLFR+SIRILITNLMIVILGLVGLTGNAIVFWLLLFRLR+SISIRILITNLMIVILGLVGLTGNAIVFWLLLF+SISIRILITNLMIVILGLVGLTGNAIVFWLLLFR
1	sp|Q91ZI0|CELR3_MOUSE	Cadherin EGF LAG seven-pass G-type receptor 3 OS=Mus musculus GN=Celsr3 PE=2 SV=2	#N/A	3301	1	2	LELLAVFTHVVVAVSVTALVLTAAVLLSLRSLK+VFTHVVVAVSVTALVLTAAVLLSLRSLK
1	sp|Q91ZW8|C209D_MOUSE	CD209 antigen-like protein D OS=Mus musculus GN=Cd209d PE=2 SV=1	#N/A	237	15.2	4	EYTKQSRNPLVLQLLSFLFLAGLLLIILILVSK+NPLVLQLLSFLFLAGLLLIILILVSKVPS+QSRNPLVLQLLSFLFLAGLLLIILILVSKVP+QSRNPLVLQLLSFLFLAGLLLIILILVSKVPS
1	sp|Q91ZX7|LRP1_MOUSE	Prolow-density lipoprotein receptor-related protein 1 OS=Mus musculus GN=Lrp1 PE=1 SV=1	#N/A	4545	2.8	2	CDNDNDCGDNSDEAGCSHSCSSTQFKCNSGRC+CNMFDDCGDGSDEEDCSIDPKLTSCATNASMCGD+QQPGHMASILIPLLLLLLLLLVAGVVFWYKR+QQPGHMASILIPLLLLLLLLLVAGVVFWYKRR+WQCDYDNDCGDNSDEESCTPRPCSESEFS
1	sp|Q921F2|TADBP_MOUSE	TAR DNA-binding protein 43 OS=Mus musculus GN=Tardbp PE=1 SV=1	TAR DNA-binding protein 43 OS=Mus musculus GN=Tardbp PE=1 SV=1	414	7.2	2	FGGNPGGFGNQGGFGNSR+TSDLIVLGLPWK
1	sp|Q921G6|LRCH4_MOUSE	Leucine-rich repeat and calponin homology domain-containing protein 4 OS=Mus musculus GN=Lrch4 PE=1 SV=1	Leucine-rich repeat and calponin homology domain-containing protein 4 OS=Mus musculus GN=Lrch4 PE=1 SV=1	680	16	6	ALEEAVATGTLNLSNR+NQLSTLPDELGDLPLVR+SSSQSGSSPSSPESVLRPRPFPQEK+SSTTQLGVSGGQGAPTPPPTSQDPLPVSGPVTAPVPR+SVPFIHVPSPAVPK
1	sp|Q922B2|SYDC_MOUSE	Aspartate--tRNA ligase, cytoplasmic OS=Mus musculus GN=Dars PE=1 SV=2	#N/A	501	10.6	5	FGAPPHAGGGIGLER+FLEPTLR+GFVEIQTPK+NNAYLAQSPQLYK+TSTSQAIFR
1	sp|Q924S8|SPRE1_MOUSE	Sprouty-related, EVH1 domain-containing protein 1 OS=Mus musculus GN=Spred1 PE=1 SV=1	#N/A	444	7.2	2	CMLCAESMLYHCMSDSEGDFSDPCSCDTSDDK+MLCAESMLYHCMSDSEGDFSDPCSCDTSDDK
1	sp|Q925I1-2|ATAD3_MOUSE sp|Q925I1|ATAD3_MOUSE	Isoform 2 of ATPase family AAA domain-containing protein 3 OS=Mus musculus GN=Atad3;ATPase family AAA domain-containing protein 3 OS=Mus musculus GN=Atad3 PE=1 SV=1	#N/A	512	7.8	3	DKWSNFDPTGLER+EYEAAVEQLK+ISVLEALR+VFDWASTSR
1	sp|Q99020|ROAA_MOUSE	Heterogeneous nuclear ribonucleoprotein A/B OS=Mus musculus GN=Hnrnpab PE=1 SV=1	#N/A	285	7.7	2	GFGFILFK+IFVGGLNPEATEEK
1	sp|Q99104|MYO5A_MOUSE	Unconventional myosin-Va OS=Mus musculus GN=Myo5a PE=1 SV=2	Unconventional myosin-Va OS=Mus musculus GN=Myo5a PE=1 SV=2	1853	6.6	10	IEASLQHEITR+ISAAGFPSR+LLESQLQSQK+SAPEVTAPGAPAYR+TSSIADEGTYTLDSILR+VLASNPIMESIGNAK+VLNLYTPVNEFEER+VLSLQEEIAK+VWIPDPEEVWK+YNVSQLEEWLR
1	sp|Q99JB2|STML2_MOUSE	Stomatin-like protein 2, mitochondrial OS=Mus musculus GN=Stoml2 PE=1 SV=1	Stomatin-like protein 2, mitochondrial OS=Mus musculus GN=Stoml2 PE=1 SV=1	353	4.8	2	NTVILFVPQQEAWVVER
1	sp|Q99JR1|SFXN1_MOUSE	Sideroflexin-1 OS=Mus musculus GN=Sfxn1 PE=1 SV=3	Sideroflexin-1 OS=Mus musculus GN=Sfxn1 PE=1 SV=3	322	14.3	4	ASHFFTVTDPR+NILLTNEQLENAR+QAITQVVISR+VGIPVTDENGTR
1	sp|Q99LF4|RTCB_MOUSE	tRNA-splicing ligase RtcB homolog OS=Mus musculus GN=Rtcb PE=1 SV=1	#N/A	505	4.4	2	QIGNVAALPGIVHR+SSMTFLTR
1	sp|Q9CPQ3|TOM22_MOUSE	Mitochondrial import receptor subunit TOM22 homolog OS=Mus musculus GN=Tomm22 PE=1 SV=3	Mitochondrial import receptor subunit TOM22 homolog OS=Mus musculus GN=Tomm22 PE=1 SV=3	142	25.4	5	LWGLTEMFPER+QILLGPNTGLSGGMPGALPPLPGKM
1	sp|Q9CPQ8|ATP5L_MOUSE	ATP synthase subunit g, mitochondrial OS=Mus musculus GN=Atp5l PE=1 SV=1	ATP synthase subunit g, mitochondrial OS=Mus musculus GN=Atp5l PE=1 SV=1	103	28.2	4	LATFWHYAK+VELVPPTPAEIPTAIQSVK+VELVPPTPAEIPTAIQSVKK
1	sp|Q9CPW4|ARPC5_MOUSE	Actin-related protein 2/3 complex subunit 5 OS=Mus musculus GN=Arpc5 PE=1 SV=3	Actin-related protein 2/3 complex subunit 5 OS=Mus musculus GN=Arpc5 PE=1 SV=3	151	30.5	3	ALAAGGVGSIVR+AVQSLDKNGVDLLMK+GFESPSDNSSAVLLQWHEK
1	sp|Q9CQE8|CN166_MOUSE	UPF0568 protein C14orf166 homolog OS=Mus musculus PE=1 SV=1	#N/A	244	6.6	2	INEAIVAVQAIIADPK
1	sp|Q9CQN6|TM14C_MOUSE	Transmembrane protein 14C OS=Mus musculus GN=Tmem14c PE=1 SV=1	Transmembrane protein 14C OS=Mus musculus GN=Tmem14c PE=1 SV=1	114	24.6	2	FMPAGLIAGASLLMVAK+VGISLLSSPHP
1	sp|Q9CQQ7|AT5F1_MOUSE	ATP synthase F(0) complex subunit B1, mitochondrial OS=Mus musculus GN=Atp5f1 PE=1 SV=1	ATP synthase F(0) complex subunit B1, mitochondrial OS=Mus musculus GN=Atp5f1 PE=1 SV=1	256	17.6	4	HYLFDVQR+PLPPLPEYGGK+QIQDAIDMEK+YGASFGEFIDKLNEEK
1	sp|Q9CR62|M2OM_MOUSE	Mitochondrial 2-oxoglutarate/malate carrier protein OS=Mus musculus GN=Slc25a11 PE=1 SV=3	Mitochondrial 2-oxoglutarate/malate carrier protein OS=Mus musculus GN=Slc25a11 PE=1 SV=3	314	13.4	3	ALIGMTAGATGAFVGTPAEVALIR+LGIYTVLFER+NVFNALVR
1	sp|Q9CR68|UCRI_MOUSE	Cytochrome b-c1 complex subunit Rieske, mitochondrial OS=Mus musculus GN=Uqcrfs1 PE=1 SV=1	Cytochrome b-c1 complex subunit Rieske, mitochondrial OS=Mus musculus GN=Uqcrfs1 PE=1 SV=1	274	12.4	2	GVAGALRPLLQGAVPAASEPPVLDVK+VPDFSDYR
1	sp|Q9CVB6|ARPC2_MOUSE	Actin-related protein 2/3 complex subunit 2 OS=Mus musculus GN=Arpc2 PE=1 SV=3	Actin-related protein 2/3 complex subunit 2 OS=Mus musculus GN=Arpc2 PE=1 SV=3	300	22.7	9	ASHTAPQVLFSHR+DSIVHQAGMLK+DSIVHQAGMLKR+ELQAHGADELLKR+MILLEVNNR+VFMQEFK+YFQFQEEGK+YFQFQEEGKEGENR
1	sp|Q9CWH6|PSA7L_MOUSE sp|Q9Z2U0|PSA7_MOUSE	Proteasome subunit alpha type-7-like OS=Mus musculus GN=Psma8 PE=1 SV=1;Proteasome subunit alpha type-7 OS=Mus musculus GN=Psma7 PE=1 SV=1	Proteasome subunit alpha type-7-like OS=Mus musculus GN=Psma8 PE=1 SV=1;Proteasome subunit alpha type-7 OS=Mus musculus GN=Psma7 PE=1 SV=1	250	10.1	2	ALLEVVQSGGK+LTVEDPVTVEYITR
1	sp|Q9CWR7|STEA1_MOUSE	Metalloreductase STEAP1 OS=Mus musculus GN=Steap1 PE=1 SV=2	#N/A	339	10.9	2	FYKIPILVINKVLPMVAITLLALVYLPGELAAVVQLR+IPILVINKVLPMVAITLLALVYLPGELAA+IPILVINKVLPMVAITLLALVYLPGELAAV
1	sp|Q9CXW4|RL11_MOUSE	60S ribosomal protein L11 OS=Mus musculus GN=Rpl11 PE=1 SV=4	60S ribosomal protein L11 OS=Mus musculus GN=Rpl11 PE=1 SV=4	178	15.7	3	VLEQLTGQTPVFSK+WFQQKYDGIILPGK+YDGIILPGK
1	sp|Q9CYL5|GAPR1_MOUSE	Golgi-associated plant pathogenesis-related protein 1 OS=Mus musculus GN=Glipr2 PE=1 SV=3	Golgi-associated plant pathogenesis-related protein 1 OS=Mus musculus GN=Glipr2 PE=1 SV=3	154	36.4	4	ASASDGSSFVVAR+EAQQYSEALASTR+QFNNEVLK+YFPAGNIVNQGFFEENVPPPK+YFPAGNIVNQGFFEENVPPPKK
1	sp|Q9CZ13|QCR1_MOUSE	Cytochrome b-c1 complex subunit 1, mitochondrial OS=Mus musculus GN=Uqcrc1 PE=1 SV=2	Cytochrome b-c1 complex subunit 1, mitochondrial OS=Mus musculus GN=Uqcrc1 PE=1 SV=2	480	6	5	EVESIGAHLNAYSTR+SGMFWLR+SLLTYGR
1	sp|Q9CZM2|RL15_MOUSE	60S ribosomal protein L15 OS=Mus musculus GN=Rpl15 PE=2 SV=4	60S ribosomal protein L15 OS=Mus musculus GN=Rpl15 PE=2 SV=4	204	21.6	5	GATYGKPVHHGVNQLK+QGYVIYR+VLNSYWVGEDSTYK+YIQELWR
1	sp|Q9CZW5|TOM70_MOUSE	Mitochondrial import receptor subunit TOM70 OS=Mus musculus GN=Tomm70 PE=1 SV=2	Mitochondrial import receptor subunit TOM70 OS=Mus musculus GN=Tomm70 PE=1 SV=2	611	12.4	5	GLLQLQWK+NREPLMPSPQFIK+NVDLSTFYQNR+QAYTANNSSQVQAAMKGFEEIIK+QDLDKGLELISK+YMAEALLLR
1	sp|Q9D0E1-2|HNRPM_MOUSE sp|Q9D0E1|HNRPM_MOUSE	Isoform 2 of Heterogeneous nuclear ribonucleoprotein M OS=Mus musculus GN=Hnrnpm;Heterogeneous nuclear ribonucleoprotein M OS=Mus musculus GN=Hnrnpm PE=1 SV=3	Isoform 2 of Heterogeneous nuclear ribonucleoprotein M OS=Mus musculus GN=Hnrnpm;Heterogeneous nuclear ribonucleoprotein M OS=Mus musculus GN=Hnrnpm PE=1 SV=3	690	14.3	7	AFITNIPFDVK+GNFGGSFAGSFGGAGGHAPGVAR+INEILSNALK+MGLAMGGAGGASFDR+MGPLGLDHMASSIER+NLPFDFTWK+VGEVTYVELLMDAEGK
1	sp|Q9D0I9|SYRC_MOUSE	Arginine--tRNA ligase, cytoplasmic OS=Mus musculus GN=Rars PE=1 SV=2	Arginine--tRNA ligase, cytoplasmic OS=Mus musculus GN=Rars PE=1 SV=2	660	4.1	2	IVFVPGCSVPLTIVK+VIVDFSSPNIAK
1	sp|Q9D226|KRA53_MOUSE	Keratin-associated protein 5-3 OS=Mus musculus GN=Krtap5-3 PE=2 SV=1	#N/A	196	35.2	2	GCCGGCGSSCCKPVCCCVPVCSCSSCGGCK+GGCGSCGGCGSCGGCKGGCSSCGGCGSCGAASPSC+MSCCGCCGGCGSSCCKPVCCCVPVCSCS
1	sp|Q9D241|RN186_MOUSE	RING finger protein 186 OS=Mus musculus GN=Rnf186 PE=2 SV=3	#N/A	226	12.8	4	RLAVHLLLLALVIVLILPFIYPGVIRW+RLAVHLLLLALVIVLILPFIYPGVIRWVL
1	sp|Q9D3D9|ATPD_MOUSE	ATP synthase subunit delta, mitochondrial OS=Mus musculus GN=Atp5d PE=1 SV=1	#N/A	168	13.7	2	AQSELSGAADEAAR+IEANEALVK
1	sp|Q9D7X8|GGCT_MOUSE	Gamma-glutamylcyclotransferase OS=Mus musculus GN=Ggct PE=1 SV=1	Gamma-glutamylcyclotransferase OS=Mus musculus GN=Ggct PE=1 SV=1	188	9	3	SYLMTNYESAPPSPQYK
1	sp|Q9D8E6|RL4_MOUSE	60S ribosomal protein L4 OS=Mus musculus GN=Rpl4 PE=1 SV=3	60S ribosomal protein L4 OS=Mus musculus GN=Rpl4 PE=1 SV=3	419	31	12	APIRPDIVNFVHTNLR+APIRPDIVNFVHTNLRK+AVSELAGHQTSAESWGTGR+IEEVPELPLVVEDK+KLDELYGTWR+KLEAAATALATK+NIPGITLLNVSK+NVTLPAVFK+PLISVYSEK+PLISVYSEKGESSGK+QPYAVSELAGHQTSAESWGTGR+YAICSALAASALPALVMSK
1	sp|Q9D8N0|EF1G_MOUSE	Elongation factor 1-gamma OS=Mus musculus GN=Eef1g PE=1 SV=3	#N/A	437	5.3	3	ALIAAQYSGAQVR+STFVLDEFKR
1	sp|Q9D8T0|FAM3A_MOUSE	Protein FAM3A OS=Mus musculus GN=Fam3a PE=2 SV=1	#N/A	230	16.5	2	IVALIIIMGLTWILVTILLGGPGVGLPRIQQF+LAGPLRIVALIIIMGLTWILVTILLGGPGVG+LAGPLRIVALIIIMGLTWILVTILLGGPGVGLP+LRIVALIIIMGLTWILVTILLGGPGVGLPR
1	sp|Q9D958|SPCS1_MOUSE	Signal peptidase complex subunit 1 OS=Mus musculus GN=Spcs1 PE=2 SV=3	Signal peptidase complex subunit 1 OS=Mus musculus GN=Spcs1 PE=2 SV=3	161	17.4	2	MLEHLSSLPTQMDYK+WLPVQDLGTEDKK
1	sp|Q9DB20|ATPO_MOUSE	ATP synthase subunit O, mitochondrial OS=Mus musculus GN=Atp5o PE=1 SV=1	ATP synthase subunit O, mitochondrial OS=Mus musculus GN=Atp5o PE=1 SV=1	213	55.4	13	EKFSPLTANLMNLLAENGR+FSPLTANLMNLLAENGR+GEVPCTVTTASPLDDAVLSELK+LGNTQGIISAFSTIMSVHR+LVRPPVQVYGIEGR+SFLSPNQILK+TDPSIMGGMIVR+VSLAVLNPYIK+YATALYSAASK
1	sp|Q9DB77|QCR2_MOUSE	Cytochrome b-c1 complex subunit 2, mitochondrial OS=Mus musculus GN=Uqcrc2 PE=1 SV=1	Cytochrome b-c1 complex subunit 2, mitochondrial OS=Mus musculus GN=Uqcrc2 PE=1 SV=1	453	13.9	3	AVAQGNLSSADVQAAK+GNNTTSLLSQSVAK+TSAAPGGVPLQPQDLEFTK+YEDSNNLGTSHLLR
1	sp|Q9DBG6|RPN2_MOUSE	Dolichyl-diphosphooligosaccharide--protein glycosyltransferase subunit 2 OS=Mus musculus GN=Rpn2 PE=1 SV=1	Dolichyl-diphosphooligosaccharide--protein glycosyltransferase subunit 2 OS=Mus musculus GN=Rpn2 PE=1 SV=1	631	16	5	EETVLATVQALQTASHLSQQADLR+FPEEEAPSTVLSQSLFTPK+LQVSNVLSQPLAQAAVK+LTPTHYLTK+YHVPVVVVPEGSTSDTQEQAILR+YIANTVELR
1	sp|Q9DC63|FBX3_MOUSE	F-box only protein 3 OS=Mus musculus GN=Fbxo3 PE=1 SV=1	#N/A	480	10.6	3	EEEEEENDDSADMDESDESDADENESDEGEGEAR+EENDDSADMDESDESDADENESDEGEGEARR+LEMGPDEYEEMEEEAEEEEEEENDDSADMDE
1	sp|Q9DCS9|NDUBA_MOUSE	NADH dehydrogenase [ubiquinone] 1 beta subcomplex subunit 10 OS=Mus musculus GN=Ndufb10 PE=1 SV=3	#N/A	176	10.8	2	TPAPSPQTSLPNPITYLTK
1	sp|Q9DCX2|ATP5H_MOUSE	ATP synthase subunit d, mitochondrial OS=Mus musculus GN=Atp5h PE=1 SV=3	ATP synthase subunit d, mitochondrial OS=Mus musculus GN=Atp5h PE=1 SV=3	161	19.3	2	ANVAKPGLVDDFEK+LASLSEKPPAIDWAYYR
1	sp|Q9EP89|LACTB_MOUSE	Serine beta-lactamase-like protein LACTB, mitochondrial OS=Mus musculus GN=Lactb PE=1 SV=1	#N/A	551	16.7	6	AVPIQSPADPEASGTTELSHEQALSPGSPHTPAPPAAR+GAVPIQSPADPEASGTTELSHEQALSPGSPHTPAPPAAR+LVNTPYVDNSYK+RPGLPVLGLGWAGGLGLGLGLALGAKLVVGLRGAVP+RPGLPVLGLGWAGGLGLGLGLALGAKLVVGLRGAVPIQS+SLTMVALAK
1	sp|Q9EPE9|AT131_MOUSE	Manganese-transporting ATPase 13A1 OS=Mus musculus GN=Atp13a1 PE=1 SV=2	Manganese-transporting ATPase 13A1 OS=Mus musculus GN=Atp13a1 PE=1 SV=2	1200	2.4	2	LGDASIAAPFTSK+SIDSSIVLPLTLGSPK
1	sp|Q9JHR7|IDE_MOUSE	Insulin-degrading enzyme OS=Mus musculus GN=Ide PE=1 SV=1	Insulin-degrading enzyme OS=Mus musculus GN=Ide PE=1 SV=1	1019	2	2	AFIPQLLSR+VLLISDPTTDK
1	sp|Q9JI71|DLL4_MOUSE	Delta-like protein 4 OS=Mus musculus GN=Dll4 PE=1 SV=2	#N/A	686	5.4	3	GLPPSFPWVAVSLGVGLVVLLVLLVMVVVAVRQLR+SFPWVAVSLGVGLVVLLVLLVMVVVAVRQLRLR
1	sp|Q9JI99|SGPP1_MOUSE	Sphingosine-1-phosphate phosphatase 1 OS=Mus musculus GN=Sgpp1 PE=1 SV=1	#N/A	430	7.2	2	AIPPLTVTLFGKAILRIVLGMLLVLFVR+LPLAIPPLTVTLFGKAILRIVLGMLLVLFVR
1	sp|Q9JIK5|DDX21_MOUSE	Nucleolar RNA helicase 2 OS=Mus musculus GN=Ddx21 PE=1 SV=3	Nucleolar RNA helicase 2 OS=Mus musculus GN=Ddx21 PE=1 SV=3	851	8.3	6	APQVLVLAPTR+EGAFSNFPISEETVK+GVNFLFPIQAK+IGVPSATEIIK+SGIDILVGTPGR+TFSFAIPLIEK
1	sp|Q9JIS7|CAC1F_MOUSE	Voltage-dependent L-type calcium channel subunit alpha-1F OS=Mus musculus GN=Cacna1f PE=1 SV=1	#N/A	1985	4.2	6	ALVPLLHIALLVLFVIIIYAIIGLELFL+ALVPLLHIALLVLFVIIIYAIIGLELFLGRMH+ALVPLLHIALLVLFVIIIYAIIGLELFLGRMHK+IMKALVPLLHIALLVLFVIIIYAIIGLELFLGR+LVSGVPSLHIVVNSIMKALVPLLHIALLVLFVI+SEGAAPGMEEEEEEEEEEEEEEEEEEENGAGHVE
1	sp|Q9JJ28|FLII_MOUSE	Protein flightless-1 homolog OS=Mus musculus GN=Flii PE=1 SV=1	Protein flightless-1 homolog OS=Mus musculus GN=Flii PE=1 SV=1	1271	8.7	8	ADLTALFLPR+KFESLFPGK+LAGASPATVAAAAAVGSGSKDPLAR+LDFDGLPSGIGK+LLQSLLDTR+NAEAVLQGQGLSGK+VPFESEDNQGIVYAWVGR+VTQGTLQPTLYQIR
1	sp|Q9JJI6|PIGO_MOUSE	GPI ethanolamine phosphate transferase 3 OS=Mus musculus GN=Pigo PE=1 SV=2	#N/A	1093	6.1	6	ALVAGASAVLPRAVMGLAALGLVLLLWRPVTVL+ALVAGASAVLPRAVMGLAALGLVLLLWRPVTVLV+ASAVLPRAVMGLAALGLVLLLWRPVTVLVK+GSKRPLAPLLPVPRPVLILLLIRLATFFSD+LRALVAGASAVLPRAVMGLAALGLVLLLWR+LRALVAGASAVLPRAVMGLAALGLVLLLWRPVTV+LVAGASAVLPRAVMGLAALGLVLLLWRPVTVLVK
1	sp|Q9JKF1|IQGA1_MOUSE	Ras GTPase-activating-like protein IQGAP1 OS=Mus musculus GN=Iqgap1 PE=1 SV=2	Ras GTPase-activating-like protein IQGAP1 OS=Mus musculus GN=Iqgap1 PE=1 SV=2	1657	16.3	20	AGVDAANSAAQQYQRR+EEIQSSISGVTAAYNR+EEYLLLR+FALGISAINEAVDSGDVGR+FLSAIVSSVDK+GLGVVRPHYGSVLDNER+GVLLEIEDLQANQFK+IFYPETTDIYDRK+IIGNLLYYR+ITLQDVVSHSK+LEGVLAEVAQHYQDTLIR+LGLAPQIQDLYGK+LGNFFSPK+LIVDVIR+LPYDVTPEQALSHEEVK+LTELGTVDPK+MFLGDNAHLSIINEYLSQSYQK+QSGQTDPLQKEEVQAGVDAANSAAQQYQR+TLQALQIPAAK+VDQIQEIVTGNPTVIK
1	sp|Q9JKF6|NECT1_MOUSE	Nectin-1 OS=Mus musculus GN=Nectin1 PE=1 SV=3	#N/A	515	6.2	5	GQMPTAIIGGVAGSVLLVLIVVGGIIVALRRR+MPTAIIGGVAGSVLLVLIVVGGIIVALRRR+QMPTAIIGGVAGSVLLVLIVVGGIIVALRRR
1	sp|Q9JLF6|TGM1_MOUSE	Protein-glutamine gamma-glutamyltransferase K OS=Mus musculus GN=Tgm1 PE=1 SV=2	Protein-glutamine gamma-glutamyltransferase K OS=Mus musculus GN=Tgm1 PE=1 SV=2	815	2.7	2	AIGTLIVTK+NPLPVTLTNVVFR
1	sp|Q9JLZ8-2|SIGIR_MOUSE sp|Q9JLZ8|SIGIR_MOUSE	Isoform 2 of Single Ig IL-1-related receptor OS=Mus musculus GN=Sigirr;Single Ig IL-1-related receptor OS=Mus musculus GN=Sigirr PE=1 SV=2	#N/A	387	10.6	2	AGPAGHVAAVLASLLVLVVLLLVALLYVKCRLNMLL+FTLWRAGPAGHVAAVLASLLVLVVLLLVALLYVK
1	sp|Q9QUM9|PSA6_MOUSE	Proteasome subunit alpha type-6 OS=Mus musculus GN=Psma6 PE=1 SV=1	Proteasome subunit alpha type-6 OS=Mus musculus GN=Psma6 PE=1 SV=1	246	8.9	2	HITIFSPEGR+LLDSSTVTHLFK
1	sp|Q9QUR8|SEM7A_MOUSE	Semaphorin-7A OS=Mus musculus GN=Sema7a PE=1 SV=1	#N/A	664	4.2	2	LQDVFLLPDPSGQWR+SVLQSINPAEPHR
1	sp|Q9QXX4|CMC2_MOUSE	Calcium-binding mitochondrial carrier protein Aralar2 OS=Mus musculus GN=Slc25a13 PE=1 SV=1	Calcium-binding mitochondrial carrier protein Aralar2 OS=Mus musculus GN=Slc25a13 PE=1 SV=1	676	9.8	2	DLGFFGIYK+GLLPQLLGVAPEK+ITLPAPNPDHVGGYK+LQVAGEITTGPR+LTVNDFVR+YEGFFGLYR
1	sp|Q9QY76|VAPB_MOUSE	Vesicle-associated membrane protein-associated protein B OS=Mus musculus GN=Vapb PE=1 SV=3	#N/A	243	24.7	3	GPFTDVVTTNLK+PVAALAATGKEEGLSARLLALVVLFFIVGVIIGK+VEQVLSLEPQHELK
1	sp|Q9QZ15|CLC4A_MOUSE	C-type lectin domain family 4 member A OS=Mus musculus GN=Clec4a PE=1 SV=1	#N/A	238	17.2	5	EKPIRDLRKPGSPSLLLTSLMLLLLLLAITFL+EKPIRDLRKPGSPSLLLTSLMLLLLLLAITFLV+EKPIRDLRKPGSPSLLLTSLMLLLLLLAITFLVAFI+KPGSPSLLLTSLMLLLLLLAITFLVAFIIYFQK+LRKPGSPSLLLTSLMLLLLLLAITFLVAFIIYFQK
1	sp|Q9R0P6|SC11A_MOUSE	Signal peptidase complex catalytic subunit SEC11A OS=Mus musculus GN=Sec11a PE=1 SV=1	Signal peptidase complex catalytic subunit SEC11A OS=Mus musculus GN=Sec11a PE=1 SV=1	179	15.6	3	GDLLFLTNR+MLSLDFLDDVR+VGEIVVFR
1	sp|Q9R0X5-5|RPGR_MOUSE	Isoform 5 of X-linked retinitis pigmentosa GTPase regulator OS=Mus musculus GN=Rpgr	#N/A	1305	5.4	3	EEDGEGEEDGEGEEEGEGEEEGEGEEEGEGEEEGEG+EGEEEGGEEEGEGEGEREEEGEGEEEGEGEEEGEG
1	sp|Q9R100|CAD17_MOUSE	Cadherin-17 OS=Mus musculus GN=Cdh17 PE=1 SV=1	Cadherin-17 OS=Mus musculus GN=Cdh17 PE=1 SV=1	827	3.9	5	GIPTVGMAVGILLTTFLVIGIILAVVFIRMR+GIPTVGMAVGILLTTFLVIGIILAVVFIRMRK+IPTVGMAVGILLTTFLVIGIILAVVFIRMRK+MAVGILLTTFLVIGIILAVVFIRMRK
1	sp|Q9R155|S26A4_MOUSE	Pendrin OS=Mus musculus GN=Slc26a4 PE=1 SV=1	Pendrin OS=Mus musculus GN=Slc26a4 PE=1 SV=1	780	9	5	AVIVMVAIVALGRLLEPLQKSVLAAVVIANLK+GLISAVIVMVAIVALGRLLEPLQKSVLAAVVIANLK+IVMVAIVALGRLLEPLQKSVLAAVVIANLK+TQVAGLISAVIVMVAIVALGRLLEPLQKSVLAAVVI+TQVAGLISAVIVMVAIVALGRLLEPLQKSVLAAVVIA+VLLASTLTLLVGIIQLVFGGLQIGFIVRYL
1	sp|Q9R233-2|TPSN_MOUSE sp|Q9R233|TPSN_MOUSE	Isoform Short of Tapasin OS=Mus musculus GN=Tapbp;Tapasin OS=Mus musculus GN=Tapbp PE=1 SV=2	Isoform Short of Tapasin OS=Mus musculus GN=Tapbp;Tapasin OS=Mus musculus GN=Tapbp PE=1 SV=2	435	12.4	5	ATAASLTIPR+FIPFPASAK+GHLLLAATPGLAGR+KPATLLLR+VDDPAGMLLAAFR
1	sp|Q9WTP5|CAD22_MOUSE	Cadherin-22 OS=Mus musculus GN=Cdh22 PE=2 SV=2	#N/A	813	9.1	4	AASLSPGALIALLVCVLILVVLALLILTLRR+AFVMAASLSPGALIALLVCVLILVVLALLILTLRR+FVMAASLSPGALIALLVCVLILVVLALLILTLR+SLSPGALIALLVCVLILVVLALLILTLRRHHK+YNDEGGGEQDTEAYDMSALRSLYDFGELKGGDPGGG
1	sp|Q9WU03-2|SPIT2_MOUSE sp|Q9WU03|SPIT2_MOUSE	Isoform 2 of Kunitz-type protease inhibitor 2 OS=Mus musculus GN=Spint2;Kunitz-type protease inhibitor 2 OS=Mus musculus GN=Spint2 PE=1 SV=1	#N/A	195	17.9	8	AVILVGLFLMVLILLLGTSMVCLIRVVRR+GLKAVILVGLFLMVLILLLGTSMVCLIRVVR+KAVILVGLFLMVLILLLGTSMVCLIRVVR+LTPGLKAVILVGLFLMVLILLLGTSMVCLIR+PGLKAVILVGLFLMVLILLLGTSMVCLIRVVR+VILVGLFLMVLILLLGTSMVCLIRVVRR
1	sp|Q9WUH1|TM115_MOUSE	Transmembrane protein 115 OS=Mus musculus GN=Tmem115 PE=1 SV=1	#N/A	350	11.1	3	VPQVRVSVVPMLLLALLLLLRLATLLQS+VPQVRVSVVPMLLLALLLLLRLATLLQSPAL+VSVVPMLLLALLLLLRLATLLQSPALASYGFGLL
1	sp|Q9WUM3|COR1B_MOUSE	Coronin-1B OS=Mus musculus GN=Coro1b PE=1 SV=1	#N/A	484	5.6	2	AIFLADGK+VFTTGFSR+VGIITWHPTAR
1	sp|Q9WUM4|COR1C_MOUSE	Coronin-1C OS=Mus musculus GN=Coro1c PE=1 SV=2	Coronin-1C OS=Mus musculus GN=Coro1c PE=1 SV=2	474	13.7	9	AIFLADGNVFTTGFSR+NADPILISLK+QLALWNPK+VFTTGFSR+VGIVAWHPTAR+YFEITDESPYVHYLNTFSSK
1	sp|Q9WV55|VAPA_MOUSE	Vesicle-associated membrane protein-associated protein A OS=Mus musculus GN=Vapa PE=1 SV=2	Vesicle-associated membrane protein-associated protein A OS=Mus musculus GN=Vapa PE=1 SV=2	249	19.7	4	FKGPFTDVVTTNLK+GPFTDVVTTNLK+QDGPLPKPHSVSLNDTETR+VAHSDKPGSTSAVSFR
1	sp|Q9WVA4|TAGL2_MOUSE	Transgelin-2 OS=Mus musculus GN=Tagln2 PE=1 SV=4	Transgelin-2 OS=Mus musculus GN=Tagln2 PE=1 SV=4	199	11.6	3	NVIGLQMGTNR+TLMNLGGLAVAR
1	sp|Q9Z1K6|ARI2_MOUSE	E3 ubiquitin-protein ligase ARIH2 OS=Mus musculus GN=Arih2 PE=1 SV=1	#N/A	492	6.5	2	MSVDMNSQGSDSNEEDYDPNCEEEEEEEED+MSVDMNSQGSDSNEEDYDPNCEEEEEEEEDP+MSVDMNSQGSDSNEEDYDPNCEEEEEEEEDPG
1	sp|Q9Z1Q5|CLIC1_MOUSE	Chloride intracellular channel protein 1 OS=Mus musculus GN=Clic1 PE=1 SV=3	Chloride intracellular channel protein 1 OS=Mus musculus GN=Clic1 PE=1 SV=3	241	15.8	3	GVTFNVTTVDTK+LAALNPESNTSGLDIFAK+LFMVLWLK
1	sp|Q9Z319-2|CORIN_MOUSE sp|Q9Z319|CORIN_MOUSE	Isoform 2 of Atrial natriuretic peptide-converting enzyme OS=Mus musculus GN=Corin;Atrial natriuretic peptide-converting enzyme OS=Mus musculus GN=Corin PE=2 SV=2	Isoform 2 of Atrial natriuretic peptide-converting enzyme OS=Mus musculus GN=Corin;Atrial natriuretic peptide-converting enzyme OS=Mus musculus GN=Corin PE=2 SV=2	1047	3.8	8	FLLLVLIPCICALIVLLAILLSFVGTLKR+LLLVLIPCICALIVLLAILLSFVGTLKRVYFK+LRFLLLVLIPCICALIVLLAILLSFVGTLK+VTANLLRFLLLVLIPCICALIVLLAILLSFVGTLK
1	sp|B2RQC6-2|PYR1_MOUSE sp|B2RQC6|PYR1_MOUSE	Isoform 2 of CAD protein OS=Mus musculus GN=Cad;CAD protein OS=Mus musculus GN=Cad PE=1 SV=1	#N/A	2154	2.2	5	IALGLPIPEIR+IVTHAQLLEQHR+LFVEALGQIGPAPPLK+TLGVDLVALATR+VPQFSFSR
1	sp|E9Q634|MYO1E_MOUSE	Unconventional myosin-Ie OS=Mus musculus GN=Myo1e PE=1 SV=1	#N/A	1107	2.8	3	ISNFLLEK+LSQTPESLDFLK+QGLFPNNYVTK
1	sp|O35737|HNRH1_MOUSE	Heterogeneous nuclear ribonucleoprotein H OS=Mus musculus GN=Hnrnph1 PE=1 SV=3	#N/A	449	6.7	2	GLPWSCSADEVQR+STGEAFVQFASQEIAEK
1	sp|P00688|AMYP_MOUSE	Pancreatic alpha-amylase OS=Mus musculus GN=Amy2 PE=1 SV=2	Pancreatic alpha-amylase OS=Mus musculus GN=Amy2 PE=1 SV=2	508	13.8	7	ALVFVDNHDNQR+AVLDKLHNLNTK+LTGLLDLALEK+MAVGFMLAHPYGFTR+MYKMAVGFMLAHPYGFTR+VADYMNHLIDIGVAGFR
1	sp|P01638|KV5A6_MOUSE	Ig kappa chain V-V region L6 (Fragment) OS=Mus musculus PE=4 SV=1	#N/A	115	35.7	3	ASQDINSYLSWFQQK+ASQDINSYLSWFQQKPGK+LVDGVPSR+MTQSPSSMYASLGER
1	sp|P01639|KV5A7_MOUSE	Ig kappa chain V-V region MOPC 41 OS=Mus musculus GN=Gm5571 PE=1 SV=1	#N/A	130	25.4	3	DIQMTQSPSSLSASLGER+LIYATSSLDSGVPK+LIYATSSLDSGVPKR
1	sp|P01644|KV5AB_MOUSE sp|P01645|KV5AC_MOUSE	Ig kappa chain V-V region HP R16.7 OS=Mus musculus PE=1 SV=1;Ig kappa chain V-V region HP 93G7 OS=Mus musculus PE=1 SV=1	#N/A	108	43.5	11	ASQDISNYLNWYQQKPDGTVK+DIQMTQTTSSLSASLGDR+LLIYYTSR
1	sp|P01664|KV3AC_MOUSE sp|P01665|KV3AD_MOUSE sp|P01666|KV3AE_MOUSE sp|P01668|KV3AG_MOUSE	Ig kappa chain V-III region CBPC 101 OS=Mus musculus PE=1 SV=1;Ig kappa chain V-III region PC 7043 OS=Mus musculus PE=1 SV=1;Ig kappa chain V-III region PC 7183 OS=Mus musculus PE=1 SV=1;Ig kappa chain V-III region PC 7210 OS=Mus musculus PE=1 SV=1	#N/A	111	30.9	8	ASNLESGIPAR+DIVLTQSPASLAVSLGQR+LLIYAASNLESGIPAR
1	sp|P01670|KV3AI_MOUSE sp|P01671|KV3AJ_MOUSE sp|P01672|KV3AK_MOUSE	Ig kappa chain V-III region PC 6684 OS=Mus musculus PE=1 SV=1;Ig kappa chain V-III region PC 7175 OS=Mus musculus PE=1 SV=1;Ig kappa chain V-III region PC 7940 OS=Mus musculus PE=1 SV=1	#N/A	111	30.6	8	ASNLESGVPAR+DIVLTQSPASLAVSLGQR+LIYLASNLESGVPAR+LLIYLASNLESGVPAR
0.9995	sp|P01654|KV3A1_MOUSE sp|P01655|KV3A2_MOUSE sp|P01656|KV3A3_MOUSE sp|P03977|KV3A4_MOUSE	Ig kappa chain V-III region PC 2880/PC 1229 OS=Mus musculus PE=1 SV=1;Ig kappa chain V-III region PC 7132 OS=Mus musculus PE=1 SV=1;Ig kappa chain V-III region MOPC 70 OS=Mus musculus PE=1 SV=1;Ig kappa chain V-III region 50S10.1 OS=Mus musculus PE=1 SV=1	#N/A	111	30.6	7	DIVLTQSPASLAVSLGQR+LLIYAASNQGSGVPAR
0.9993	sp|P01657|KV3A5_MOUSE	Ig kappa chain V-III region PC 2413 OS=Mus musculus PE=1 SV=1	#N/A	111	24.3	8	DIVLTQSPASLAVSLGQR+LLIYGASNR
1	sp|P01786|HVM17_MOUSE	Ig heavy chain V region MOPC 47A OS=Mus musculus PE=1 SV=1	#N/A	117	23.9	3	ALEWLGFIR+EVKLVESGGGLVQPGGSLR
0.9996	sp|P01810|HVM40_MOUSE	Ig heavy chain V region J539 OS=Mus musculus PE=1 SV=1	#N/A	119	29.4	3	DKFIISR+LLESGGGLVQPGGSLK+LSCAASGFDFSK
0.9986	sp|P01806|HVM36_MOUSE sp|P01807|HVM37_MOUSE sp|P01808|HVM38_MOUSE	Ig heavy chain V region 441 OS=Mus musculus PE=4 SV=1;Ig heavy chain V region X44 OS=Mus musculus PE=1 SV=1;Ig heavy chain V region T601 OS=Mus musculus PE=1 SV=1	#N/A	116	27.6	3	DKFIISR+LLESGGGLVQPGGSLK+NTLYLQMSK
1	sp|P01863|GCAA_MOUSE sp|P01865|GCAM_MOUSE	Ig gamma-2A chain C region, A allele OS=Mus musculus GN=Ighg PE=1 SV=1;Ig gamma-2A chain C region, membrane-bound form OS=Mus musculus GN=Igh-1a PE=1 SV=3	Ig gamma-2A chain C region, A allele OS=Mus musculus GN=Ighg PE=1 SV=1;Ig gamma-2A chain C region, membrane-bound form OS=Mus musculus GN=Igh-1a PE=1 SV=3	330	44.2	77	APQVYVLPPPEEEMTK+APQVYVLPPPEEEMTKK+CPAPNLLGGPSVFIFPPK+DLPAPIER+FVNNVEVHTAQTQTHR+LLGGPSVFIFPPK+NTEPVLDSDGSYFMYSK+SVTLGCLVK+TTAPSVYPLAPVCGDTTGSSVTLGCLVK+TWPSQSITCNVAHPASSTK+VNNKDLPAPIER+VVSALPIQH+VVSALPIQHQDWM+VVSALPIQHQDWMSGK+VVSALPIQHQDWMSGKEFK
1	sp|P01897|HA1L_MOUSE sp|P01899|HA11_MOUSE	H-2 class I histocompatibility antigen, L-D alpha chain OS=Mus musculus GN=H2-L PE=1 SV=2;H-2 class I histocompatibility antigen, D-B alpha chain OS=Mus musculus GN=H2-D1 PE=1 SV=2	H-2 class I histocompatibility antigen, L-D alpha chain OS=Mus musculus GN=H2-L PE=1 SV=2;H-2 class I histocompatibility antigen, D-B alpha chain OS=Mus musculus GN=H2-D1 PE=1 SV=2	362	12.7	4	TWTAADMAAQITR+VYHEGLPEPLTLR+WASVVVPLGK+YISVGYVDNK
1	sp|P01901|HA1B_MOUSE	H-2 class I histocompatibility antigen, K-B alpha chain OS=Mus musculus GN=H2-K1 PE=1 SV=1	H-2 class I histocompatibility antigen, K-B alpha chain OS=Mus musculus GN=H2-K1 PE=1 SV=1	369	10.3	3	TWTAADMAALITK+WASVVVPLGK+YFVTAVSRPGLGEPR
1	sp|P01942|HBA_MOUSE	Hemoglobin subunit alpha OS=Mus musculus GN=Hba PE=1 SV=2	Hemoglobin subunit alpha OS=Mus musculus GN=Hba PE=1 SV=2	142	43	21	FLASVSTVLTSK+IGGHGAEYGAEALER+LRVDPVNFK+MFASFPTTK+TYFPHFDVSHGSAQVK+VDPVNFK
1	sp|P02088|HBB1_MOUSE	Hemoglobin subunit beta-1 OS=Mus musculus GN=Hbb-b1 PE=1 SV=2	Hemoglobin subunit beta-1 OS=Mus musculus GN=Hbb-b1 PE=1 SV=2	147	48.3	12	DFTPAAQAAFQK+GTFASLSELHCDK+KVITAFNDGLNHLDSLK+LLVVYPWTQR+VITAFNDGLNHLDSLK+YFDSFGDLSSASAIMGNAK
1	sp|P02535-2|K1C10_MOUSE sp|P02535-3|K1C10_MOUSE sp|P02535|K1C10_MOUSE	Isoform 2 of Keratin, type I cytoskeletal 10 OS=Mus musculus GN=Krt10;Isoform 3 of Keratin, type I cytoskeletal 10 OS=Mus musculus GN=Krt10;Keratin, type I cytoskeletal 10 OS=Mus musculus GN=Krt10 PE=1 SV=3	Isoform 2 of Keratin, type I cytoskeletal 10 OS=Mus musculus GN=Krt10;Isoform 3 of Keratin, type I cytoskeletal 10 OS=Mus musculus GN=Krt10;Keratin, type I cytoskeletal 10 OS=Mus musculus GN=Krt10 PE=1 SV=3	561	31.4	77	AAPGVDLTQLLNNMR+AETECQNAEYQQLLDIK+ALEESNYELEGK+DVNVEMNAAPGVDLTQLLNNMR+IKEWYEK+ISALEEQLQQIR+LAADDFR+LENEIQTYR+NAAPGVDLTQLLNNMR+NVSTGDVNVEMNAAPGVDLTQLLNNMR+QSLEASLAETEGR+QSVEADINGLR+QSVEADINGLRR+RQSVEADINGLR+SEITELR+SSGGFSGGSFSR+VTMQNLNDR+YQQLLDIK
1	sp|Q6IFX2|K1C42_MOUSE	Keratin, type I cytoskeletal 42 OS=Mus musculus GN=Krt42 PE=1 SV=1	Keratin, type I cytoskeletal 42 OS=Mus musculus GN=Krt42 PE=1 SV=1	452	31.2	34	AATIDNASIVLQIDNAR+ALEEANADLEVK+DAEEWFFTK+DAEEWFFTKTEELNR+DYSPYFK+GQVGGDVNVEMDAAPGVDLSR+ILAATIDNASIVLQIDNAR+ILNEMRDQYEK+LAADDFR+LEQEIATYR+MSVEADINGLRR+RVLDELTLAR+TEITELR+TKYETELNLR+TRLEQEIATYR+VLDELTLAR
1	sp|Q61781|K1C14_MOUSE	Keratin, type I cytoskeletal 14 OS=Mus musculus GN=Krt14 PE=1 SV=2	Keratin, type I cytoskeletal 14 OS=Mus musculus GN=Krt14 PE=1 SV=2	484	32.6	55	DVHDGKVVSTHEQVLR+DYSPYFK+EVATNSELVQSGK+GQVGGDVNVEMDAAPGVDLSR+ILAATVDNANVLLQIDNAR+ILNEMRDQYEK+IRDWYQR+LAADDFR+LEQEIATYR+MSVEADINGLRR+RVLDELTLAR+TMQNLEIELQSQLSMK+TRLEQEIATYR+VLDELTLAR+VTMQNLNDR
1	sp|Q9QWL7|K1C17_MOUSE	Keratin, type I cytoskeletal 17 OS=Mus musculus GN=Krt17 PE=1 SV=3	Keratin, type I cytoskeletal 17 OS=Mus musculus GN=Krt17 PE=1 SV=3	433	30.5	34	DAEDWFFSK+EVATNSELVQSGK+EVQDGKVISSREQVHQTTR+IILQIDNAR+LAADDFR+LASYLDK+LASYLDKVR+LEQEIATYR+LLEGEDAHLTQYK+MSVEADINGLRR+QFTSSSSIKGSSGLGGGSSR+RVLDELTLAR+TKFETEQALR+TRLEQEIATYR+VLDELTLAR
1	sp|Q61414|K1C15_MOUSE	Keratin, type I cytoskeletal 15 OS=Mus musculus GN=Krt15 PE=1 SV=2	Keratin, type I cytoskeletal 15 OS=Mus musculus GN=Krt15 PE=1 SV=2	452	13.3	59	FGGGDGGLLSGNEK+LAADDFR+LASYLDK+LASYLDKVR+LEQEIATYR+RVLDELTLAR+TRLEQEIATYR+VLDELTLAR+VTMQNLNDR+VTMQNLNDRLASYLDK+VTMQNLNDRLASYLDKVR
1	sp|Q9Z2K1|K1C16_MOUSE	Keratin, type I cytoskeletal 16 OS=Mus musculus GN=Krt16 PE=1 SV=3	Keratin, type I cytoskeletal 16 OS=Mus musculus GN=Krt16 PE=1 SV=3	469	19.2	44	ASLENSLEETK+ASLENSLEETKGR+DYSPYFK+GQTGGDVNVEMDAAPGVDLSR+ILNEMRDQYEQMAEK+IRDWYQR+LAADDFR+LEQEIATYR+TRLEQEIATYR+VTMQNLNDR
1	sp|P19001|K1C19_MOUSE	Keratin, type I cytoskeletal 19 OS=Mus musculus GN=Krt19 PE=1 SV=1	Keratin, type I cytoskeletal 19 OS=Mus musculus GN=Krt19 PE=1 SV=1	403	13.6	23	ITMQNLNDR+LAADDFR+LASYLDK+LASYLDKVR+LEQEIATYR+LSVEADINGLRR+RVLDELTLAR+VLDELTLAR
0.9996	sp|Q9Z320|K1C27_MOUSE	Keratin, type I cytoskeletal 27 OS=Mus musculus GN=Krt27 PE=1 SV=1	#N/A	448	6.5	30	DAEAWFQEK+TLSEELAYLK+TLSEELAYLKK+VTMQNLNDR
0.9665	sp|A6BLY7|K1C28_MOUSE	Keratin, type I cytoskeletal 28 OS=Mus musculus GN=Krt28 PE=1 SV=1	Keratin, type I cytoskeletal 28 OS=Mus musculus GN=Krt28 PE=1 SV=1	462	6.1	8	DAEAWFQEK+IILQIDNAR+LAADDFR+NANIILQIDNAR
0.9995	sp|P03976|KV2A5_MOUSE	Ig kappa chain V-II region 17S29.1 OS=Mus musculus PE=1 SV=1	#N/A	113	21.2	4	FSSSGSGTDFTLR+MSNLASGVPDR
0.9995	sp|P01630|KV2A6_MOUSE	Ig kappa chain V-II region 7S34.1 OS=Mus musculus PE=1 SV=1	#N/A	113	21.2	3	FSGSGSGTAFTLR+MSNLASGVPDR
1	sp|P05213|TBA1B_MOUSE	Tubulin alpha-1B chain OS=Mus musculus GN=Tuba1b PE=1 SV=2	#N/A	451	38.4	21	AVCMLSNTTAIAEAWAR+AVFVDLEPTVIDEVR+DVNAAIATIK+EIIDLVLDR+FDLMYAK+IHFPLATYAPVISAEK+LDHKFDLMYAK+NLDIERPTYTNLNR+QLFHPEQLITGK+QLFHPEQLITGKEDAANNYAR+SIQFVDWCPTGFK+TIGGGDDSFNTFFSETGAGK+VGINYQPPTVVPGGDLAK+YMACCLLYR
1	sp|P68368|TBA4A_MOUSE	Tubulin alpha-4A chain OS=Mus musculus GN=Tuba4a PE=1 SV=1	Tubulin alpha-4A chain OS=Mus musculus GN=Tuba4a PE=1 SV=1	448	29.9	17	AVCMLSNTTAIAEAWAR+AVFVDLEPTVIDEIR+FDLMYAK+IHFPLATYAPVISAEK+LDHKFDLMYAK+NLDIERPTYTNLNR+QLFHPEQLITGK+QLFHPEQLITGKEDAANNYAR+SIQFVDWCPTGFK+VGINYQPPTVVPGGDLAK+YMACCLLYR
1	sp|P06151|LDHA_MOUSE	L-lactate dehydrogenase A chain OS=Mus musculus GN=Ldha PE=1 SV=3	L-lactate dehydrogenase A chain OS=Mus musculus GN=Ldha PE=1 SV=3	332	19	6	DLADELALVDVMEDK+DQLIVNLLK+DQLIVNLLKEEQAPQNK+LVIITAGAR+SADTLWGIQK+VIGSGCNLDSAR
1	sp|P06240|LCK_MOUSE	Proto-oncogene tyrosine-protein kinase LCK OS=Mus musculus GN=Lck PE=1 SV=4	Proto-oncogene tyrosine-protein kinase LCK OS=Mus musculus GN=Lck PE=1 SV=4	509	13.9	5	ANSLEPEPWFFK+AQSLTTGQEGFIPFNFVAK+IADFGLAR+IPYPGMTNPEVIQNLER+QLLAPGNTHGSFLIR
1	sp|P39688-2|FYN_MOUSE sp|P39688|FYN_MOUSE	Isoform 2 of Tyrosine-protein kinase Fyn OS=Mus musculus GN=Fyn;Tyrosine-protein kinase Fyn OS=Mus musculus GN=Fyn PE=1 SV=4	Isoform 2 of Tyrosine-protein kinase Fyn OS=Mus musculus GN=Fyn;Tyrosine-protein kinase Fyn OS=Mus musculus GN=Fyn PE=1 SV=4	534	8.1	4	FQILNSSEGDWWEAR+IADFGLAR+QLLSFGNPR+WTAPEAALYGR
1	sp|P06330|HVM51_MOUSE	Ig heavy chain V region AC38 205.12 OS=Mus musculus PE=1 SV=1	#N/A	118	49.2	14	ASGYTFTDYYMNWVK+EVQLQQSGPELVKPGASVK+LQQSGPELVKPGASVK+SGPELVKPGASVK+SLTSEDSAVYYCAR+SSSATYMELR+VQLQQSGPELVKPGASVK
1	sp|P07146|TRY2_MOUSE	Anionic trypsin-2 OS=Mus musculus GN=Prss2 PE=1 SV=1	Anionic trypsin-2 OS=Mus musculus GN=Prss2 PE=1 SV=1	246	20.7	24	DNDLMLLK+LDNDIMLIK+LGEHNINVLEGNEQFVDSAK+MICVGFLEGGK+NDIMLLK+TLDNDIMLIK+WVVSAAHCYK
1	sp|P08752|GNAI2_MOUSE	Guanine nucleotide-binding protein G(i) subunit alpha-2 OS=Mus musculus GN=Gnai2 PE=1 SV=5	Guanine nucleotide-binding protein G(i) subunit alpha-2 OS=Mus musculus GN=Gnai2 PE=1 SV=5	355	4.2	2	IAQSDYIPTQQDVLR+ILLLGAGESGK
1	sp|P10126|EF1A1_MOUSE	Elongation factor 1-alpha 1 OS=Mus musculus GN=Eef1a1 PE=1 SV=3	Elongation factor 1-alpha 1 OS=Mus musculus GN=Eef1a1 PE=1 SV=3	462	19.5	17	EHALLAYTLGVK+IGGIGTVPVGR+LPLQDVYK+QILVGVNK+SVEMHHEALSEALPGDNVGFNVK+VETGVLKPGMVVTFAPVNVTTEVK+YYVTIIDAPGHR
1	sp|P10853|H2B1F_MOUSE sp|P10854|H2B1M_MOUSE sp|Q64475|H2B1B_MOUSE sp|Q64478|H2B1H_MOUSE sp|Q64525|H2B2B_MOUSE sp|Q6ZWY9|H2B1C_MOUSE sp|Q8CGP1|H2B1K_MOUSE sp|Q8CGP2-2|H2B1P_MOUSE sp|Q8CGP2|H2B1P_MOUSE	Histone H2B type 1-F/J/L OS=Mus musculus GN=Hist1h2bf PE=1 SV=2;Histone H2B type 1-M OS=Mus musculus GN=Hist1h2bm PE=1 SV=2;Histone H2B type 1-B OS=Mus musculus GN=Hist1h2bb PE=1 SV=3;Histone H2B type 1-H OS=Mus musculus GN=Hist1h2bh PE=1 SV=3;Histone H2B type 2-B OS=Mus musculus GN=Hist2h2bb PE=1 SV=3;Histone H2B type 1-C/E/G OS=Mus musculus GN=Hist1h2bc PE=1 SV=3;Histone H2B type 1-K OS=Mus mus…	#VALUE!	126	27	14	AMGIMNSFVNDIFER+ESYSVYVYK+KESYSVYVYK+LLLPGELAK+SFVNDIFER
1	sp|P11499|HS90B_MOUSE	Heat shock protein HSP 90-beta OS=Mus musculus GN=Hsp90ab1 PE=1 SV=3	Heat shock protein HSP 90-beta OS=Mus musculus GN=Hsp90ab1 PE=1 SV=3	724	15.2	14	ADLINNLGTIAK+ALLFIPR+APFDLFENK+GVVDSEDLPLNISR+HLEINPDHPIVETLR+IDIIPNPQER+RAPFDLFENK+SIYYITGESK+TLTLVDTGIGMTK+YHTSQSGDEMTSLSEYVSR
0.9986	sp|P07901|HS90A_MOUSE	Heat shock protein HSP 90-alpha OS=Mus musculus GN=Hsp90aa1 PE=1 SV=4	Heat shock protein HSP 90-alpha OS=Mus musculus GN=Hsp90aa1 PE=1 SV=4	733	4.8	7	ADLINNLGTIAK+APFDLFENR+GVVDSEDLPLNISR+TLTLVDTGIGMTK
1	sp|P11589|MUP2_MOUSE	Major urinary protein 2 OS=Mus musculus GN=Mup2 PE=1 SV=1	Major urinary protein 2 OS=Mus musculus GN=Mup2 PE=1 SV=1	180	14.4	2	LFLEQIHVLEK+TDYDNFLMAHLINEK
1	sp|P11835|ITB2_MOUSE	Integrin beta-2 OS=Mus musculus GN=Itgb2 PE=1 SV=2	Integrin beta-2 OS=Mus musculus GN=Itgb2 PE=1 SV=2	771	7	6	GHCQCNRCICDEGYQPPMCEDCPSCGSHC+LGFGSFVDK+LTEIIPK+SAVGELSDDSSNVVQLIK
1	sp|O70309-2|ITB5_MOUSE sp|O70309|ITB5_MOUSE	Isoform Beta-5B of Integrin beta-5 OS=Mus musculus GN=Itgb5;Integrin beta-5 OS=Mus musculus GN=Itgb5 PE=1 SV=2	#N/A	816	4.9	4	ILLAVVGSILLIGMALLAIWKLLVTIHDR+LGFGSFVDK+LLAVVGSILLIGMALLAIWKLLVTIHDRR
1	sp|P11983|TCPA_MOUSE	T-complex protein 1 subunit alpha OS=Mus musculus GN=Tcp1 PE=1 SV=3	T-complex protein 1 subunit alpha OS=Mus musculus GN=Tcp1 PE=1 SV=3	556	14	6	AFHNEAQVNPER+EQLAIAEFAR+MLVDDIGDVTITNDGATILK+QAGVFEPTIVK+SQNVMAAASIANIVK+YPVNSVNILK
1	sp|P14733|LMNB1_MOUSE	Lamin-B1 OS=Mus musculus GN=Lmnb1 PE=1 SV=3	Lamin-B1 OS=Mus musculus GN=Lmnb1 PE=1 SV=3	588	7	5	DAALATALGDKK+IESLSSQLSNLQK+LAVYIDK+LQIELGK+MRIESLSSQLSNLQK
0.9993	sp|P15864|H12_MOUSE sp|P43277|H13_MOUSE	Histone H1.2 OS=Mus musculus GN=Hist1h1c PE=1 SV=2;Histone H1.3 OS=Mus musculus GN=Hist1h1d PE=1 SV=2	Histone H1.2 OS=Mus musculus GN=Hist1h1c PE=1 SV=2;Histone H1.3 OS=Mus musculus GN=Hist1h1d PE=1 SV=2	212	10.4	2	ASGPPVSELITK+SGVSLAALKK
0.9986	sp|P43274|H14_MOUSE	Histone H1.4 OS=Mus musculus GN=Hist1h1e PE=1 SV=2	Histone H1.4 OS=Mus musculus GN=Hist1h1e PE=1 SV=2	219	10	2	SGVSLAALKK+TSGPPVSELITK
1	sp|P16858|G3P_MOUSE	Glyceraldehyde-3-phosphate dehydrogenase OS=Mus musculus GN=Gapdh PE=1 SV=2	Glyceraldehyde-3-phosphate dehydrogenase OS=Mus musculus GN=Gapdh PE=1 SV=2	333	45.9	32	GAAQNIIPASTGAAK+IVSNASCTTNCLAPLAK+LISWYDNEYGYSNR+LTGMAFR+LVINGKPITIFQER+LVINGKPITIFQERDPTNIK+RVIISAPSADAPMFVMGVNHEK+VGVNGFGR+VIHDNFGIVEGLMTTVHAITATQK+VIISAPSADAPMFVMGVNHEK+VIISAPSADAPMFVMGVNHEKYDNSLK+VIPELNGK+VVDLMAYMASK+VVDLMAYMASKE
1	sp|P17182|ENOA_MOUSE	Alpha-enolase OS=Mus musculus GN=Eno1 PE=1 SV=3	Alpha-enolase OS=Mus musculus GN=Eno1 PE=1 SV=3	434	29	11	AAVPSGASTGIYEALELR+DATNVGDEGGFAPNILENK+EALELIK+GVSQAVEHINK+HIADLAGNPEVILPVPAFNVINGGSHAGNK+IGAEVYHNLK+LAMQEFMILPVGASSFR+TIAPALVSK+YITPDQLADLYK
1	sp|P18526|HVM55_MOUSE	Ig heavy chain V region 345 OS=Mus musculus PE=1 SV=1	#N/A	117	23.1	3	LVESGGGLVK+LVESGGGLVKPGGSLK+NTLYLQMSSLK
1	sp|P18760|COF1_MOUSE	Cofilin-1 OS=Mus musculus GN=Cfl1 PE=1 SV=3	Cofilin-1 OS=Mus musculus GN=Cfl1 PE=1 SV=3	166	18.7	2	EILVGDVGQTVDDPYTTFVK+YALYDATYETK
1	sp|P20152|VIME_MOUSE	Vimentin OS=Mus musculus GN=Vim PE=1 SV=3	Vimentin OS=Mus musculus GN=Vim PE=1 SV=3	466	64.2	140	DGQVINETSQHHDDLE+DNLAEDIMR+EEAESTLQSFR+EEAESTLQSFRQDVDNASLAR+EKLQEEMLQREEAESTLQSFR+EMEENFALEAANYQDTIGR+ETNLESLPLVDTH+ETNLESLPLVDTHSK+ETNLESLPLVDTHSKR+FADLSEAANR+FADLSEAANRNNDALR+FANYIDK+FSLADAINTEFK+FSSLNLR+ILLAELEQLK+ILLAELEQLKGQGK+ISLPLPTFS+ISLPLPTFSSLNLR+KVESLQEEIAFLK+KVESLQEEIAFLKK+LGDLYEEEMR+LLQDSVDFSLAD+LQDEIQNMK+LQDEIQNMKEEMAR+LQEEMLQREEAESTLQSFR+LQEEMLQREEAESTLQSFRQDVDNASLAR+MALDIEIATYR+M…
1	sp|P21107-2|TPM3_MOUSE	Isoform 2 of Tropomyosin alpha-3 chain OS=Mus musculus GN=Tpm3	Isoform 2 of Tropomyosin alpha-3 chain OS=Mus musculus GN=Tpm3	248	40.7	17	ALKDEEKMELQEIQLK+EQAEAEVASLNR+IQLVEEELDR+IQLVEEELDRAQER+IQVLQQQADDAEER+IQVLQQQADDAEERAER+KIQVLQQQADDAEER+KIQVLQQQADDAEERAER+KLVIIEGDLER+KLVIIEGDLERTEER+LATALQKLEEAEK+LVIIEGDLER+LVIIEGDLERTEER+MLDQTLLDLNEM+RIQLVEEELDR+RIQLVEEELDRAQER
1	sp|P58771-2|TPM1_MOUSE sp|P58771|TPM1_MOUSE	Isoform 2 of Tropomyosin alpha-1 chain OS=Mus musculus GN=Tpm1;Tropomyosin alpha-1 chain OS=Mus musculus GN=Tpm1 PE=1 SV=1	#N/A	284	13.7	6	IQLVEEELDR+IQLVEEELDRAQER+KLVIIESDLER+LATALQKLEEAEK+RIQLVEEELDR+RIQLVEEELDRAQER
0.9999	sp|P22752|H2A1_MOUSE sp|Q8BFU2|H2A3_MOUSE sp|Q8CGP5|H2A1F_MOUSE sp|Q8CGP6|H2A1H_MOUSE sp|Q8CGP7|H2A1K_MOUSE sp|Q8R1M2|H2AJ_MOUSE	Histone H2A type 1 OS=Mus musculus GN=Hist1h2ab PE=1 SV=3;Histone H2A type 3 OS=Mus musculus GN=Hist3h2a PE=1 SV=3;Histone H2A type 1-F OS=Mus musculus GN=Hist1h2af PE=1 SV=3;Histone H2A type 1-H OS=Mus musculus GN=Hist1h2ah PE=1 SV=3;Histone H2A type 1-K OS=Mus musculus GN=Hist1h2ak PE=1 SV=3;Histone H2A.J OS=Mus musculus GN=H2afj PE=1 SV=1	#VALUE!	130	36.7	14	AGLQFPVGR+HLQLAIR+HLQLAIRNDEELNK+IQAVLLPK+NDEELNKLLGR+VTIAQGGVLPNIQAV+VTIAQGGVLPNIQAVLLPK+VTIAQGGVLPNIQAVLLPKK
0.9902	sp|Q64523|H2A2C_MOUSE sp|Q6GSS7|H2A2A_MOUSE	Histone H2A type 2-C OS=Mus musculus GN=Hist2h2ac PE=1 SV=3;Histone H2A type 2-A OS=Mus musculus GN=Hist2h2aa1 PE=1 SV=3	#N/A	129	36.4	14	AGLQFPVGR+HLQLAIR+HLQLAIRNDEELNK+IQAVLLPK+NDEELNKLLGK+VTIAQGGVLPNIQAV+VTIAQGGVLPNIQAVLLPK+VTIAQGGVLPNIQAVLLPKK
1	sp|P35278|RAB5C_MOUSE	Ras-related protein Rab-5C OS=Mus musculus GN=Rab5c PE=1 SV=2	Ras-related protein Rab-5C OS=Mus musculus GN=Rab5c PE=1 SV=2	216	20.4	4	FEIWDTAGQER+GVDLQESNPASR+LVLLGESAVGK+YHSLAPMYYR
1	sp|P35700|PRDX1_MOUSE	Peroxiredoxin-1 OS=Mus musculus GN=Prdx1 PE=1 SV=1	Peroxiredoxin-1 OS=Mus musculus GN=Prdx1 PE=1 SV=1	199	16.1	6	GLFIIDDK+GLFIIDDKGILR+LVQAFQFTDK+QITLNDLPVGR+TIAQDYGVLK
1	sp|P46638|RB11B_MOUSE sp|P62492|RB11A_MOUSE	Ras-related protein Rab-11B OS=Mus musculus GN=Rab11b PE=1 SV=3;Ras-related protein Rab-11A OS=Mus musculus GN=Rab11a PE=1 SV=3	#N/A	218	14.8	3	AITSAYYR+AQIWDTAGQER+GAVGALLVYDIAK
1	sp|P47757-2|CAPZB_MOUSE sp|P47757-4|CAPZB_MOUSE	Isoform 2 of F-actin-capping protein subunit beta OS=Mus musculus GN=Capzb;Isoform 3 of F-actin-capping protein subunit beta OS=Mus musculus GN=Capzb	Isoform 2 of F-actin-capping protein subunit beta OS=Mus musculus GN=Capzb;Isoform 3 of F-actin-capping protein subunit beta OS=Mus musculus GN=Capzb	272	35.7	19	DYLLCDYNR+GCWDSIHVVEVQEK+KLEVEANNAFDQYR+LEVEANNAFDQYR+NDLVEALK+NDLVEALKR+QEALKNDLVEALK+QEALKNDLVEALKR+SGSGTMNLGGSLTR+SKQEALKNDLVEALK+SPWSNKYDPPLEDGAMPSAR+STLNEIYFGK
1	sp|P50446|K2C6A_MOUSE	Keratin, type II cytoskeletal 6A OS=Mus musculus GN=Krt6a PE=1 SV=3	Keratin, type II cytoskeletal 6A OS=Mus musculus GN=Krt6a PE=1 SV=3	553	30	72	AEAESWYQTK+DVDAAYMNK+DVDAAYMNKVELQAK+EYQELMNVK+FASFIDK+FASFIDKVR+ISDTSVVLSMDNNR+LALDVEIATYR+LALDVEIATYRK+LDLDSIIAEVK+LLKEYQELMNVK+NTKQEIAEINR+QCANLQAAIADAEQR+QLDSIIGER+QSLLTPLNLQIDPTIQR+RTAAENEFVTLK+RTAAENEFVTLKK+SLDLDSIIAEVK+SLLTPLNLQIDPTIQR+SRAEAESWYQTK+TAAENEFVTLK+TAAENEFVTLKK+TLNNKFASFIDK+TLNNKFASFIDKVR+YEELQVTAGR
1	sp|Q922U2|K2C5_MOUSE	Keratin, type II cytoskeletal 5 OS=Mus musculus GN=Krt5 PE=1 SV=1	Keratin, type II cytoskeletal 5 OS=Mus musculus GN=Krt5 PE=1 SV=1	580	27.8	80	DVDAAYMNK+EYQELMNTK+FASFIDK+FASFIDKVR+LALDVEIATYR+LALDVEIATYRK+LDLDSIIAEVK+LRSEIDNVKK+LSGEGVGPVNIS+MFFDAELSQMQTHVSDTSVVLSMDNNR+NKYEDEINKR+SLDLDSIIAEVK+SRTEAESWYQTK+TEAESWYQTK+TEAESWYQTKYEELQQTAGR+TLNNKFASFIDK+TLNNKFASFIDKVR+TTAENEFVMLK+TTAENEFVMLKK+VDALMDEINFMK+YEELQQTAGR
1	sp|Q3TTY5|K22E_MOUSE	Keratin, type II cytoskeletal 2 epidermal OS=Mus musculus GN=Krt2 PE=1 SV=1	Keratin, type II cytoskeletal 2 epidermal OS=Mus musculus GN=Krt2 PE=1 SV=1	707	9.9	45	DYQELMNTK+FASFIDK+FASFIDKVR+FSSGSAVVSGGSR+GFSSGSAVVSGGSR+GFSSGSAVVSGGSRR+GGGGGGFRGFSSGSAVVSGGSR+GGGGGGFRGFSSGSAVVSGGSRR+LLRDYQELMNTK+NMQDLVEDFK+TLNNKFASFIDK+TLNNKFASFIDKVR+VKVDPEIQNVK
1	sp|P04104|K2C1_MOUSE	Keratin, type II cytoskeletal 1 OS=Mus musculus GN=Krt1 PE=1 SV=4	Keratin, type II cytoskeletal 1 OS=Mus musculus GN=Krt1 PE=1 SV=4	637	14.9	63	FASFIDK+FASFIDKVR+FGGGSFGGGGFGGSGFGGGLGGGGGFGSGGGFGGGR+FLEQQNQVLQTK+LEQQNQVLQTK+SLDLDGIISEVKA+SLNDKFASFIDK+TNAENEFVTIK+TNAENEFVTIKK+WELLQQVD
1	sp|Q3UV17|K22O_MOUSE	Keratin, type II cytoskeletal 2 oral OS=Mus musculus GN=Krt76 PE=1 SV=1	Keratin, type II cytoskeletal 2 oral OS=Mus musculus GN=Krt76 PE=1 SV=1	594	11.8	36	AQYEDIAQK+EYQELMNVK+FASFIDK+FASFIDKVR+FLEQQNKVLETK+LALDVEIATYR+LALDVEIATYRK+LDLDSIIAEVK+LLKEYQELMNVK+TLNNKFASFIDK+TLNNKFASFIDKVR
1	sp|Q8VED5|K2C79_MOUSE	Keratin, type II cytoskeletal 79 OS=Mus musculus GN=Krt79 PE=1 SV=2	Keratin, type II cytoskeletal 79 OS=Mus musculus GN=Krt79 PE=1 SV=2	531	11.3	45	AEAESWYQTK+FASFIDK+FASFIDKVR+FLEQQNKVLETK+LDLDSIIAEVK+NKYEDEINKR+NLDLDSIIAEVK+SRAEAESWYQTK+TLNNKFASFIDK+TLNNKFASFIDKVR
1	sp|Q9Z2T6|KRT85_MOUSE	Keratin, type II cuticular Hb5 OS=Mus musculus GN=Krt85 PE=1 SV=2	#N/A	507	3.6	25	FAAFIDK+LALDIEIATYR
0.9993	sp|Q6IFZ6|K2C1B_MOUSE	Keratin, type II cytoskeletal 1b OS=Mus musculus GN=Krt77 PE=1 SV=1	Keratin, type II cytoskeletal 1b OS=Mus musculus GN=Krt77 PE=1 SV=1	572	8.4	49	FASFIDK+FASFIDKVR+FLEQQNQVLQTK+FLEQQNQVLQTKWELLQQVNTSTR+LEQQNQVLQTK+NKYEDEINKR+TLNNKFASFIDK+TLNNKFASFIDKVR
0.9967	sp|Q9R0H5|K2C71_MOUSE	Keratin, type II cytoskeletal 71 OS=Mus musculus GN=Krt71 PE=1 SV=1	#N/A	524	10.9	44	FASFIDK+FASFIDKVR+FLEQQNQVLQTK+LEQQNQVLQTK+LFEAEMAQIQSHISDMSVILSMDNNR+NVELDPEIQK
0.9902	sp|P07744|K2C4_MOUSE	Keratin, type II cytoskeletal 4 OS=Mus musculus GN=Krt4 PE=1 SV=2	Keratin, type II cytoskeletal 4 OS=Mus musculus GN=Krt4 PE=1 SV=2	525	9	33	DVDAAYMIK+FASFIDK+FASFIDKVR+FLEQQNKVLETK+LALDVEIATYR+LALDVEIATYRK+TLNNKFASFIDK+TLNNKFASFIDKVR
0.8905	sp|Q8BGZ7|K2C75_MOUSE	Keratin, type II cytoskeletal 75 OS=Mus musculus GN=Krt75 PE=1 SV=1	#N/A	551	21.1	60	AEAESWYQTK+EYQELMNVK+FASFIDK+FASFIDKVR+FLEQQNKVLETK+LALDVEIATYR+LALDVEIATYRK+LDLDSIIAEVK+QCSSLQTAISDAEQR+QSLLTPLNLQIDPTIQR+SLDLDSIIAEVK+SLLTPLNLQIDPTIQR+SRAEAESWYQTK+TLNNKFASFIDK+TLNNKFASFIDKVR+TVNQSLLTPLNLQIDPTIQR+YEELQVTAGR
0.8857	sp|Q6IME9|K2C72_MOUSE	Keratin, type II cytoskeletal 72 OS=Mus musculus GN=Krt72 PE=3 SV=1	Keratin, type II cytoskeletal 72 OS=Mus musculus GN=Krt72 PE=3 SV=1	520	8.1	14	DVDAAYMNK+DVDAAYMNKVELQAK+FASFIDK+FASFIDKVR+NVELDPEIQK+RYEVEINR
1	sp|P51881|ADT2_MOUSE	ADP/ATP translocase 2 OS=Mus musculus GN=Slc25a5 PE=1 SV=3	ADP/ATP translocase 2 OS=Mus musculus GN=Slc25a5 PE=1 SV=3	298	32.2	21	AAYFGIYDTAK+DFLAGGVAAAISK+EQGVLSFWR+GAWSNVLR+GMGGAFVLVLYDEIKK+IPKEQGVLSFWR+LLLQVQHASK+LQVQHASK+QIFLGGVDK+QIFLGGVDKR+VKLLLQVQHASK+VLVLYDEIKK+YFPTQALNFAFK+YFPTQALNFAFKDK
1	sp|P48962|ADT1_MOUSE	ADP/ATP translocase 1 OS=Mus musculus GN=Slc25a4 PE=1 SV=4	ADP/ATP translocase 1 OS=Mus musculus GN=Slc25a4 PE=1 SV=4	298	25.8	14	DEGANAFFK+EQGFLSFWR+GAWSNVLR+GMGGAFVLVLYDEIKK+LLLQVQHASK+LQVQHASK+QIFLGGVDR+VKLLLQVQHASK+VLVLYDEIKK+YFPTQALNFAFK+YFPTQALNFAFKDK
1	sp|P52480|KPYM_MOUSE	Pyruvate kinase PKM OS=Mus musculus GN=Pkm PE=1 SV=4	Pyruvate kinase PKM OS=Mus musculus GN=Pkm PE=1 SV=4	531	29.8	15	DAVLNAWAEDVDLR+EATESFASDPILYRPVAVALDTK+GADFLVTEVENGGSLGSK+GDYPLEAVR+GVNLPGAAVDLPAVSEK+GVNLPGAAVDLPAVSEKDIQDLK+ITLDNAYMEK+KGVNLPGAAVDLPAVSEK+LAPITSDPTEAAAVGAVEASFK+LNFSHGTHEYHAETIK+NTGIICTIGPASR+VNLAMDVGK
0.9998	sp|P55258|RAB8A_MOUSE	Ras-related protein Rab-8A OS=Mus musculus GN=Rab8a PE=1 SV=2	Ras-related protein Rab-8A OS=Mus musculus GN=Rab8a PE=1 SV=2	207	15.9	4	ANINVENAFFTLAR+LLLIGDSGVGK+TITTAYYR
0.9998	sp|P61028|RAB8B_MOUSE	Ras-related protein Rab-8B OS=Mus musculus GN=Rab8b PE=1 SV=1	Ras-related protein Rab-8B OS=Mus musculus GN=Rab8b PE=1 SV=1	207	15.9	4	LLLIGDSGVGK+SSTNVEEAFFTLAR+TITTAYYR
0.9994	sp|Q9D1G1|RAB1B_MOUSE	Ras-related protein Rab-1B OS=Mus musculus GN=Rab1b PE=1 SV=1	#N/A	201	13.4	3	EFADSLGVPFLETSAK+LLLIGDSGVGK
1	sp|P57776-3|EF1D_MOUSE sp|P57776|EF1D_MOUSE	Isoform 3 of Elongation factor 1-delta OS=Mus musculus GN=Eef1d;Elongation factor 1-delta OS=Mus musculus GN=Eef1d PE=1 SV=3	Isoform 3 of Elongation factor 1-delta OS=Mus musculus GN=Eef1d;Elongation factor 1-delta OS=Mus musculus GN=Eef1d PE=1 SV=3	660	17.8	3	FYEQMNGPVTSGSR+ITSLEVENQNLR+SLAGSSGPGASSGPGGDHSELIVR
1	sp|P57780|ACTN4_MOUSE	Alpha-actinin-4 OS=Mus musculus GN=Actn4 PE=1 SV=1	Alpha-actinin-4 OS=Mus musculus GN=Actn4 PE=1 SV=1	912	60.4	123	ACLISLGYDVENDR+ACLISLGYDVENDRQGDAEFNR+AGTQIENIDEDFRDGLK+AIMTYVSSFYHAFSGAQK+ALDFIASK+ASFNHFDKDHGGALGPEEFK+ASIHEAWTDGK+CQLEINFNTLQTK+DDPVTNLNNAFEVAEK+DGLAFNALIHR+DLLLDPAWEK+EAILAIHK+EGLLLWCQR+ETTDTDTADQVIASFK+FAIQDISVEETSAK+GISQEQMQEFR+GYEEWLLNEIR+HRPELIEYDK+HTNYTMEHIR+ICDQWDNLGSLTHSR+ISIEMNGTLEDQLSHLK+KAGTQIENIDEDFRDGLK+KDDPVTNLNNAFEVAEK+KHEAFESDLAAHQDR+LAFNALIHR+LASDLLEWIR+LASDLLEWIRR+LMLLLEVISGE…
1	sp|Q7TPR4|ACTN1_MOUSE	Alpha-actinin-1 OS=Mus musculus GN=Actn1 PE=1 SV=1	Alpha-actinin-1 OS=Mus musculus GN=Actn1 PE=1 SV=1	892	27.2	45	AIMTYVSSFYHAFSGAQK+ALDFIASK+ASIHEAWTDGK+CQLEINFNTLQTK+DDPLTNLNTAFDVAER+DLLLDPAWEK+EGLLLWCQR+FAIQDISVEETSAK+GYEEWLLNEIR+IVQTYHVNMAGTNPYTTITPQEINGK+KHEAFESDLAAHQDR+LAILGIHNEVSK+LASDLLEWIR+LASDLLEWIRR+LMLLLEVISGER+LSNRPAFMPSEGR+QAFIDFMSR+SFSTALYGESDL+TFTAWCNSHLR+TINEVENQILTR+VSSFYHAFSGAQK
1	sp|P60710|ACTB_MOUSE	Actin, cytoplasmic 1 OS=Mus musculus GN=Actb PE=1 SV=1	#N/A	375	73.1	175	ANTVLSGGTTMYPGIADR+AVFPSIVGR+AVFPSIVGRPR+CPEALFQPSFLGMESCGIHETTFNSIMK+DDDIAALVVDNGSGMCK+DLTDYLMK+DLYANTVLSGGTTMYPGIADR+EITALAPSTMK+EKLCYVALDFEQEMATAASSSSLEK+FPSIVGRPR+GIHETTFNSIMK+GVTHTVPIYEGYALPHAILR+GYSFTTTAER+IKIIAPPER+IWHHTFYNELR+KDLYANTVLSGGTTMYPGIADR+LCYVALDFEQEMATAASSSSLEK+LDLAGRDLTDYLMK+LPHAILR+MQKEITALAPSTMK+PIYEGYALPHAILR+PSIVGRPR+PVLLTEAPLNPK+QEYDESGPSIVHR+QEYDESGPSIVHRK+RGILTLK+SGDGVT…
1	sp|Q8BFZ3|ACTBL_MOUSE	Beta-actin-like protein 2 OS=Mus musculus GN=Actbl2 PE=1 SV=1	Beta-actin-like protein 2 OS=Mus musculus GN=Actbl2 PE=1 SV=1	376	34.8	80	DLTDYLMK+GIHETTFNSIMK+GVTHTVPIYEGYALPHAILR+IKIIAPPER+LDLAGRDLTDYLMK+LPHAILR+PIYEGYALPHAILR+RGILTLK+SGDGVTHTVPIYEGYALPHAILR+SYELPDGQVITIGNER+TTGIVMDSGDGVTH+TTGIVMDSGDGVTHTVPIYEGY+TTGIVMDSGDGVTHTVPIYEGYALPH+TTGIVMDSGDGVTHTVPIYEGYALPHAILR+TVPIYEGYALPHAILR+VAPDEHPILLTEAPLNPK+VLSLYASGR+YPIEHGVVTNWDDMEK
1	sp|P68033|ACTC_MOUSE	Actin, alpha cardiac muscle 1 OS=Mus musculus GN=Actc1 PE=1 SV=1	Actin, alpha cardiac muscle 1 OS=Mus musculus GN=Actc1 PE=1 SV=1	377	45.9	107	AVFPSIVGR+AVFPSIVGRPR+DLTDYLMK+EITALAPSTMK+FPSIVGRPR+GYSFVTTAER+IKIIAPPER+IWHHTFYNELR+LCYVALDFENEMATAASSSSLEK+LDLAGRDLTDYLMK+MQKEITALAPSTMK+PSIVGRPR+RGILTLK+SGGTTMYPGIADR+SYELPDGQVITIGNER+VAPEEHPTLLTEAPLNPK+VLSGGTTMYPGIADR+VLSLYASGR+YPIEHGIITNWDDMEK
1	sp|P60843|IF4A1_MOUSE	Eukaryotic initiation factor 4A-I OS=Mus musculus GN=Eif4a1 PE=1 SV=1	Eukaryotic initiation factor 4A-I OS=Mus musculus GN=Eif4a1 PE=1 SV=1	406	16.5	7	ATQALVLAPTR+GIYAYGFEKPSAIQQR+KVDWLTEK+LQMEAPHIIVGTPGR+VFDMLNR+VLITTDLLAR
1	sp|Q91VC3|IF4A3_MOUSE	Eukaryotic initiation factor 4A-III OS=Mus musculus GN=Eif4a3 PE=1 SV=3	Eukaryotic initiation factor 4A-III OS=Mus musculus GN=Eif4a3 PE=1 SV=3	411	14.1	6	ETQALILAPTR+GIYAYGFEKPSAIQQR+KLDYGQHVVAGTPGR+KVDWLTEK+LDYGQHVVAGTPGR+QFFVAVER
1	sp|P62137|PP1A_MOUSE	Serine/threonine-protein phosphatase PP1-alpha catalytic subunit OS=Mus musculus GN=Ppp1ca PE=1 SV=1	Serine/threonine-protein phosphatase PP1-alpha catalytic subunit OS=Mus musculus GN=Ppp1ca PE=1 SV=1	330	18.5	4	AHQVVEDGYEFFAK+LLEVQGSRPGK+QLVTLFSAPNYCGEFDNAGAMMSV+YGQFSGLNPGGR
1	sp|P62827|RAN_MOUSE	GTP-binding nuclear protein Ran OS=Mus musculus GN=Ran PE=1 SV=3	GTP-binding nuclear protein Ran OS=Mus musculus GN=Ran PE=1 SV=3	216	10.2	2	FNVWDTAGQEK+LVLVGDGGTGK
1	sp|P63017|HSP7C_MOUSE	Heat shock cognate 71 kDa protein OS=Mus musculus GN=Hspa8 PE=1 SV=1	Heat shock cognate 71 kDa protein OS=Mus musculus GN=Hspa8 PE=1 SV=1	646	27.4	28	ARFEELNADLFR+DAGTIAGLNVLR+EIAEAYLGK+FEELNADLFR+IINEPTAAAIAYGLDK+IINEPTAAAIAYGLDKK+LLQDFFNGK+MKEIAEAYLGK+MVNHFIAEFK+NQVAMNPTNTVFDAK+QTQTFTTYSDNQPGVLIQVYEGER+SFYPEEVSSMVLTK+SQIHDIVLVGGSTR+TTPSYVAFTDTER+TVTNAVVTVPAYFNDSQR+VCNPIITK
1	sp|P20029|GRP78_MOUSE	78 kDa glucose-regulated protein OS=Mus musculus GN=Hspa5 PE=1 SV=3	78 kDa glucose-regulated protein OS=Mus musculus GN=Hspa5 PE=1 SV=3	655	18.8	12	DAGTIAGLNVMR+DNHLLGTFDLTGIPPAPR+ELEEIVQPIISK+IINEPTAAAIAYGLDK+ITPSYVAFTPEGER+KKELEEIVQPIISK+NQLTSNPENTVFDAK+SQIFSTASDNQPTVTIK+VTHAVVTVPAYFNDAQR
1	sp|P17879|HS71B_MOUSE sp|Q61696|HS71A_MOUSE	Heat shock 70 kDa protein 1B OS=Mus musculus GN=Hspa1b PE=1 SV=3;Heat shock 70 kDa protein 1A OS=Mus musculus GN=Hspa1a PE=1 SV=2	Heat shock 70 kDa protein 1B OS=Mus musculus GN=Hspa1b PE=1 SV=3;Heat shock 70 kDa protein 1A OS=Mus musculus GN=Hspa1a PE=1 SV=2	642	14.5	5	AAVQAAILMGDK+AQIHDLVLVGGSTR+NAVITVPAYFNDSQR+NQVALNPQNTVFDAK+QTQTFTTYSDNQPGVLIQVYEGER+TTPSYVAFTDTER
1	sp|P63101|1433Z_MOUSE	14-3-3 protein zeta/delta OS=Mus musculus GN=Ywhaz PE=1 SV=1	14-3-3 protein zeta/delta OS=Mus musculus GN=Ywhaz PE=1 SV=1	245	12.2	5	DSTLIMQLLR+NLLSVAYK+YLAEVAAGDDKK
1	sp|P84104-2|SRSF3_MOUSE sp|P84104|SRSF3_MOUSE	Isoform Short of Serine/arginine-rich splicing factor 3 OS=Mus musculus GN=Srsf3;Serine/arginine-rich splicing factor 3 OS=Mus musculus GN=Srsf3 PE=1 SV=1	Isoform Short of Serine/arginine-rich splicing factor 3 OS=Mus musculus GN=Srsf3;Serine/arginine-rich splicing factor 3 OS=Mus musculus GN=Srsf3 PE=1 SV=1	124	37.9	4	AFGYYGPLR+NPPGFAFVEFEDPR+NPPGFAFVEFEDPRDAADAVR+VYVGNLGNNGNKTELER
1	sp|P99024|TBB5_MOUSE	Tubulin beta-5 chain OS=Mus musculus GN=Tubb5 PE=1 SV=1	Tubulin beta-5 chain OS=Mus musculus GN=Tubb5 PE=1 SV=1	444	48.4	23	AILVDLEPGTMDSVR+ALTVPELTQQVFDAK+EIVHIQAGQCGNQIGAK+FPGQLNADLR+IMNTFSVVPSPK+ISEQFTAMFR+ISVYYNEATGGK+KLAVNMVPFPR+LAVNMVPFPR+LHFFMPGFAPLTSR+LTTPTYGDLNHLVSATMSGVTTCLR+MAVTFIGNSTAIQELFKR+NSSYFVEWIPNNVK+SLGGGTGSGMGTLLISK+VSDTVVEPYNATLSVH+YLTVAAVFR
1	sp|P68372|TBB4B_MOUSE	Tubulin beta-4B chain OS=Mus musculus GN=Tubb4b PE=1 SV=1	Tubulin beta-4B chain OS=Mus musculus GN=Tubb4b PE=1 SV=1	445	44.3	19	ALTVPELTQQMFDAK+AVLVDLEPGTMDSVR+EIVHIQAGQCGNQIGAK+FPGQLNADLR+IMNTFSVVPSPK+INVYYNEATGGK+ISEQFTAMFR+KLAVNMVPFPR+LAVNMVPFPR+LHFFMPGFAPLTSR+LTTPTYGDLNHLVSATMSGVTTCLR+MSATFIGNSTAIQELFK+NSSYFVEWIPNNVK+SLGGGTGSGMGTLLISK+VSDTVVEPYNATLSVH+YLTVAAVFR
1	sp|Q01320|TOP2A_MOUSE	DNA topoisomerase 2-alpha OS=Mus musculus GN=Top2a PE=1 SV=2	DNA topoisomerase 2-alpha OS=Mus musculus GN=Top2a PE=1 SV=2	1528	4.2	6	ELILFSNSDNER+FLEEFITPIVK+IPNFDVR+LLDGEEPLPMLPSYK+SYVDLYLK+YIFTMLSPLAR
1	sp|Q01815-2|CAC1C_MOUSE sp|Q01815|CAC1C_MOUSE	Isoform 2 of Voltage-dependent L-type calcium channel subunit alpha-1C OS=Mus musculus GN=Cacna1c;Voltage-dependent L-type calcium channel subunit alpha-1C OS=Mus musculus GN=Cacna1c PE=1 SV=1	#N/A	2128	3.9	5	ILDLLVVSVSLISFGIQSSAINVVKILRVLR+LVSGVPSLQVVLNSIIKAMVPLLHIALLVLFV+NSIIKAMVPLLHIALLVLFVIIIYAIIGLELFMGK+VLRPLRLVSGVPSLQVVLNSIIKAMVPLLHIA+VLRPLRLVSGVPSLQVVLNSIIKAMVPLLHIAL+VLRPLRLVSGVPSLQVVLNSIIKAMVPLLHIALLV
1	sp|Q02053|UBA1_MOUSE	Ubiquitin-like modifier-activating enzyme 1 OS=Mus musculus GN=Uba1 PE=1 SV=1	Ubiquitin-like modifier-activating enzyme 1 OS=Mus musculus GN=Uba1 PE=1 SV=1	1058	7	6	AAVASLLQSVQVPEFTPK+ATLPSPDKLPGFK+GNVQVVIPFLTESYSSSQDPPEK+KPLLESGTLGTK+NIILGGVK
1	sp|Q02257|PLAK_MOUSE	Junction plakoglobin OS=Mus musculus GN=Jup PE=1 SV=3	Junction plakoglobin OS=Mus musculus GN=Jup PE=1 SV=3	745	24.4	18	ALMGSPQLVAAVVR+HVAAGTQQPYTDGVR+LAEPSQLLK+LLNDEDPVVVTK+LLNQPNQWPLVK+LLWTTSR+LNYGIPAIVK+LVQNCLWTLR+NEGTATYAAAVLFR+NLALCPANHAPLQEAAVIPR+QEGLESVLK+SAIVHLINYQDDAELATR+SGGIPALVR+VLSVCPSNKPAIVEAGGMQALGK
1	sp|Q05144|RAC2_MOUSE	Ras-related C3 botulinum toxin substrate 2 OS=Mus musculus GN=Rac2 PE=1 SV=1	Ras-related C3 botulinum toxin substrate 2 OS=Mus musculus GN=Rac2 PE=1 SV=1	192	12	3	KLAPITYPQGLALAK+LAPITYPQGLALAK+TVFDEAIR
1	sp|Q32M21-3|GSDA2_MOUSE sp|Q32M21|GSDA2_MOUSE sp|Q9EST1|GSDMA_MOUSE	Isoform 3 of Gasdermin-A2 OS=Mus musculus GN=Gsdma2;Gasdermin-A2 OS=Mus musculus GN=Gsdma2 PE=2 SV=1;Gasdermin-A OS=Mus musculus GN=Gsdma PE=2 SV=1	Isoform 3 of Gasdermin-A2 OS=Mus musculus GN=Gsdma2;Gasdermin-A2 OS=Mus musculus GN=Gsdma2 PE=2 SV=1;Gasdermin-A OS=Mus musculus GN=Gsdma PE=2 SV=1	132	16.7	3	GDLTPLDSLIDFKR+STLFWGAR
1	sp|Q3THE2|ML12B_MOUSE	Myosin regulatory light chain 12B OS=Mus musculus GN=Myl12b PE=1 SV=2	Myosin regulatory light chain 12B OS=Mus musculus GN=Myl12b PE=1 SV=2	172	44.8	22	ATSNVFAMFDQSQIQEFK+DGFIDKEDLHDMLASLGK+EAFNMIDQNR+ELLTTMGDR+ELLTTMGDRFTDEEVDELYR+FTDEEVDELYR+GNFNYIEFTR+KGNFNYIEFTR
1	sp|Q5SUA5|MYO1G_MOUSE	Unconventional myosin-Ig OS=Mus musculus GN=Myo1g PE=1 SV=1	Unconventional myosin-Ig OS=Mus musculus GN=Myo1g PE=1 SV=1	1024	43.8	62	AHLIELQR+AIYTIMR+ALLLTDR+AMWPDGQQDITEVTK+AVPLEAVTGLSVTSGR+DAVSALLEQHGLQGDVAFGH+DGFGSVLFSSHVR+DSLFQDFK+DSLFQDFKR+DYLSSDTDNPTASHLFAEQLK+EKDGFGSVLFSSHVR+ELYERPPHLYAVAN+ELYERPPHLYAVANAAYK+GDPVGGHIHSYLLEK+GGLEVADEALVGYVAK+GILAVLDEACSTAGPITDR+GSEDQELQGLHLER+HIMQYIAAVTNPSQR+HQVEYLGLLENVR+IFLQTLDTHHR+IGELVGMLAAHCQGEGR+IIGFSPDEVESIHR+INSIMEPR+LFEWVVNK+LISVEPRPEQPEPDFQSSR+LLYNSVDPTLR+NFHAFYQLLR+NIPPSDMIQIK…
1	sp|Q60605-2|MYL6_MOUSE	Isoform Smooth muscle of Myosin light polypeptide 6 OS=Mus musculus GN=Myl6	#N/A	151	65.6	29	ALGQNPTNAEVLK+EAFQLFDR+EGNGTVMGAELR+HVLVTLGEK+ILYSQCGDVMR+MTEEEVEMLVAGHEDSNGCINYEELVR+NKDQGTYEDYVEGLR+VFDKEGNGTVMGAELR+VLDFEHFLPMLQTVAK
1	sp|Q60611|SATB1_MOUSE	DNA-binding protein SATB1 OS=Mus musculus GN=Satb1 PE=1 SV=2	DNA-binding protein SATB1 OS=Mus musculus GN=Satb1 PE=1 SV=2	764	6.3	4	LLAQQSLNQQYLNHPPPVSR+NANTLFSVK+TASQSLLVNLR+VSQALFAK
1	sp|Q60668-2|HNRPD_MOUSE sp|Q60668-3|HNRPD_MOUSE sp|Q60668-4|HNRPD_MOUSE sp|Q60668|HNRPD_MOUSE	Isoform 2 of Heterogeneous nuclear ribonucleoprotein D0 OS=Mus musculus GN=Hnrnpd;Isoform 3 of Heterogeneous nuclear ribonucleoprotein D0 OS=Mus musculus GN=Hnrnpd;Isoform 4 of Heterogeneous nuclear ribonucleoprotein D0 OS=Mus musculus GN=Hnrnpd;Heterogeneous nuclear ribonucleoprotein D0 OS=Mus musculus GN=Hnrnpd PE=1 SV=2	#VALUE!	336	7.7	2	GFGFVLFK+IFVGGLSPDTPEEK
1	sp|Q61029-3|LAP2B_MOUSE sp|Q61029|LAP2B_MOUSE	Isoform Epsilon of Lamina-associated polypeptide 2, isoforms beta/delta/epsilon/gamma OS=Mus musculus GN=Tmpo;Lamina-associated polypeptide 2, isoforms beta/delta/epsilon/gamma OS=Mus musculus GN=Tmpo PE=1 SV=4	Isoform Epsilon of Lamina-associated polypeptide 2, isoforms beta/delta/epsilon/gamma OS=Mus musculus GN=Tmpo;Lamina-associated polypeptide 2, isoforms beta/delta/epsilon/gamma OS=Mus musculus GN=Tmpo PE=1 SV=4	412	18	5	IDGAVISESTPIAETIK+PEFLEDPSVLTK+SELVANNVTLPAGEQR+SSTPLPTVSSSAENTR+YGVNPGPIVGTTR
1	sp|Q61233|PLSL_MOUSE	Plastin-2 OS=Mus musculus GN=Lcp1 PE=1 SV=4	Plastin-2 OS=Mus musculus GN=Lcp1 PE=1 SV=4	627	10.7	7	AYYHLLEQVAPK+ITNFSTDIK+ITNFSTDIKDSK+LSPEELLLR+NEALIALLR+SSSIASFKDPK+VYALPEDLVEVNPK
1	sp|Q61495|DSG1A_MOUSE sp|Q7TSF1|DSG1B_MOUSE	Desmoglein-1-alpha OS=Mus musculus GN=Dsg1a PE=2 SV=2;Desmoglein-1-beta OS=Mus musculus GN=Dsg1b PE=1 SV=1	Desmoglein-1-alpha OS=Mus musculus GN=Dsg1a PE=2 SV=2;Desmoglein-1-beta OS=Mus musculus GN=Dsg1b PE=1 SV=1	1057	4.1	7	EVTPFFIIYCR+IIRQEPSDSPMFIINR+LADISLGK+QEPSDSPMFIINR+TMNNFLDR
1	sp|Q61598-2|GDIB_MOUSE sp|Q61598|GDIB_MOUSE	Isoform 2 of Rab GDP dissociation inhibitor beta OS=Mus musculus GN=Gdi2;Rab GDP dissociation inhibitor beta OS=Mus musculus GN=Gdi2 PE=1 SV=1	Isoform 2 of Rab GDP dissociation inhibitor beta OS=Mus musculus GN=Gdi2;Rab GDP dissociation inhibitor beta OS=Mus musculus GN=Gdi2 PE=1 SV=1	409	10	4	DLGTDSQIFISR+FLMANGQLVK+FVSISDLFVPK+LYSESLAR
1	sp|Q61656|DDX5_MOUSE	Probable ATP-dependent RNA helicase DDX5 OS=Mus musculus GN=Ddx5 PE=1 SV=2	Probable ATP-dependent RNA helicase DDX5 OS=Mus musculus GN=Ddx5 PE=1 SV=2	614	11.7	10	APILIATDVASR+GDGPICLVLAPTR+ILQLVEDR+KIVDQIRPDR+MLDMGFEPQIR+QLAEDFLK+QVSDLISVLR+TLVFVETK+WNLDELPK
1	sp|Q501J6|DDX17_MOUSE	Probable ATP-dependent RNA helicase DDX17 OS=Mus musculus GN=Ddx17 PE=1 SV=1	#N/A	650	8.9	5	APILIATDVASR+GDGPICLVLAPTR+KIVDQIRPDR+MLDMGFEPQIR+VLEEANQAINPK
1	sp|Q62095|DDX3Y_MOUSE sp|Q62167|DDX3X_MOUSE	ATP-dependent RNA helicase DDX3Y OS=Mus musculus GN=Ddx3y PE=1 SV=2;ATP-dependent RNA helicase DDX3X OS=Mus musculus GN=Ddx3x PE=1 SV=3	#N/A	658	7.4	4	DSLTLVFVETK+LEQELFSGGNTGINFEK+MLDMGFEPQIR+TLVFVETK+VVWVEEIDKR
1	sp|Q69ZN7-4|MYOF_MOUSE sp|Q69ZN7|MYOF_MOUSE	Isoform 4 of Myoferlin OS=Mus musculus GN=Myof;Myoferlin OS=Mus musculus GN=Myof PE=1 SV=2	#N/A	1823	3.1	2	FKWVIIGLLLLLILLLFVAVLLYSLPNYLSMKI+KWVIIGLLLLLILLLFVAVLLYSLPNYLSMK+WLLLNDPEDTSSGAKGYMKVSMFV
1	sp|Q6NZJ6|IF4G1_MOUSE	Eukaryotic translation initiation factor 4 gamma 1 OS=Mus musculus GN=Eif4g1 PE=1 SV=1	#N/A	1600	3.3	3	FSALQQTLPAENTDNRR+GLPLVDDGGWNTVPISK+ITKPGSIDSNNQLFAPGGR
1	sp|Q6R891|NEB2_MOUSE	Neurabin-2 OS=Mus musculus GN=Ppp1r9b PE=1 SV=1	Neurabin-2 OS=Mus musculus GN=Ppp1r9b PE=1 SV=1	817	10.5	5	ASSLNENVDHSALLK+ERPGEQSEVAQLIQQTLEQER+SAYEAGIQALKPPDAPGPDEAPK+SMFLQMGTTAGPPGEAGGGAGMAEAPR
1	sp|Q8BQ30|PPR18_MOUSE	Phostensin OS=Mus musculus GN=Ppp1r18 PE=1 SV=1	Phostensin OS=Mus musculus GN=Ppp1r18 PE=1 SV=1	594	24.2	13	AGPLEVLER+ALIVDESCRR+LFYGVKPGPGVGAPR+LGLPPGEGSPVPGNAEAGPPDPDESAVLLEAIGPVHQNR+LSPGETPEESLR+LSSGIVPVTK+LVIGGAQESSSR+QQEEEAAEPRPPTPAPLSPPPSAPTAPQPSGDPLMSR
1	sp|Q8BTM8|FLNA_MOUSE	Filamin-A OS=Mus musculus GN=Flna PE=1 SV=5	Filamin-A OS=Mus musculus GN=Flna PE=1 SV=5	2647	30.5	66	AEVGVPAEFGIWTR+AFGPGLQGGNAGSPAR+AGNNMLLVGVHGPR+ANLPQSFQVDTSK+APSVANIGSHCDLSLK+ASGPGLNTTGVPASLPVEFTIDAK+CSYQPTMEGVHTVHVTFAGVPIPR+DAGEGLLAVQITDPEGKPK+DVDIIDHHDNTYTVK+EAGAGGLAIAVEGPSK+EGSYSISVLYGEEEVPR+ENGIYLIDVK+FADQHVPGSPFSVK+FGGEHVPNSPFQVTALAGDQPTVQTPLR+FNEEHIPDSPFVVPVASPSGDAR+FVPAEMGMHTVSVK+GAGTGGLGLAVEGPSEAK+GLVEPVDVVDNADGTQTVNYVPSR+GQHVPGSPFQFTVGPLGEGGAHK+IPEISIQDMTAQVTSPSGK+IVSPSGAAVPCK+KTHIQ…
1	sp|Q80X90|FLNB_MOUSE	Filamin-B OS=Mus musculus GN=Flnb PE=1 SV=3	Filamin-B OS=Mus musculus GN=Flnb PE=1 SV=3	2602	8.2	19	FADEHVPGSPFTVK+FNGSHVVGSPFK+GQHVTGSPFQFTVGPLGEGGAHK+IPYLPITNFNQNWQDGK+LIALLEVLSQK+LLGWIQNK+LPNNHIGISFIPR+LVSPGSANETSSILVESVTR+PGTYVIYVR+SNVFTVVTR+SPFEVQVGPEAGMQK+SPFTVGVAAPLDLSK+VFGPGVER+VSFAGDAIPK+VSYFPTVPGVYIVSTK+YAPTEVGLHEMHIK
1	sp|Q8BTY2|S4A7_MOUSE	Sodium bicarbonate cotransporter 3 OS=Mus musculus GN=Slc4a7 PE=1 SV=2	#N/A	1034	2.6	3	GSLLQIPVK+LAPAVLLSGLTEVPVPTR
1	sp|Q8C147|DOCK8_MOUSE	Dedicator of cytokinesis protein 8 OS=Mus musculus GN=Dock8 PE=1 SV=4	Dedicator of cytokinesis protein 8 OS=Mus musculus GN=Dock8 PE=1 SV=4	2100	1	2	FSFGATSNFAR+VPLQNPPIK
1	sp|Q8CAQ8-2|MIC60_MOUSE sp|Q8CAQ8-3|MIC60_MOUSE	Isoform 2 of MICOS complex subunit Mic60 OS=Mus musculus GN=Immt;Isoform 3 of MICOS complex subunit Mic60 OS=Mus musculus GN=Immt	#N/A	746	23	15	AVDEAADALLK+KAVDEAADALLK+LFGMVLGSAPYTVPLPK+LHNMIVDLDNVVK+LSTDDLNSLIAHAHR+QHIELALEK+QLKPPAELYPEDINTFK+TKGDTPASAAGDTLSVPAPAVQHEDTIK+TSSAEMPTIPLGSAVEAIR+TSSVTLQTITAQNAAVQAVK+VVSQYHELVVQAR
1	sp|Q8K4G5-2|ABLM1_MOUSE sp|Q8K4G5-3|ABLM1_MOUSE sp|Q8K4G5|ABLM1_MOUSE	Isoform 2 of Actin-binding LIM protein 1 OS=Mus musculus GN=Ablim1;Isoform 3 of Actin-binding LIM protein 1 OS=Mus musculus GN=Ablim1;Actin-binding LIM protein 1 OS=Mus musculus GN=Ablim1 PE=1 SV=1	Isoform 2 of Actin-binding LIM protein 1 OS=Mus musculus GN=Ablim1;Isoform 3 of Actin-binding LIM protein 1 OS=Mus musculus GN=Ablim1;Actin-binding LIM protein 1 OS=Mus musculus GN=Ablim1 PE=1 SV=1	701	24.4	10	AIYDIERPDLITYEPFYTSGYEDKQER+FPAAQAPDPNEIPK+IETDHWPGPPSLAAVGTDPR+LNSGLGQLILK+LNSGLGQLILKEEMEK+TLSPTPSAEGYQDVR+TSSESIYSRPGSSIPGSPGHTIYAK+VDNEILDYKDLAAIPK
1	sp|Q8VDD5|MYH9_MOUSE	Myosin-9 OS=Mus musculus GN=Myh9 PE=1 SV=4	Myosin-9 OS=Mus musculus GN=Myh9 PE=1 SV=4	1960	37.3	199	ADEWLMK+ADFCIIHYAGK+AGVLAHLEEER+ALELDSNLYR+ANLQIDQINTDLNLER+ASIAALEAK+ASREEILAQAK+CNGVLEGIR+DKADFCIIHYAGK+DLEAHIDTANK+DLEGLSQR+DLGEELEALK+DVLLQVEDERR+ELEDATETADAMNR+EQADFALEALAK+EQEVSILK+FDQLLAEEK+FLSNGHVTIPGQQDK+FLSNGHVTIPGQQDKDMFQETMEAMR+FVSELWK+FVSELWKDVDR+GDLPFVVTR+HEMPPHIYAITDTAYR+HSQAVEELADQLEQTK+HSQAVEELADQLEQTKR+IAQLEEQLDNETK+IAQLEEQLDNETKER+IIGLDQVAGMSETALPGAFK+IMGIPEDEQMGLLR+KANLQIDQINT…
1	sp|O08638-2|MYH11_MOUSE sp|O08638|MYH11_MOUSE	Isoform 2 of Myosin-11 OS=Mus musculus GN=Myh11;Myosin-11 OS=Mus musculus GN=Myh11 PE=1 SV=1	#N/A	1938	5	28	CNGVLEGIR+DLGEELEALK+EQADFALEALAK+FDQLLAEEK+IVFQEFR+KEEELQAALAR+KFDQLLAEEK+LQQLFNHTMFILEQEEYQR+NTDQASMPDNTAAQK+QLLQANPILEAFGNAK
1	sp|Q922J9-3|FACR1_MOUSE sp|Q922J9-4|FACR1_MOUSE sp|Q922J9|FACR1_MOUSE	Isoform 3 of Fatty acyl-CoA reductase 1 OS=Mus musculus GN=Far1;Isoform 4 of Fatty acyl-CoA reductase 1 OS=Mus musculus GN=Far1;Fatty acyl-CoA reductase 1 OS=Mus musculus GN=Far1 PE=1 SV=1	#N/A	515	5.2	2	NILLTGATGFLGK+YVLNEEMSGLPAAR
1	sp|Q99JY9|ARP3_MOUSE	Actin-related protein 3 OS=Mus musculus GN=Actr3 PE=1 SV=3	Actin-related protein 3 OS=Mus musculus GN=Actr3 PE=1 SV=3	418	33.7	16	AEPEDHYFLLTEPPLNTPENR+FMEQVIFK+GVDDLDFFIGDEAIEKPTYATK+HGIVEDWDLMER+HNPVFGVMS+LGYAGNTEPQFIIPSCIAIK+LPACVVDCGTGYTK+NIVLSGGSTMFR+PIDVQVITHHMQR+QYTGVNAISK
1	sp|Q9D0M3-2|CY1_MOUSE sp|Q9D0M3|CY1_MOUSE	Isoform 2 of Cytochrome c1, heme protein, mitochondrial OS=Mus musculus GN=Cyc1;Cytochrome c1, heme protein, mitochondrial OS=Mus musculus GN=Cyc1 PE=1 SV=1	Isoform 2 of Cytochrome c1, heme protein, mitochondrial OS=Mus musculus GN=Cyc1;Cytochrome c1, heme protein, mitochondrial OS=Mus musculus GN=Cyc1 PE=1 SV=1	266	19.2	5	AANNGALPPDLSYIVR+DVATFLR+GLLSSLDHTSIR+LSDYFPKPYPNPEAAR
1	sp|Q9D1D4|TMEDA_MOUSE	Transmembrane emp24 domain-containing protein 10 OS=Mus musculus GN=Tmed10 PE=1 SV=1	Transmembrane emp24 domain-containing protein 10 OS=Mus musculus GN=Tmed10 PE=1 SV=1	219	9.6	2	ITDSAGHILYAK+LKPLEVELR
1	sp|Q9D2G2|ODO2_MOUSE	Dihydrolipoyllysine-residue succinyltransferase component of 2-oxoglutarate dehydrogenase complex, mitochondrial OS=Mus musculus GN=Dlst PE=1 SV=1	Dihydrolipoyllysine-residue succinyltransferase component of 2-oxoglutarate dehydrogenase complex, mitochondrial OS=Mus musculus GN=Dlst PE=1 SV=1	454	6.2	3	GLVVPVIR+LGFMSAFVK+VEGGTPLFTLR
1	sp|Q9D8Y0|EFHD2_MOUSE	EF-hand domain-containing protein D2 OS=Mus musculus GN=Efhd2 PE=1 SV=1	EF-hand domain-containing protein D2 OS=Mus musculus GN=Efhd2 PE=1 SV=1	240	51.7	16	ADLNQGIGEPQSPSR+DGFIDLMELK+EFLLIFR+FEEEIKAEQEER+GAPQTHLGLK+LGAPQTHLGLK+LSEIDVSTEGVK+RADLNQGIGEPQSPSR+RLQMEGEGGEATEQPGLNGAAAAAAAEAPDETAQALGSADDELSAK+RVFNPYTEFK+VFNPYTEFK
1	sp|Q9DBJ1|PGAM1_MOUSE	Phosphoglycerate mutase 1 OS=Mus musculus GN=Pgam1 PE=1 SV=3	Phosphoglycerate mutase 1 OS=Mus musculus GN=Pgam1 PE=1 SV=3	254	22	5	ALPFWNEEIVPQIK+HYGGLTGLNK+LIAAHGNSLR+SYDVPPPPMEPDHPFYSNISK+VLIAAHGNSLR
1	sp|Q9DBR7-2|MYPT1_MOUSE sp|Q9DBR7|MYPT1_MOUSE	Isoform 2 of Protein phosphatase 1 regulatory subunit 12A OS=Mus musculus GN=Ppp1r12a;Protein phosphatase 1 regulatory subunit 12A OS=Mus musculus GN=Ppp1r12a PE=1 SV=2	Isoform 2 of Protein phosphatase 1 regulatory subunit 12A OS=Mus musculus GN=Ppp1r12a;Protein phosphatase 1 regulatory subunit 12A OS=Mus musculus GN=Ppp1r12a PE=1 SV=2	1004	14.7	11	DSAPTAVTIPVAPTVVNAAAPSTTTLTTTTAGTVSEVR+ILVDNLCDMETVNK+LAYVTPTIPR+LYEQILAENEK+SLVGITSAYSR+SPLIESTANMENNQPQK+STGVSFWTQDSDENEQER+STQGVTLTDLQEAEK+TGSYGALAEISASK
1	sp|Q9JJV9-2|SCN5A_MOUSE sp|Q9JJV9|SCN5A_MOUSE	Isoform 2 of Sodium channel protein type 5 subunit alpha OS=Mus musculus GN=Scn5a;Sodium channel protein type 5 subunit alpha OS=Mus musculus GN=Scn5a PE=1 SV=2	#N/A	2019	4.2	4	LAKSWPTLNTLIKIIGNSVGALGNLTLVLAIIVFIFAV+LIKIIGNSVGALGNLTLVLAIIVFIFAVVGMQLFGK+MAALRHYYFTNSWNIFDFVVVILSIVGTVLSDIIQKYF
1	sp|Q9QXS1-10|PLEC_MOUSE sp|Q9QXS1-11|PLEC_MOUSE sp|Q9QXS1-12|PLEC_MOUSE sp|Q9QXS1-13|PLEC_MOUSE sp|Q9QXS1-14|PLEC_MOUSE sp|Q9QXS1-15|PLEC_MOUSE sp|Q9QXS1-16|PLEC_MOUSE sp|Q9QXS1-2|PLEC_MOUSE sp|Q9QXS1-3|PLEC_MOUSE sp|Q9QXS1-4|PLEC_MOUSE sp|Q9QXS1-5|PLEC_MOUSE sp|Q9QXS1-6|PLEC_MOUSE sp|Q9QXS1-7|PLEC_MOUSE sp|Q9QXS1-8|PLEC_MOUSE sp|Q9QXS1-9|PLEC_MOUSE sp|Q9QXS1|PLEC_MOUSE	Isoform PLEC-1D of Plectin OS=Mus musculus GN=Plec;Isoform PLEC-1E,2A of Plectin OS=Mus musculus GN=Plec;Isoform PLEC-1E of Plectin OS=Mus musculus GN=Plec;Isoform PLEC-1F of Plectin OS=Mus musculus GN=Plec;Isoform PLEC-1G of Plectin OS=Mus musculus GN=Plec;Isoform PLEC-1H of Plectin OS=Mus musculus GN=Plec;Isoform PLEC-1I of Plectin OS=Mus musculus GN=Plec;Isoform PLEC-1 of Plectin OS=Mus muscul…	#VALUE!	4511	8.3	32	AALAHSEIATTQAASTK+AAVDAQQQKR+AGVGAPVTQVTLQSTQR+AQAEAQQPVFNTLR+CITDPQTGLCLLPLK+FLEGTSCIAGVFVDATK+GFFDPNTEENLTYLQLMER+IISLETYNLFR+LAQGHTTVAELTQR+LLLWSQR+LPVDVAYQR+LPVEVAYK+LPVEVAYKR+LQNVQIALDYLR+LRLPLDKDPAR+LSVYTALQR+LTVEEAVR+QLQLAQEAAQK+QTNLENLDQAFSVAER+QVQVALETAQR+SFLSEKDSLLQR+SIITYVSSLYDAMPR+SLESLHGFVAAATK+SLLAWQSLSR+SSIAGLLLK+SSIAGLLLKPTNEK+VIYQSLEGAVQAGQLK+VPAQQLQEAGILSQEELQR+VSLDEALQR+VYHDPST…
1	sp|Q9WTI7-2|MYO1C_MOUSE sp|Q9WTI7-3|MYO1C_MOUSE sp|Q9WTI7|MYO1C_MOUSE	Isoform 2 of Unconventional myosin-Ic OS=Mus musculus GN=Myo1c;Isoform 3 of Unconventional myosin-Ic OS=Mus musculus GN=Myo1c;Unconventional myosin-Ic OS=Mus musculus GN=Myo1c PE=1 SV=2	Isoform 2 of Unconventional myosin-Ic OS=Mus musculus GN=Myo1c;Isoform 3 of Unconventional myosin-Ic OS=Mus musculus GN=Myo1c;Unconventional myosin-Ic OS=Mus musculus GN=Myo1c PE=1 SV=2	1028	19.3	19	ASFLLNLR+AVASEIFK+GAPVGGHILSYLLEK+GDVVLQSDHVIETLTK+GEELLSPLNLEQAAYAR+KYEAFLQR+LGTEEISPR+LLGVEGTTLR+LLQFYAETCPAPER+LLQSNPVLEAFGNAK+QLLLTPSAVVIVEDAK+SISPEWK+VLQSLGSEPIQYAVPVVK+VNNININQGSITFAGGPGR+YLGLMENLR+YMDVQFDFK
1	sp|Q9WUA3|PFKAP_MOUSE	ATP-dependent 6-phosphofructokinase, platelet type OS=Mus musculus GN=Pfkp PE=1 SV=1	#N/A	784	5.7	3	AIGVLTSGGDAQGMNAAVR+NVLGHMQQGGAPSPFDR+VTILGHVQR
1	sp|Q9Z0N1|IF2G_MOUSE	Eukaryotic translation initiation factor 2 subunit 3, X-linked OS=Mus musculus GN=Eif2s3x PE=1 SV=2	Eukaryotic translation initiation factor 2 subunit 3, X-linked OS=Mus musculus GN=Eif2s3x PE=1 SV=2	472	10.6	3	IVSLFAEHNDLQYAAPGGLIGVGTK+LTPLSHEVISR+VGQEIEVRPGIVSK
0.9999	sp|P01783|HVM16_MOUSE	Ig heavy chain V region MOPC 21 (Fragment) OS=Mus musculus PE=1 SV=1	Ig heavy chain V region MOPC 21 (Fragment) OS=Mus musculus PE=1 SV=1	136	13.2	2	DVQLVESGGGLVQPGGSR+LVESGGGLVQPGGSR
0.9999	sp|P21958|TAP1_MOUSE	Antigen peptide transporter 1 OS=Mus musculus GN=Tap1 PE=1 SV=3	#N/A	724	8.6	3	ELAAWGTLR+IFEYLDR+LLLLVDWLLLRPMLPGIFSLLVPEVPLLR+LLVDWLLLRPMLPGIFSLLVPEVPLLRVWVVGLSRWAILGLGVR
0.9999	sp|P41105|RL28_MOUSE	60S ribosomal protein L28 OS=Mus musculus GN=Rpl28 PE=1 SV=2	#N/A	137	13.9	2	NCSSFLIK+QTYSTEPNNLK
0.9999	sp|P62267|RS23_MOUSE	40S ribosomal protein S23 OS=Mus musculus GN=Rps23 PE=1 SV=3	#N/A	143	16.1	2	KGHAVGDIPGVR+VANVSLLALYK
0.9999	sp|P62754|RS6_MOUSE	40S ribosomal protein S6 OS=Mus musculus GN=Rps6 PE=1 SV=1	#N/A	249	7.6	2	DIPGLTDTTVPR+KLFNLSK
0.9999	sp|P80316|TCPE_MOUSE	T-complex protein 1 subunit epsilon OS=Mus musculus GN=Cct5 PE=1 SV=1	#N/A	541	4.3	2	AVTIFIR+LGFAGVVQEISFGTTK
0.9999	sp|P97467|AMD_MOUSE	Peptidyl-glycine alpha-amidating monooxygenase OS=Mus musculus GN=Pam PE=1 SV=2	#N/A	979	3.8	3	DPGSGVPVVLITTLLVIPVVVLLAIAMFIRWKK+IKDPGSGVPVVLITTLLVIPVVVLLAIAMFIRWK+KLIKDPGSGVPVVLITTLLVIPVVVLLAIAMFIR+LIKDPGSGVPVVLITTLLVIPVVVLLAIAMFIR+PGSGVPVVLITTLLVIPVVVLLAIAMFIRWK
0.9999	sp|Q06335-2|APLP2_MOUSE sp|Q06335|APLP2_MOUSE	Isoform 2 of Amyloid-like protein 2 OS=Mus musculus GN=Aplp2;Amyloid-like protein 2 OS=Mus musculus GN=Aplp2 PE=1 SV=4	#N/A	695	5	2	DFSLSSNALIGLLVIAVAIATVIVISLVMLRK+FSLSSNALIGLLVIAVAIATVIVISLVMLRK+LREDFSLSSNALIGLLVIAVAIATVIVISLVMLRK
0.9999	sp|Q149L7-2|CRTAM_MOUSE sp|Q149L7|CRTAM_MOUSE	Isoform 2 of Cytotoxic and regulatory T-cell molecule OS=Mus musculus GN=Crtam;Cytotoxic and regulatory T-cell molecule OS=Mus musculus GN=Crtam PE=1 SV=1	#N/A	196	15.8	4	KSGILLLTLVSFLIFILFIIVQLFIMKLR+RKSGILLLTLVSFLIFILFIIVQLFI+SGILLLTLVSFLIFILFIIVQLFIMKLRK+TLVSFLIFILFIIVQLFIMKLRK
0.9999	sp|Q61606|GLR_MOUSE	Glucagon receptor OS=Mus musculus GN=Gcgr PE=2 SV=2	#N/A	485	6.8	3	GFWWILRIPVFLALLINFFIFVHIIHLLVAKLR+ILRIPVFLALLINFFIFVHIIHLLVAK+IPVFLALLINFFIFVHIIHLLVAKLR+WWILRIPVFLALLINFFIFVHIIHLLVAKLR
0.9999	sp|Q6IRU2|TPM4_MOUSE	Tropomyosin alpha-4 chain OS=Mus musculus GN=Tpm4 PE=1 SV=3	#N/A	248	10.9	2	AQEQLATALQNLEEAEK+IQLLEEELDR
0.9999	sp|Q6ZQ38|CAND1_MOUSE	Cullin-associated NEDD8-dissociated protein 1 OS=Mus musculus GN=Cand1 PE=1 SV=2	#N/A	1230	3.7	2	EDENAMDADGGDDDDQGSDDEYSDDDDMSWKVR+LTLIDPETLLPR
0.9999	sp|Q8BU30|SYIC_MOUSE	Isoleucine--tRNA ligase, cytoplasmic OS=Mus musculus GN=Iars PE=1 SV=2	Isoleucine--tRNA ligase, cytoplasmic OS=Mus musculus GN=Iars PE=1 SV=2	1262	1.4	2	FFIQNVFR+TVVTSVFGVK
0.9999	sp|Q8BVU0|LRCH3_MOUSE	Leucine-rich repeat and calponin homology domain-containing protein 3 OS=Mus musculus GN=Lrch3 PE=1 SV=3	Leucine-rich repeat and calponin homology domain-containing protein 3 OS=Mus musculus GN=Lrch3 PE=1 SV=3	778	3.6	2	NQPQRPESFLFR+WSGNEPTDEFSDLPLR
0.9999	sp|Q8K093|TRHDE_MOUSE	Thyrotropin-releasing hormone-degrading ectoenzyme OS=Mus musculus GN=Trhde PE=1 SV=1	Thyrotropin-releasing hormone-degrading ectoenzyme OS=Mus musculus GN=Trhde PE=1 SV=1	1025	3	3	HIAVHKRLVLAFAVSIVALLAVTMLAVLLSL
0.9999	sp|Q8QZT4-2|CRUM3_MOUSE sp|Q8QZT4|CRUM3_MOUSE	Isoform 2 of Protein crumbs homolog 3 OS=Mus musculus GN=Crb3;Protein crumbs homolog 3 OS=Mus musculus GN=Crb3 PE=3 SV=1	Isoform 2 of Protein crumbs homolog 3 OS=Mus musculus GN=Crb3;Protein crumbs homolog 3 OS=Mus musculus GN=Crb3 PE=3 SV=1	117	30.1	6	AIVAITVVFSILGVLLIAVGLFLLMRKLR+GLSSGAIVAITVVFSILGVLLIAVGLFLLMRKLR+SGAIVAITVVFSILGVLLIAVGLFLLMRKLR
0.9999	sp|Q8R1B4|EIF3C_MOUSE	Eukaryotic translation initiation factor 3 subunit C OS=Mus musculus GN=Eif3c PE=1 SV=1	#N/A	911	5.9	4	ELLGQGLLLR+GTEITHAVVIK+MEDDDEDSEDSEDEEWDTSSTSSDSDSEEEE+MEDDDEDSEDSEDEEWDTSSTSSDSDSEEEEGK
0.9999	sp|Q8R3N1|NOP14_MOUSE	Nucleolar protein 14 OS=Mus musculus GN=Nop14 PE=1 SV=2	#N/A	860	5.1	2	CNHPSLAVGNK+EADGQENDQKEGEDDSEEEDESHEDSEESEDPD
0.9999	sp|Q9CQ69|QCR8_MOUSE	Cytochrome b-c1 complex subunit 8 OS=Mus musculus GN=Uqcrq PE=1 SV=3	Cytochrome b-c1 complex subunit 8 OS=Mus musculus GN=Uqcrq PE=1 SV=3	82	25.6	2	AFPSYFSK+HVISYSLSPFEQR
0.9999	sp|Q9D8D0-2|TR13C_MOUSE sp|Q9D8D0|TR13C_MOUSE	Isoform 2 of Tumor necrosis factor receptor superfamily member 13C OS=Mus musculus GN=Tnfrsf13c;Tumor necrosis factor receptor superfamily member 13C OS=Mus musculus GN=Tnfrsf13c PE=1 SV=1	#N/A	164	23.8	2	ALLVGAPALLGLILALTLVGLVSLVSWRWRQQLR+LRPDVALLVGAPALLGLILALTLVGLVSLVSWR
0.9999	sp|Q9DB15|RM12_MOUSE	39S ribosomal protein L12, mitochondrial OS=Mus musculus GN=Mrpl12 PE=1 SV=2	#N/A	201	5.5	2	KLVESLPQEIK+LVESLPQEIK
0.9999	sp|Q9JJI8|RL38_MOUSE	60S ribosomal protein L38 OS=Mus musculus GN=Rpl38 PE=1 SV=3	60S ribosomal protein L38 OS=Mus musculus GN=Rpl38 PE=1 SV=3	70	32.9	3	KIEEIKDFLLTAR+QSLPPGLAVK
0.9999	sp|Q9JL89|NINJ2_MOUSE	Ninjurin-2 OS=Mus musculus GN=Ninj2 PE=2 SV=1	#N/A	143	23.1	2	LIIVSLLLQVVISLLLVFIAILNLNEVENQR+VTLIIVSLLLQVVISLLLVFIAILNLNEVENQR
0.9999	sp|Q9WV32|ARC1B_MOUSE	Actin-related protein 2/3 complex subunit 1B OS=Mus musculus GN=Arpc1b PE=1 SV=4	Actin-related protein 2/3 complex subunit 1B OS=Mus musculus GN=Arpc1b PE=1 SV=4	372	7	2	ASSEGGAATGAGLDSLHK+NAYVWTLK
0.9999	sp|Q9JIZ0|CMLO1_MOUSE	Probable N-acetyltransferase CML1 OS=Mus musculus GN=Cml1 PE=1 SV=1	#N/A	222	18.9	3	ALVLVSGSWILAVICIFFLLLLLRLLARQPWK+LALVLVSGSWILAVICIFFLLLLLRLLAR+PLALVLVSGSWILAVICIFFLLLLLRLLAR+TLLLLLGVPLALVLVSGSWILAVICIFFLLLL+VPLALVLVSGSWILAVICIFFLLLLLRLLAR
0.9998	sp|A3KGK3|FR1L4_MOUSE	Fer-1-like protein 4 OS=Mus musculus GN=Fer1l4 PE=2 SV=3	#N/A	1992	2	2	ILVLLLLALITIFLLLVFYTIPGQISEVIFS+LLLLALITIFLLLVFYTIPGQISEVIFSPVHK+RYWRILVLLLLALITIFLLLVFYTIPGQISE+YWRILVLLLLALITIFLLLVFYTIP
0.9998	sp|P09690|ACHB_MOUSE	Acetylcholine receptor subunit beta OS=Mus musculus GN=Chrnb1 PE=2 SV=1	#N/A	501	6.6	3	GLSIFALLTLTVFLLLLADKVPETSLAVPIIIK+SIFALLTLTVFLLLLADKVPETSLAVPIIIK
0.9998	sp|P54761|EPHB4_MOUSE	Ephrin type-B receptor 4 OS=Mus musculus GN=Ephb4 PE=1 SV=2	#N/A	987	3.4	5	EQLALIAGTAVVGVVLVLVVVIIAVLCLRK+ESWREQLALIAGTAVVGVVLVLVVVIIAVLCLRK
0.9998	sp|P70207|PLXA2_MOUSE	Plexin-A2 OS=Mus musculus GN=Plxna2 PE=1 SV=2	#N/A	1894	1.9	3	SDSLLTLPAIISIAAGGSLLLIIVIIVLIAYKR+VISDSLLTLPAIISIAAGGSLLLIIVIIVLIAYKRK
0.9998	sp|Q61037-2|TSC2_MOUSE sp|Q61037-3|TSC2_MOUSE sp|Q61037-4|TSC2_MOUSE sp|Q61037-5|TSC2_MOUSE sp|Q61037-6|TSC2_MOUSE sp|Q61037-7|TSC2_MOUSE sp|Q61037|TSC2_MOUSE	Isoform A of Tuberin OS=Mus musculus GN=Tsc2;Isoform B of Tuberin OS=Mus musculus GN=Tsc2;Isoform C of Tuberin OS=Mus musculus GN=Tsc2;Isoform D of Tuberin OS=Mus musculus GN=Tsc2;Isoform E of Tuberin OS=Mus musculus GN=Tsc2;Isoform F of Tuberin OS=Mus musculus GN=Tsc2;Tuberin OS=Mus musculus GN=Tsc2 PE=1 SV=1	#VALUE!	1777	2	2	IIIKALPVLVVKLTHISATASMAIPLLEFLSTLAR
0.9998	sp|Q64433|CH10_MOUSE	10 kDa heat shock protein, mitochondrial OS=Mus musculus GN=Hspe1 PE=1 SV=2	10 kDa heat shock protein, mitochondrial OS=Mus musculus GN=Hspe1 PE=1 SV=2	102	16.7	2	FLPLFDR+VLLPEYGGTK
0.9998	sp|Q80UG2|PLXA4_MOUSE	Plexin-A4 OS=Mus musculus GN=Plxna4 PE=1 SV=3	#N/A	1893	2.9	2	IGKMPAISDQDMNAYLAEQSR+PDSPLSLPAIVSIAVAGGLLIIFIVAVLIAYKRK
0.9998	sp|Q8BH18|TM117_MOUSE	Transmembrane protein 117 OS=Mus musculus GN=Tmem117 PE=1 SV=1	#N/A	514	5.6	3	VLLWLLAILIGLIAGKFLFHQRLFGQLLR
0.9998	sp|Q8BWH0|S38A7_MOUSE	Putative sodium-coupled neutral amino acid transporter 7 OS=Mus musculus GN=Slc38a7 PE=1 SV=1	#N/A	463	7.3	4	RVLQTLVWFLLTLLLALFIPDIGKVISVIG+RVLQTLVWFLLTLLLALFIPDIGKVISVIGG+VLQTLVWFLLTLLLALFIPDIGKVISVIGGLAA
0.9988	sp|P18531|HVM60_MOUSE	Ig heavy chain V region 3-6 OS=Mus musculus GN=Ighv3-6 PE=1 SV=1	#N/A	116	22.4	2	DTSKNQFFLK+LNSVTTEDTATYYCAR
0.9995	sp|P27048|RSMB_MOUSE sp|P63163|RSMN_MOUSE	Small nuclear ribonucleoprotein-associated protein B OS=Mus musculus GN=Snrpb PE=1 SV=1;Small nuclear ribonucleoprotein-associated protein N OS=Mus musculus GN=Snrpn PE=1 SV=1	#N/A	231	6.5	2	IFIGTFK+VLGLVLLR
0.9998	sp|P48678-2|LMNA_MOUSE sp|P48678|LMNA_MOUSE	Isoform C of Prelamin-A/C OS=Mus musculus GN=Lmna;Prelamin-A/C OS=Mus musculus GN=Lmna PE=1 SV=2	Isoform C of Prelamin-A/C OS=Mus musculus GN=Lmna;Prelamin-A/C OS=Mus musculus GN=Lmna PE=1 SV=2	574	2.8	2	LADALQELR+LAVYIDR
0.9997	sp|O89103|C1QR1_MOUSE	Complement component C1q receptor OS=Mus musculus GN=Cd93 PE=1 SV=1	#N/A	644	4.8	2	NLLLFYILGTVVAISLLLVLALGILIYHK+NLLLFYILGTVVAISLLLVLALGILIYHKRR
0.9997	sp|P60335|PCBP1_MOUSE	Poly(rC)-binding protein 1 OS=Mus musculus GN=Pcbp1 PE=1 SV=1	Poly(rC)-binding protein 1 OS=Mus musculus GN=Pcbp1 PE=1 SV=1	356	7.6	2	IITLTGPTNAIFK+LVVPATQCGSLIGK
0.9997	sp|Q3V2C1|KRA93_MOUSE	Keratin-associated protein 9-3 OS=Mus musculus GN=Krtap9-3 PE=2 SV=1	#N/A	136	42.6	2	MACCATSFCGFPTCSTGGSSCCQPTCTQSSCCQ+YCGQSCCRPACCCYCCQPSCSEPSC
0.9997	sp|Q7TMK9-2|HNRPQ_MOUSE sp|Q7TMK9|HNRPQ_MOUSE	Isoform 2 of Heterogeneous nuclear ribonucleoprotein Q OS=Mus musculus GN=Syncrip;Heterogeneous nuclear ribonucleoprotein Q OS=Mus musculus GN=Syncrip PE=1 SV=2	#N/A	562	2.8	2	AGPIWDLR+LFVGSIPK
0.9997	sp|Q7TPZ8|CBPA1_MOUSE	Carboxypeptidase A1 OS=Mus musculus GN=Cpa1 PE=1 SV=1	#N/A	419	5.5	2	SAVTALTSLHGTK+VPFPTIQSVK
0.9997	sp|Q8CI85|CAH12_MOUSE	Carbonic anhydrase 12 OS=Mus musculus GN=Ca12 PE=1 SV=1	#N/A	354	9.3	3	TGLSLGIILSVALAGVLGISIVLAVSIWLFKRK
0.9997	sp|Q8VC34-5|RPAP2_MOUSE sp|Q8VC34|RPAP2_MOUSE	Isoform 5 of Putative RNA polymerase II subunit B1 CTD phosphatase Rpap2 OS=Mus musculus GN=Rpap2;Putative RNA polymerase II subunit B1 CTD phosphatase Rpap2 OS=Mus musculus GN=Rpap2 PE=2 SV=2	#N/A	537	6.1	2	IHKPVEWTLIAVVLLLLLTPILGIQKHSPK+NIIHKPVEWTLIAVVLLLLLTPILGIQ+NIIHKPVEWTLIAVVLLLLLTPILGIQKHSPKN
0.9997	sp|Q9CQS4|S2546_MOUSE	Solute carrier family 25 member 46 OS=Mus musculus GN=Slc25a46 PE=1 SV=1	#N/A	418	8.4	4	LPLFSLIFPTVLHGVLHYIISSIIQKIVLLILK+RLLPLFSLIFPTVLHGVLHYIISSIIQKIVL
0.9997	sp|Q9CR30|JOS2_MOUSE	Josephin-2 OS=Mus musculus GN=Josd2 PE=1 SV=1	#N/A	188	18.1	3	PLSQLALPQVLGLILNLPSPVSLGLLSLPLRRR+RPLSQLALPQVLGLILNLPSPVSLGLLSLPLRRR
0.9997	sp|Q9D1R9|RL34_MOUSE	60S ribosomal protein L34 OS=Mus musculus GN=Rpl34 PE=1 SV=2	60S ribosomal protein L34 OS=Mus musculus GN=Rpl34 PE=1 SV=2	117	12.8	2	AFLIEEQK+IVYLYTK
0.9997	sp|Q9DCH4|EIF3F_MOUSE	Eukaryotic translation initiation factor 3 subunit F OS=Mus musculus GN=Eif3f PE=1 SV=2	#N/A	361	7.8	2	FLMSLVNQVPK+VIGLSSDLQQVGGASAR
0.9997	sp|Q9Z1Q9|SYVC_MOUSE	Valine--tRNA ligase OS=Mus musculus GN=Vars PE=1 SV=1	#N/A	1263	2	2	ALNPLEDWLR+GALINVPPPFLGLPR
0.9996	sp|O35227|ADAM7_MOUSE	Disintegrin and metalloproteinase domain-containing protein 7 OS=Mus musculus GN=Adam7 PE=2 SV=2	#N/A	789	4.7	2	GEALNLTSVSIMVIVLVMVIIGVGLVILLIR+LNLTSVSIMVIVLVMVIIGVGLVILLIRYQKCIK+NLTSVSIMVIVLVMVIIGVGLVILLIRYQK
0.9996	sp|P14753|EPOR_MOUSE	Erythropoietin receptor OS=Mus musculus GN=Epor PE=1 SV=1	#N/A	507	7.1	3	ASDLDPLILTLSLILVLISLLLTVLALLSHR+ASLLTASDLDPLILTLSLILVLISLLLTVLALLSHR
0.9996	sp|P55772|ENTP1_MOUSE	Ectonucleoside triphosphate diphosphohydrolase 1 OS=Mus musculus GN=Entpd1 PE=1 SV=1	#N/A	510	6.9	2	NILIILGFTSILAVIALIAVGLTQNKPLPENV+SKNILIILGFTSILAVIALIAVGLTQNKPLPENVK
0.9996	sp|Q3UWA6-2|GUC2C_MOUSE sp|Q3UWA6|GUC2C_MOUSE	Isoform 2 of Heat-stable enterotoxin receptor OS=Mus musculus GN=Gucy2c;Heat-stable enterotoxin receptor OS=Mus musculus GN=Gucy2c PE=2 SV=1	#N/A	1048	3.7	3	GPQILMIAVFTLTGILVVLLLIALLVLRKYR+LPNDVPGLGPQILMIAVFTLTGILVVLLLIALLV+LPNDVPGLGPQILMIAVFTLTGILVVLLLIALLVLR+NDVPGLGPQILMIAVFTLTGILVVLLLIALLVLR+NDVPGLGPQILMIAVFTLTGILVVLLLIALLVLRK+PNDVPGLGPQILMIAVFTLTGILVVLLLIALLVLRK
0.9996	sp|Q9DBP0|NPT2B_MOUSE	Sodium-dependent phosphate transport protein 2B OS=Mus musculus GN=Slc34a2 PE=1 SV=1	#N/A	697	6	2	LPDLAVGIILLTVSLVVLCGCLIMIVKLLGSVLR+VGIILLTVSLVVLCGCLIMIVKLLGSVLRGQVATVIK
0.9996	sp|Q9ESX5|DKC1_MOUSE	H/ACA ribonucleoprotein complex subunit 4 OS=Mus musculus GN=Dkc1 PE=1 SV=4	H/ACA ribonucleoprotein complex subunit 4 OS=Mus musculus GN=Dkc1 PE=1 SV=4	509	6.7	2	ALETLTGALFQRPPLIAAVK+VAQLDTSQWPLLLK
0.9996	sp|Q9JI18|LRP1B_MOUSE	Low-density lipoprotein receptor-related protein 1B OS=Mus musculus GN=Lrp1b PE=1 SV=1	Low-density lipoprotein receptor-related protein 1B OS=Mus musculus GN=Lrp1b PE=1 SV=1	4599	1.5	2	FWCDGEFDCADGSDEKNCETSCSKDQFQCSN+GDLRCHCWPSYSGGRCEVNHCSNYCQNGGTCIPSTL
0.9996	sp|Q9QY30|ABCBB_MOUSE	Bile salt export pump OS=Mus musculus GN=Abcb11 PE=1 SV=2	#N/A	1321	3.3	2	GLLLGFYRGWKLTLVILAVSPLIGIGAAVIGLSVAK+LTLVILAVSPLIGIGAAVIGLSVAKFTELELKA
0.9996	sp|P01675|KV6A1_MOUSE	Ig kappa chain V-VI region XRPC 44 OS=Mus musculus PE=1 SV=1	#N/A	107	22.4	2	PLWTFGGGTK+SGTSPKPWIYEISK
0.9995	sp|P80317|TCPZ_MOUSE sp|Q61390|TCPW_MOUSE	T-complex protein 1 subunit zeta OS=Mus musculus GN=Cct6a PE=1 SV=3;T-complex protein 1 subunit zeta-2 OS=Mus musculus GN=Cct6b PE=1 SV=4	#N/A	531	4	2	DGNVLLHEMQIQHPTASLIAK
0.9995	sp|Q4LDG0|S27A5_MOUSE	Bile acyl-CoA synthetase OS=Mus musculus GN=Slc27a5 PE=1 SV=2	#N/A	689	4.5	2	IWKKLTLLLLLLLLVGLGQPPWPAAMALALR
0.9995	sp|Q5U431|GPR39_MOUSE	G-protein coupled receptor 39 OS=Mus musculus GN=Gpr39 PE=2 SV=1	#N/A	456	7.7	2	ATWIKITLILVYLIIFVVGILGNSVTIR+TLILVYLIIFVVGILGNSVTIRVTQVLQK+TWIKITLILVYLIIFVVGILGNSVTIRVTQVLQK
0.9995	sp|Q8VCK6|FFAR2_MOUSE	Free fatty acid receptor 2 OS=Mus musculus GN=Ffar2 PE=1 SV=1	Free fatty acid receptor 2 OS=Mus musculus GN=Ffar2 PE=1 SV=1	330	10	2	QPQPAPVHILLLNLTLADLLLLLLLPFRIVE+VRQPQPAPVHILLLNLTLADLLLLLLLPFRIV
0.9995	sp|Q923Z0|GPC5B_MOUSE	G-protein coupled receptor family C group 5 member B OS=Mus musculus GN=Gprc5b PE=1 SV=1	#N/A	410	8.5	3	AIWGIVVEAVAGAGALITLLLMLILLVRLPFIK+AIWGIVVEAVAGAGALITLLLMLILLVRLPFIKDK+IWGIVVEAVAGAGALITLLLMLILLVRLPFIK+IWGIVVEAVAGAGALITLLLMLILLVRLPFIKDK
0.9987	sp|F8VQB6|MYO10_MOUSE	Unconventional myosin-X OS=Mus musculus GN=Myo10 PE=1 SV=1	#N/A	2062	1.1	2	LVDYILEK+TSSVEQAILQSSPIMEAFGNAK
0.9994	sp|O89053|COR1A_MOUSE	Coronin-1A OS=Mus musculus GN=Coro1a PE=1 SV=5	Coronin-1A OS=Mus musculus GN=Coro1a PE=1 SV=5	461	6.3	2	DAGPLLISLK+ILTTGFSR+LDRLEETVQAK
0.9994	sp|P33146|CAD15_MOUSE	Cadherin-15 OS=Mus musculus GN=Cdh15 PE=1 SV=3	#N/A	784	5.6	2	CLPGAAALRGGGVGVSLGALVIVLASTVVLLVLILLAALR+GGVGVSLGALVIVLASTVVLLVLILLAALRTRFR
0.9994	sp|Q6GQT1|A2MG_MOUSE	Alpha-2-macroglobulin-P OS=Mus musculus GN=A2m PE=2 SV=2	#N/A	1474	2.4	2	RWLPSLALLPLPPPLLLLLLLLLPTNASA+RWLPSLALLPLPPPLLLLLLLLLPTNASAPQK+RWLPSLALLPLPPPLLLLLLLLLPTNASAPQKPIY
0.9994	sp|Q8BYI6-2|PCAT2_MOUSE sp|Q8BYI6-3|PCAT2_MOUSE sp|Q8BYI6|PCAT2_MOUSE	Isoform 2 of Lysophosphatidylcholine acyltransferase 2 OS=Mus musculus GN=Lpcat2;Isoform 3 of Lysophosphatidylcholine acyltransferase 2 OS=Mus musculus GN=Lpcat2;Lysophosphatidylcholine acyltransferase 2 OS=Mus musculus GN=Lpcat2 PE=1 SV=1	#N/A	504	13.6	2	RLQMFLLGIILLPVRALLVGIILLLAWPFAV+RLQMFLLGIILLPVRALLVGIILLLAWPFAVI
0.9994	sp|Q8R1G6|PDLI2_MOUSE	PDZ and LIM domain protein 2 OS=Mus musculus GN=Pdlim2 PE=1 SV=1	#N/A	349	9.7	2	GGTPAFVPSSLSSQASLPTSR+VLLHSPGRPSSPR
0.9994	sp|Q9CR92|CCD96_MOUSE	Coiled-coil domain-containing protein 96 OS=Mus musculus GN=Ccdc96 PE=2 SV=1	#N/A	584	6	2	DEDEDEDEDEDEDEDEDEDEDEDEGEER+EDEDEDEDEDEDEDEDEDEDEGEERDRPEKPK
0.9994	sp|Q9JLN5-3|ERMAP_MOUSE sp|Q9JLN5|ERMAP_MOUSE	Isoform 3 of Erythroid membrane-associated protein OS=Mus musculus GN=Ermap;Erythroid membrane-associated protein OS=Mus musculus GN=Ermap PE=1 SV=2	#N/A	564	5.9	4	GSLSSPAVALSVVLPVLGLLILLGIWLICKQKK+LSSPAVALSVVLPVLGLLILLGIWLICKQKK
0.9994	sp|Q5BKR2|SL9B2_MOUSE	Mitochondrial sodium/hydrogen exchanger 9B2 OS=Mus musculus GN=Slc9b2 PE=2 SV=2	#N/A	547	11	2	LFGLIKFPTLPPLPPLLGMLLAGFLLRNIP+VLTVAFLAILITAPIGSLLIGLLGPRVLQK
0.9993	sp|P27814-2|KLRBC_MOUSE sp|P27814|KLRBC_MOUSE	Isoform 2 of Killer cell lectin-like receptor subfamily B member 1C OS=Mus musculus GN=Klrb1c;Killer cell lectin-like receptor subfamily B member 1C OS=Mus musculus GN=Klrb1c PE=1 SV=2	#N/A	220	15	2	LALKLSCAGLILLVLTLIGMSVLVRVLVQKPS+LALKLSCAGLILLVLTLIGMSVLVRVLVQKPSR
0.9993	sp|Q3TB92|MILR1_MOUSE	Allergin-1 OS=Mus musculus GN=Milr1 PE=1 SV=2	#N/A	246	13	3	PSCRLSLLLPGLLLGILVIVLVLAYLIHLKYK+SCRLSLLLPGLLLGILVIVLVLAYLIHLKYK
0.9993	sp|Q8K299-2|SCAR5_MOUSE sp|Q8K299|SCAR5_MOUSE	Isoform 2 of Scavenger receptor class A member 5 OS=Mus musculus GN=Scara5;Scavenger receptor class A member 5 OS=Mus musculus GN=Scara5 PE=1 SV=1	#N/A	387	8	2	LSALKHAVLGLYLLVFLILVGIFILAVSRPR+SALKHAVLGLYLLVFLILVGIFILAVSRPR
0.9993	sp|P46978|STT3A_MOUSE	Dolichyl-diphosphooligosaccharide--protein glycosyltransferase subunit STT3A OS=Mus musculus GN=Stt3a PE=1 SV=1	Dolichyl-diphosphooligosaccharide--protein glycosyltransferase subunit STT3A OS=Mus musculus GN=Stt3a PE=1 SV=1	705	2	2	AWYPLGR+IIFDDFR
0.9992	sp|O70131|NINJ1_MOUSE	Ninjurin-1 OS=Mus musculus GN=Ninj1 PE=1 SV=1	#N/A	152	23	2	ISISLVLQIGVGVLLIFLVKYDLNNPAKHAK+LVVLISISLVLQIGVGVLLIFLVKYDLNNPAKHAK
0.9992	sp|P23116|EIF3A_MOUSE	Eukaryotic translation initiation factor 3 subunit A OS=Mus musculus GN=Eif3a PE=1 SV=5	#N/A	1344	1.8	2	LLDMDGIIVEK+SGNALFHASTLHR
0.9992	sp|Q6PFD9|NUP98_MOUSE	Nuclear pore complex protein Nup98-Nup96 OS=Mus musculus GN=Nup98 PE=1 SV=2	#N/A	1816	1.5	2	DSPGDFLELPIVK+LALLLSQLVGSQSVR
0.9992	sp|Q91YD4|TRPM2_MOUSE	Transient receptor potential cation channel subfamily M member 2 OS=Mus musculus GN=Trpm2 PE=1 SV=2	#N/A	1506	2.8	3	LIEEYHGRPPAPPPLILLSHLQLLIKRIVLK+MLEVLVMKLPR
0.9992	sp|Q9R0G7|ZEB2_MOUSE	Zinc finger E-box-binding homeobox 2 OS=Mus musculus GN=Zeb2 PE=1 SV=2	#N/A	1215	2.9	2	DEEETGDHSMDDSSEDGKMETKSDHEEDNME+DEEETGDHSMDDSSEDGKMETKSDHEEDNMED+EETGDHSMDDSSEDGKMETKSDHEEDNMEDGME
0.9949	sp|P17897|LYZ1_MOUSE	Lysozyme C-1 OS=Mus musculus GN=Lyz1 PE=1 SV=1	#N/A	148	19.6	2	STDYGIFQINSR+TQCQNRDLSQYIRNCGV
0.9991	sp|P15702|LEUK_MOUSE	Leukosialin OS=Mus musculus GN=Spn PE=1 SV=1	#N/A	395	7.3	2	GMLLVPMLIALVVVLALVALLLLWRQR+SGMLLVPMLIALVVVLALVALLLLWRQR+SSGMLLVPMLIALVVVLALVALLLLWRQR
0.9991	sp|P32958|ROM1_MOUSE	Rod outer segment membrane protein 1 OS=Mus musculus GN=Rom1 PE=2 SV=1	Rod outer segment membrane protein 1 OS=Mus musculus GN=Rom1 PE=2 SV=1	351	17.9	2	LLEHLQGLSGTLGSILAVTLLLQILVLLGLR+MAPVLPVVLPLQPRIRLAQGIWLLSWLLALVG
0.9991	sp|P60330|ESPL1_MOUSE	Separin OS=Mus musculus GN=Espl1 PE=1 SV=1	#N/A	2118	1.6	2	AASLQILAAVYQLVAKPLQALETLLLLQIVSKR+ASLQILAAVYQLVAKPLQALETLLLLQIVSKR+TAASLQILAAVYQLVAKPLQALETLLLLQIVSKR
0.9991	sp|Q02105|C1QC_MOUSE	Complement C1q subcomponent subunit C OS=Mus musculus GN=C1qc PE=1 SV=2	#N/A	246	7.7	2	HQSVFTVTR+QVSSGGVLLR
0.9991	sp|Q8BNJ6-2|NETO2_MOUSE sp|Q8BNJ6|NETO2_MOUSE	Isoform 2 of Neuropilin and tolloid-like protein 2 OS=Mus musculus GN=Neto2;Neuropilin and tolloid-like protein 2 OS=Mus musculus GN=Neto2 PE=1 SV=1	#N/A	553	6.7	2	EQITKTHGTIIGITSGIVLVLLIISILVQVK+FEQITKTHGTIIGITSGIVLVLLIISILVQVK+TKTHGTIIGITSGIVLVLLIISILVQVKQPR
0.9991	sp|Q9DB43|ZFPL1_MOUSE	Zinc finger protein-like 1 OS=Mus musculus GN=Zfpl1 PE=1 SV=1	#N/A	310	10.6	3	KRPLTLLQRAGLLLLLGLLGFLALLALMS+PLTLLQRAGLLLLLGLLGFLALLALMSR+RPLTLLQRAGLLLLLGLLGFLALLALMSRLGR
0.9991	sp|Q9R1K6|GPR34_MOUSE	Probable G-protein coupled receptor 34 OS=Mus musculus GN=Gpr34 PE=2 SV=1	#N/A	375	8	2	IFNFVLVVMFWLIFLLIILSYIKIGKNLLR+LVVMFWLIFLLIILSYIKIGKNLLR
0.999	sp|E9Q0N2|PTPRH_MOUSE	Receptor-type tyrosine-protein phosphatase H OS=Mus musculus GN=Ptprh PE=1 SV=1	#N/A	971	3.4	2	CHTESAAIIAGAIVGILLLFILVGLLIVFLKRR+ESAAIIAGAIVGILLLFILVGLLIVFLK
0.999	sp|P62274|RS29_MOUSE	40S ribosomal protein S29 OS=Mus musculus GN=Rps29 PE=3 SV=2	#N/A	56	33.9	3	DIGFIKLD+GHQQLYWSHPR
0.9989	sp|P11370|ENV2_MOUSE	Retrovirus-related Env polyprotein from Fv-4 locus OS=Mus musculus GN=Fv4 PE=1 SV=2	#N/A	679	4.6	2	LISTIMGPLIVLLLILLFGPCILNRLVQFVK
0.9988	sp|Q08943-2|SSRP1_MOUSE sp|Q08943|SSRP1_MOUSE	Isoform 2 of FACT complex subunit SSRP1 OS=Mus musculus GN=Ssrp1;FACT complex subunit SSRP1 OS=Mus musculus GN=Ssrp1 PE=1 SV=2	#N/A	713	2.7	2	FDEISFVNFAR+GWNWGTVK
0.9988	sp|Q9D701|UPK3L_MOUSE	Uroplakin-3b-like protein OS=Mus musculus GN=Upk3bl PE=2 SV=1	#N/A	249	13.3	2	EAPGSQGKGTVVIIAFLSILLAILLVVFLVLVI
0.9987	sp|P19467|MUC13_MOUSE	Mucin-13 OS=Mus musculus GN=Muc13 PE=2 SV=1	#N/A	573	6.1	3	DQFQLILTIVGTIAGALILILLIAFIVSARS+FQLILTIVGTIAGALILILLIAFIVSARSKNK+KDQFQLILTIVGTIAGALILILLIAFIVSARSK
0.9987	sp|Q5RJH3|CAD12_MOUSE	Cadherin-12 OS=Mus musculus GN=Cdh12 PE=2 SV=1	#N/A	794	4.2	2	LSTGALIAILLCMVILLAIVVLYVALRRQR+PVGLSTGALIAILLCMVILLAIVVLYVALRR+VGLSTGALIAILLCMVILLAIVVLYVALRR
0.9986	sp|Q8VGR8|O1052_MOUSE	Olfactory receptor 1052 OS=Mus musculus GN=Olfr1052 PE=2 SV=1	#N/A	312	18.9	4	FLLLIFSGVIAIGTLLIVFISYLFIALAILR+LFVLFLVIYAVTLLGNLGMILLIRITPK
0.9984	sp|Q8BG32|PSD11_MOUSE	26S proteasome non-ATPase regulatory subunit 11 OS=Mus musculus GN=Psmd11 PE=1 SV=3	26S proteasome non-ATPase regulatory subunit 11 OS=Mus musculus GN=Psmd11 PE=1 SV=3	422	6.2	2	EQSILELGSLLAK+YQEALHLGSQLLR
0.9984	sp|Q9Z0M3|CAD20_MOUSE	Cadherin-20 OS=Mus musculus GN=Cdh20 PE=2 SV=1	#N/A	801	4.4	4	AYLLPVSLSRGALIAILACIFVLLVLVLLILSMR+LLPVSLSRGALIAILACIFVLLVLVLLILSMRR+LPVSLSRGALIAILACIFVLLVLVLLILSMR
0.9983	sp|P97461|RS5_MOUSE	40S ribosomal protein S5 OS=Mus musculus GN=Rps5 PE=1 SV=3	40S ribosomal protein S5 OS=Mus musculus GN=Rps5 PE=1 SV=3	204	4.9	2	QAVDVSPLR+RQAVDVSPLR
0.9983	sp|Q8CFE6|S38A2_MOUSE	Sodium-coupled neutral amino acid transporter 2 OS=Mus musculus GN=Slc38a2 PE=1 SV=1	#N/A	504	8.9	2	LLVVRLAVLVAVTLTVPVVIFPIRSSVTHLLCPTK+YSEIVGTDILLLVVRLAVLVAVTLTVPVVIFPIR
0.9982	sp|P14211|CALR_MOUSE	Calreticulin OS=Mus musculus GN=Calr PE=1 SV=1	#N/A	416	5.5	2	DPAIYFK+FEPFSNK+LFPSGLDQK
0.9978	sp|E2JF22|PIEZ1_MOUSE	Piezo-type mechanosensitive ion channel component 1 OS=Mus musculus GN=Piezo1 PE=1 SV=1	#N/A	2547	2.3	2	LLELHVFKLVALYTVWVALKEVSVMNLLLVVLWA+LLLLPWLPGPSRHSIPGHTGRLLR
0.9978	sp|P61255|RL26_MOUSE	60S ribosomal protein L26 OS=Mus musculus GN=Rpl26 PE=1 SV=1	60S ribosomal protein L26 OS=Mus musculus GN=Rpl26 PE=1 SV=1	145	12.4	2	MKFNPFVTSDR+YVIYIER
0.9971	sp|P09103|PDIA1_MOUSE	Protein disulfide-isomerase OS=Mus musculus GN=P4hb PE=1 SV=2	Protein disulfide-isomerase OS=Mus musculus GN=P4hb PE=1 SV=2	509	3.1	2	ILEFFGLK+VHSFPTLK
0.9971	sp|Q8BRB7-2|KAT6B_MOUSE sp|Q8BRB7|KAT6B_MOUSE	Isoform 2 of Histone acetyltransferase KAT6B OS=Mus musculus GN=Kat6b;Histone acetyltransferase KAT6B OS=Mus musculus GN=Kat6b PE=1 SV=3	#N/A	1763	1.9	2	EDPVHLGDHEEDEDEEEEPSHNEDHDADDEDD+EDPVHLGDHEEDEDEEEEPSHNEDHDADDEDDG
0.997	sp|Q924S7|SPRE2_MOUSE	Sprouty-related, EVH1 domain-containing protein 2 OS=Mus musculus GN=Spred2 PE=1 SV=1	#N/A	410	10.5	2	RVSCMWCADSMLYHCMSDPEGDYTDPCSCDT+VMHPEGNGRSGF
0.9963	sp|Q9CZX8|RS19_MOUSE	40S ribosomal protein S19 OS=Mus musculus GN=Rps19 PE=1 SV=3	40S ribosomal protein S19 OS=Mus musculus GN=Rps19 PE=1 SV=3	145	6.9	2	RVLQALEGLK+VLQALEGLK
0.996	sp|Q9CQZ6|NDUB3_MOUSE	NADH dehydrogenase [ubiquinone] 1 beta subcomplex subunit 3 OS=Mus musculus GN=Ndufb3 PE=1 SV=1	NADH dehydrogenase [ubiquinone] 1 beta subcomplex subunit 3 OS=Mus musculus GN=Ndufb3 PE=1 SV=1	104	26.9	2	IEGTPLETVQK+YMGGFAGNITFPSVILK
0.9959	sp|P63323|RS12_MOUSE	40S ribosomal protein S12 OS=Mus musculus GN=Rps12 PE=1 SV=2	#N/A	132	12.9	2	ALIHDGLAR+DVIEEYFK
0.9958	sp|Q1LZI2|S35F3_MOUSE	Putative thiamine transporter SLC35F3 OS=Mus musculus GN=Slc35f3 PE=2 SV=1	#N/A	421	8.1	2	IIIIGLGFLLLLLPEEWDVWLIKLLTRLK+VIAIIIIGLGFLLLLLPEEWDVWLIKLLTRL+VRVIAIIIIGLGFLLLLLPEEWDVWLIKLLTR
0.9958	sp|Q60751|IGF1R_MOUSE	Insulin-like growth factor 1 receptor OS=Mus musculus GN=Igf1r PE=1 SV=3	#N/A	1373	2.2	2	FMHLIIALPVAILLIVGGLVIMLYVFHRKR+MHLIIALPVAILLIVGGLVIMLYVFHRKR
0.9958	sp|Q62418-2|DBNL_MOUSE sp|Q62418-3|DBNL_MOUSE sp|Q62418|DBNL_MOUSE	Isoform 2 of Drebrin-like protein OS=Mus musculus GN=Dbnl;Isoform 3 of Drebrin-like protein OS=Mus musculus GN=Dbnl;Drebrin-like protein OS=Mus musculus GN=Dbnl PE=1 SV=2	#N/A	433	4.6	2	ESTSFQDVGPQAPVGSVYQK
0.9955	sp|Q62151-3|RAGE_MOUSE sp|Q62151-4|RAGE_MOUSE	Isoform 3 of Advanced glycosylation end product-specific receptor OS=Mus musculus GN=Ager;Isoform 4 of Advanced glycosylation end product-specific receptor OS=Mus musculus GN=Ager	#N/A	393	10.2	2	ESGLGTLALALGILGGLGVVALLVGAILWRKR+RVTGSVGESGLGTLALALGILGGLGVVALLVGAILWRK
0.9954	sp|A2ALW5|DJC25_MOUSE	DnaJ homolog subfamily C member 25 OS=Mus musculus GN=Dnajc25 PE=1 SV=1	#N/A	357	8.7	11	LALRGGPGAAGQRPWLLLAPLLLVPLLARPA
0.9954	sp|P04370-10|MBP_MOUSE sp|P04370-11|MBP_MOUSE sp|P04370-13|MBP_MOUSE sp|P04370-14|MBP_MOUSE sp|P04370-4|MBP_MOUSE sp|P04370-5|MBP_MOUSE sp|P04370-6|MBP_MOUSE sp|P04370-7|MBP_MOUSE sp|P04370-8|MBP_MOUSE sp|P04370-9|MBP_MOUSE sp|P04370|MBP_MOUSE	Isoform 10 of Myelin basic protein OS=Mus musculus GN=Mbp;Isoform 11 of Myelin basic protein OS=Mus musculus GN=Mbp;Isoform 12 of Myelin basic protein OS=Mus musculus GN=Mbp;Isoform 13 of Myelin basic protein OS=Mus musculus GN=Mbp;Isoform 4 of Myelin basic protein OS=Mus musculus GN=Mbp;Isoform 5 of Myelin basic protein OS=Mus musculus GN=Mbp;Isoform 6 of Myelin basic protein OS=Mus musculus GN=…	#VALUE!	191	10.3	2	TQDENPVVHFFK
0.9954	sp|P08071|TRFL_MOUSE	Lactotransferrin OS=Mus musculus GN=Ltf PE=1 SV=4	#N/A	707	1.4	2	THYYAVAVVK
0.9954	sp|P29812|TYRP2_MOUSE	L-dopachrome tautomerase OS=Mus musculus GN=Dct PE=1 SV=2	#N/A	517	5.2	2	TTLSVVIGILGAFVLLLGLLAFLQYRR
0.9954	sp|P57787|MOT4_MOUSE	Monocarboxylate transporter 4 OS=Mus musculus GN=Slc16a3 PE=1 SV=1	Monocarboxylate transporter 4 OS=Mus musculus GN=Slc16a3 PE=1 SV=1	470	2.8	2	LHKPPVDVGVDSR
0.9954	sp|P63325|RS10_MOUSE	40S ribosomal protein S10 OS=Mus musculus GN=Rps10 PE=1 SV=1	40S ribosomal protein S10 OS=Mus musculus GN=Rps10 PE=1 SV=1	165	9.1	2	DYLHLPPEIVPATLR
0.9954	sp|Q3U0Y2|TM35B_MOUSE	Transmembrane protein 35B OS=Mus musculus GN=Tmem35b PE=1 SV=2	#N/A	150	24.7	2	LLAGLLLVVGPPVLQEISNVLLILLMMGAVFTLVVLK
0.9954	sp|Q61124|CLN3_MOUSE	Battenin OS=Mus musculus GN=Cln3 PE=1 SV=2	#N/A	438	7.3	8	STAAVLLADILPTLVIKLLAPLGLHLLPYSPR
0.9954	sp|Q7TQP0|GP141_MOUSE	Probable G-protein coupled receptor 141 OS=Mus musculus GN=Gpr141 PE=2 SV=1	#N/A	305	9.2	2	IVIVVIAVALILLGFQVFITLSMVRKFR
0.9954	sp|Q8VCP9|CLC14_MOUSE	C-type lectin domain family 14 member A OS=Mus musculus GN=Clec14a PE=1 SV=2	#N/A	459	7.4	2	STVVFILVSIAVIVLVVLTITVLGLFKLCFHK+TVVFILVSIAVIVLVVLTITVLGLFKLCFHKSR
0.9954	sp|Q9Z262|CLD6_MOUSE	Claudin-6 OS=Mus musculus GN=Cldn6 PE=1 SV=1	#N/A	219	15.5	2	LLALPQDLQAARALCVVTLLIVLLGLLVYLAGAK
0.995	sp|A2A8L1|CHD5_MOUSE	Chromodomain-helicase-DNA-binding protein 5 OS=Mus musculus GN=Chd5 PE=1 SV=1	Chromodomain-helicase-DNA-binding protein 5 OS=Mus musculus GN=Chd5 PE=1 SV=1	1946	0.8	3	FYRYGIKPEWMMVHR
0.9939	sp|P06745|G6PI_MOUSE	Glucose-6-phosphate isomerase OS=Mus musculus GN=Gpi PE=1 SV=4	Glucose-6-phosphate isomerase OS=Mus musculus GN=Gpi PE=1 SV=4	558	5	2	HFVALSTNTAK+TLASLSPETSLFIIASK
0.9936	sp|Q9Z0T9|ITB6_MOUSE	Integrin beta-6 OS=Mus musculus GN=Itgb6 PE=1 SV=1	#N/A	787	4.3	2	CHNGNGSFQCGVCTCNPGHMGPHCECGEDMVS+CHNGNGSFQCGVCTCNPGHMGPHCECGEDMVSTD
0.9932	sp|Q6DIB5|MEG10_MOUSE	Multiple epidermal growth factor-like domains protein 10 OS=Mus musculus GN=Megf10 PE=1 SV=1	#N/A	1147	3.7	2	GNDCHQRCQCQNGATCDHITGECRCSPGYTGAFCEDLCPPGK
0.993	sp|P01746|HVM02_MOUSE	Ig heavy chain V region 93G7 OS=Mus musculus PE=2 SV=1	#N/A	140	19.3	2	EVQLQQSGAELVR+SLTSEDSAVYFCAR
0.991	sp|B8JK39|ITA9_MOUSE	Integrin alpha-9 OS=Mus musculus GN=Itga9 PE=1 SV=1	#N/A	1036	3.6	3	EPRGYVVGWIIAISLLVGILIFLLLAVLLWK+IIAISLLVGILIFLLLAVLLWKMGFFR+PRGYVVGWIIAISLLVGILIFLLLAVLLWK+WIIAISLLVGILIFLLLAVLLWKMGFFRR
0.99	sp|P01633|KV5A1_MOUSE	Ig kappa chain V19-17 OS=Mus musculus GN=Igk-V19-17 PE=1 SV=1	#N/A	149	18.1	3	ASQDVSTTVAWYQQKPGQ+FMSTSVGDR
0.9896	sp|Q05816|FABP5_MOUSE	Fatty acid-binding protein, epidermal OS=Mus musculus GN=Fabp5 PE=1 SV=3	#N/A	135	6.7	2	ELGVGLALR
0.9896	sp|Q8VD98|KLRBF_MOUSE	Killer cell lectin-like receptor subfamily B member 1F OS=Mus musculus GN=Klrb1f PE=2 SV=1	#N/A	217	20.3	2	ILLLLSLIGLSVLVRFLVQKPPIEKCSVAAQENR+LALKSGCAGLILLLLSLIGLSVLVRFLVQKPPIEK
0.9885	sp|Q3U1J0-2|S38A5_MOUSE sp|Q3U1J0|S38A5_MOUSE	Isoform 2 of Sodium-coupled neutral amino acid transporter 5 OS=Mus musculus GN=Slc38a5;Sodium-coupled neutral amino acid transporter 5 OS=Mus musculus GN=Slc38a5 PE=1 SV=1	#N/A	471	7.9	2	LLAVTLTVPVVLFPIRRALQQLLFPSK+MLILCVRLAVLLAVTLTVPVVLFPIR+MLILCVRLAVLLAVTLTVPVVLFPIRR
0.9871	sp|P31996-2|CD68_MOUSE sp|P31996|CD68_MOUSE	Isoform Short of Macrosialin OS=Mus musculus GN=Cd68;Macrosialin OS=Mus musculus GN=Cd68 PE=1 SV=1	#N/A	318	10.1	4	DQSLLLPLIIGLVLLGLLTLVLIAFCITRR+NRDQSLLLPLIIGLVLLGLLTLVLIAFCITRR+QSLLLPLIIGLVLLGLLTLVLIAFCITR+RDQSLLLPLIIGLVLLGLLTLVLIAFCITRR
0.987	sp|A2ASS6-2|TITIN_MOUSE sp|A2ASS6|TITIN_MOUSE	Isoform 2 of Titin OS=Mus musculus GN=Ttn;Titin OS=Mus musculus GN=Ttn PE=1 SV=1	#N/A	26886	0.1	2	KDGIEINFQVQER+TVTTLSIK+VASIEIGPVSGQIMHAIGE
0.9867	sp|P63158|HMGB1_MOUSE	High mobility group protein B1 OS=Mus musculus GN=Hmgb1 PE=1 SV=2	High mobility group protein B1 OS=Mus musculus GN=Hmgb1 PE=1 SV=2	215	20.5	2	IKGEHPGLSIGDVAK+KEEEDDEEDEEDEEEEEEEEDEDEEEDD+KKEEEDDEEDEEDEEEEEEEEDEDEEEDD
0.9854	sp|P62911|RL32_MOUSE	60S ribosomal protein L32 OS=Mus musculus GN=Rpl32 PE=1 SV=2	#N/A	135	25.9	3	GQILMPNIGYGSNK+HMLPSGFR+SYCAEIAHNVSSK
0.9819	sp|P63321|RALA_MOUSE sp|Q9JIW9|RALB_MOUSE	Ras-related protein Ral-A OS=Mus musculus GN=Rala PE=1 SV=1;Ras-related protein Ral-B OS=Mus musculus GN=Ralb PE=1 SV=1	#N/A	206	5.3	2	VIMVGSGGVGK
0.9766	sp|Q60749|KHDR1_MOUSE	KH domain-containing, RNA-binding, signal transduction-associated protein 1 OS=Mus musculus GN=Khdrbs1 PE=1 SV=2	#N/A	443	9	2	ASPATQPPPLLPPSTPGPDATVVGSAPTPLLPPSATAAVK
0.9756	sp|P35487|ODPAT_MOUSE	Pyruvate dehydrogenase E1 component subunit alpha, testis-specific form, mitochondrial OS=Mus musculus GN=Pdha2 PE=1 SV=1	Pyruvate dehydrogenase E1 component subunit alpha, testis-specific form, mitochondrial OS=Mus musculus GN=Pdha2 PE=1 SV=1	391	3.1	8	KGPIVMELQTYR
0.9756	sp|P97399|DSPP_MOUSE	Dentin sialophosphoprotein OS=Mus musculus GN=Dspp PE=1 SV=2	#N/A	934	15.1	2	DESDSSDHDNSSDSESKSDSSDSSDDSSDSSDSSD+DGDSKSGNGNSDSNSDSNSDSDSDSEGSDSNHSTSDD+DNDSDSHAGEDDSSDDSSGDGDSDSNGDGDSESEDK+DSSDSSDSSDSSDSSNSSDSSDSDSKDSSSDSSDGDSK+NDSDSHAGEDDSSDDSSGDGDSDSNGDGDSESEDK
0.9709	sp|Q8BT42|SMIM5_MOUSE	Small integral membrane protein 5 OS=Mus musculus GN=Smim5 PE=4 SV=1	#N/A	78	46.2	2	LLLKLQQLPQAEPVELVAFSIIVLFTATVLVL+LLLKLQQLPQAEPVELVAFSIIVLFTATVLVLGLIA
0.9693	sp|Q5F289|SPEM1_MOUSE	Spermatid maturation protein 1 OS=Mus musculus GN=Spem1 PE=1 SV=1	#N/A	310	10.6	2	LLLGLIVCINIGINLVTLLWSRIRILLHR+NSILLLLGLIVCINIGINLVTLLWSRIRILLHR
0.9641	sp|Q9CTG6|AT132_MOUSE	Probable cation-transporting ATPase 13A2 OS=Mus musculus GN=Atp13a2 PE=2 SV=3	#N/A	1169	6.3	2	LVALALLGSVLVGLILVPGLLQGPLGLRNIVDSSFK+TGPALTLVRARPPGALLSVPVLGSLLLQVALVAGIQLG
0.963	sp|P13020-2|GELS_MOUSE sp|P13020|GELS_MOUSE	Isoform 2 of Gelsolin OS=Mus musculus GN=Gsn;Gelsolin OS=Mus musculus GN=Gsn PE=1 SV=3	Isoform 2 of Gelsolin OS=Mus musculus GN=Gsn;Gelsolin OS=Mus musculus GN=Gsn PE=1 SV=3	731	2.6	2	EPGLQIWR+HVVPNEVVVQR
0.9624	sp|Q9JIY8|CMLO3_MOUSE	Probable N-acetyltransferase CML3 OS=Mus musculus GN=Cml3 PE=1 SV=1	#N/A	226	16.8	2	LLLGVPLTLFLASGSWLLVLLSILTLFLSLWFLAK+TLLLLLGVPLTLFLASGSWLLVLLSILTLF+TLLLLLGVPLTLFLASGSWLLVLLSILTLFLSLW
0.9622	sp|Q7TPC1|CDSN_MOUSE	Corneodesmosin OS=Mus musculus GN=Cdsn PE=2 SV=2	#N/A	561	1.6	2	IYPVGYFTK
0.9614	sp|P47964|RL36_MOUSE	60S ribosomal protein L36 OS=Mus musculus GN=Rpl36 PE=3 SV=2	#N/A	105	8.6	2	YPMAVGLNK
0.9573	sp|Q91WM1-2|STRBP_MOUSE sp|Q91WM1|STRBP_MOUSE	Isoform 2 of Spermatid perinuclear RNA-binding protein OS=Mus musculus GN=Strbp;Spermatid perinuclear RNA-binding protein OS=Mus musculus GN=Strbp PE=1 SV=1	#N/A	648	1.5	2	AIDLMNALMR
0.9552	sp|G5E8Q8|AGRF5_MOUSE	Adhesion G protein-coupled receptor F5 OS=Mus musculus GN=Adgrf5 PE=1 SV=1	#N/A	1348	2.4	2	AIPALIIVVVNVSITVVVITKILRPSIGDKPGK+ALIIVVVNVSITVVVITKILRPSIGDKPGK
0.9533	sp|Q6P5H6-2|FRMD5_MOUSE	Isoform 2 of FERM domain-containing protein 5 OS=Mus musculus GN=Frmd5	#N/A	481	6.9	2	FVLSVLRLLLVTMGLLFVLLLLLIILTESDL+FVLSVLRLLLVTMGLLFVLLLLLIILTESDLDV
0.9524	sp|Q9Z0M6-2|CD97_MOUSE sp|Q9Z0M6-3|CD97_MOUSE sp|Q9Z0M6|CD97_MOUSE	Isoform 2 of CD97 antigen OS=Mus musculus GN=Cd97;Isoform 3 of CD97 antigen OS=Mus musculus GN=Cd97;CD97 antigen OS=Mus musculus GN=Cd97 PE=1 SV=2	#N/A	724	6.1	4	HELICAFWKAHNGNG+LELITKVGLLLSLICLLLCILTFLLVKPI
0.9405	sp|Q8K2P7|S38A1_MOUSE	Sodium-coupled neutral amino acid transporter 1 OS=Mus musculus GN=Slc38a1 PE=1 SV=1	#N/A	485	13	2	HVLVTIILLIIINLLVIFIPSMKDIFGVVGVTS+STGDILILTVRLAVIVAVILTVPVLFFTVR
0.9391	sp|Q8R0I0|ACE2_MOUSE	Angiotensin-converting enzyme 2 OS=Mus musculus GN=Ace2 PE=1 SV=1	#N/A	805	6.7	2	LPHMTQGFWANSMLTEPADGR+PPVTIWLIIFGVVMALVVVGIIILIVTGIK+PPVTIWLIIFGVVMALVVVGIIILIVTGIKGRK
0.9371	sp|Q61212|NPY6R_MOUSE	Neuropeptide Y receptor type 6 OS=Mus musculus GN=Npy6r PE=2 SV=1	#N/A	371	9.2	2	FLAILLLLIAYTVILIMGIFGNLSLIIIIFK+LAILLLLIAYTVILIMGIFGNLSLIIIIFKKQR
0.9351	sp|Q9CZU3|SK2L2_MOUSE	Superkiller viralicidic activity 2-like 2 OS=Mus musculus GN=Skiv2l2 PE=1 SV=1	Superkiller viralicidic activity 2-like 2 OS=Mus musculus GN=Skiv2l2 PE=1 SV=1	1040	1.8	2	EYPFILDAFQR+TVLFTNAR
0.928	sp|Q9CXE7|TMED5_MOUSE	Transmembrane emp24 domain-containing protein 5 OS=Mus musculus GN=Tmed5 PE=1 SV=1	Transmembrane emp24 domain-containing protein 5 OS=Mus musculus GN=Tmed5 PE=1 SV=1	229	11.4	2	FTPSLDSDFTFTLPAGR+SGHIQTLLR
0.9249	sp|O88343-2|S4A4_MOUSE sp|O88343|S4A4_MOUSE	Isoform 2 of Electrogenic sodium bicarbonate cotransporter 1 OS=Mus musculus GN=Slc4a4;Electrogenic sodium bicarbonate cotransporter 1 OS=Mus musculus GN=Slc4a4 PE=1 SV=2	#N/A	1035	5.8	2	DIGKTVSSASRMFSNPDNGSPAMTHR+FLQVLCLALLWILKSTVAAIIFPVMILALVAVRK+VLCLALLWILKSTVAAIIFPVMILALVAVRK
0.8981	sp|Q58Y75|AGRF3_MOUSE	Adhesion G-protein coupled receptor F3 OS=Mus musculus GN=ADGRF3 PE=2 SV=2	#N/A	991	3.2	3	VLAIVGVNGLVLVIAVLKLLRPSLSEGPTVEK
0.8864	sp|P37242-2|THB_MOUSE sp|P37242|THB_MOUSE sp|P63058-2|THA_MOUSE sp|P63058-4|THA_MOUSE	Isoform Beta-2 of Thyroid hormone receptor beta OS=Mus musculus GN=Thrb;Thyroid hormone receptor beta OS=Mus musculus GN=Thrb PE=1 SV=1;Isoform Alpha-1 of Thyroid hormone receptor alpha OS=Mus musculus GN=Thra;Isoform Alpha-deltaE6 of Thyroid hormone receptor alpha OS=Mus musculus GN=Thra	#VALUE!	475	4.7	9	IPSYLDK+MIGACHASR
0.873	sp|O70583-2|TRI18_MOUSE sp|O70583-3|TRI18_MOUSE sp|O70583|TRI18_MOUSE	Isoform 2 of E3 ubiquitin-protein ligase Midline-1 OS=Mus musculus GN=Mid1;Isoform 3 of E3 ubiquitin-protein ligase Midline-1 OS=Mus musculus GN=Mid1;E3 ubiquitin-protein ligase Midline-1 OS=Mus musculus GN=Mid1 PE=1 SV=2	#N/A	667	3.7	3	IANCKQCLERSASLISQAEHSLK
0.8719	sp|P35569|IRS1_MOUSE	Insulin receptor substrate 1 OS=Mus musculus GN=Irs1 PE=1 SV=1	#N/A	1233	2.8	2	VDPNGYMMMSPSGSCSPDIGGGSSSSSSISAAPS

## Sheet: sample
protein probability	protein	protein description		protein length	percent coverage	tot indep spectra	peptides
1	sp|P60710|ACTB_MOUSE sp|P63260|ACTG_MOUSE	Actin, cytoplasmic 1 OS=Mus musculus GN=Actb PE=1 SV=1;Actin, cytoplasmic 2 OS=Mus musculus GN=Actg1 PE=1 SV=1	#N/A	375	68.8	189	ANTVLSGGTTMYPGIADR+AVFPSIVGR+AVFPSIVGRPR+CPEALFQPSFLGMESCGIHETTFNSIMK+DLTDYLMK+DLYANTVLSGGTTMYPGIADR+EITALAPSTMK+EKLCYVALDFEQEMATAASSSSLEK+FPSIVGRPR+GIHETTFNSIMK+GQVITIGNER+GVTHTVPIYEGYALPHAILR+GYSFTTTAER+GYSFTTTAEREIVR+HTFYNELR+IKIIAPPER+IWHHTFYNELR+KDLYANTVLSGGTTMYPGIADR+LCYVALDFEQEMATAASSSSLEK+LDLAGRDLTDYLMK+LPHAILR+PSIVGRPR+PVLLTEAPLNPK+QEYDESGPSIVHR+QEYDESGPSIVHRK+RGILTLK+SGDGVTHTVPIYEGYALPH…
1	sp|Q8VDD5|MYH9_MOUSE	Myosin-9 OS=Mus musculus GN=Myh9 PE=1 SV=4	Myosin-9 OS=Mus musculus GN=Myh9 PE=1 SV=4	1960	36.6	170	ADFCIIHYAGK+AGKLDPHLVLDQLR+AGVLAHLEEER+ALELDSNLYR+ANLQIDQINTDLNLER+ASIAALEAK+CNGVLEGIR+DKADFCIIHYAGK+DLEAHIDTANK+DLEGLSQR+DLGEELEALK+EDQSILCTGESGAGK+ELEDATETADAMNR+EQADFALEALAK+EQEVSILK+FDQLLAEEK+FLSNGHVTIPGQQDK+FLSNGHVTIPGQQDKDMFQETMEAMR+FVSELWK+FVSELWKDVDR+GDLPFVVTR+HEMPPHIYAITDTAYR+HSQAVEELADQLEQTK+HSQAVEELADQLEQTKR+IAQLEEQLDNETK+IAQLEEQLDNETKER+IIGLDQVAGMSETALPGAFK+IMGIPEDEQMGLLR+KANLQIDQINTD…
1	sp|P68033|ACTC_MOUSE	Actin, alpha cardiac muscle 1 OS=Mus musculus GN=Actc1 PE=1 SV=1	Actin, alpha cardiac muscle 1 OS=Mus musculus GN=Actc1 PE=1 SV=1	377	39.5	109	AVFPSIVGR+AVFPSIVGRPR+DLTDYLMK+DLYANNVLSGGTTMYPGIADR+EITALAPSTMK+FPSIVGRPR+GQVITIGNER+HTFYNELR+IKIIAPPER+IWHHTFYNELR+KDLYANNVLSGGTTMYPGIADR+LCYVALDFENEMATAASSSSLEK+LDLAGRDLTDYLMK+PSIVGRPR+RGILTLK+SYELPDGQVITIGNER+VLSGGTTMYPGIADR+VLSLYASGR+YPIEHGIITNWDDMEK
0.9999	sp|Q8BFZ3|ACTBL_MOUSE	Beta-actin-like protein 2 OS=Mus musculus GN=Actbl2 PE=1 SV=1	Beta-actin-like protein 2 OS=Mus musculus GN=Actbl2 PE=1 SV=1	376	32.2	88	DLTDYLMK+GIHETTFNSIMK+GQVITIGNER+GVTHTVPIYEGYALPHAILR+HTFYNELR+IKIIAPPER+LDLAGRDLTDYLMK+LPHAILR+RGILTLK+SGDGVTHTVPIYEGYALPHAILR+SYELPDGQVITIGNER+TTGIVMDSGDGVTH+TTGIVMDSGDGVTHTVPIYE+TTGIVMDSGDGVTHTVPIYEGY+TTGIVMDSGDGVTHTVPIYEGYALPH+TTGIVMDSGDGVTHTVPIYEGYALPHAILR+TVPIYEGYALPHAILR+VLSLYASGR+YPIEHGVVTNWDDMEK
1	sp|P01863|GCAA_MOUSE sp|P01865|GCAM_MOUSE	Ig gamma-2A chain C region, A allele OS=Mus musculus GN=Ighg PE=1 SV=1;Ig gamma-2A chain C region, membrane-bound form OS=Mus musculus GN=Igh-1a PE=1 SV=3	Ig gamma-2A chain C region, A allele OS=Mus musculus GN=Ighg PE=1 SV=1;Ig gamma-2A chain C region, membrane-bound form OS=Mus musculus GN=Igh-1a PE=1 SV=3	330	39.4	84	APNLLGGPSVFIFPPK+APQVYVLPPPEEEMTK+APQVYVLPPPEEEMTKK+CPAPNLLGGPSVFIFPPK+DLPAPIER+LLGGPSVFIFPPK+NTEPVLDSDGSYFMYSK+TTAPSVYPLAPVCGDTTGSSVTLGCLVK+TWPSQSITCNVAHPASSTK+VNNKDLPAPIER+VVSALPIQHQD+VVSALPIQHQDWM+VVSALPIQHQDWMSGK+VVSALPIQHQDWMSGKEFK
1	sp|P56480|ATPB_MOUSE	ATP synthase subunit beta, mitochondrial OS=Mus musculus GN=Atp5b PE=1 SV=2	ATP synthase subunit beta, mitochondrial OS=Mus musculus GN=Atp5b PE=1 SV=2	529	52.6	70	AHGGYSVFAGVGER+AIAELGIYPAVD+AIAELGIYPAVDPLDSTSR+EGNDLYHEMIESGVINLK+FLSQPFQVAEVFTGHMGK+FTQAGSEVSALLGR+GLSPSAALPQAQLLLR+IGLFGGAGVGK+IMDPNIVGNEHYDVAR+IMNVIGEPIDER+IMNVIGEPIDERGPIK+IPSAVGYQPTLATDMGTMQER+IPVGPETLGR+IVGNEHYDVAR+LDATTVLSR+LVLEVAQHLGESTVR+PAPATTFAHLDATTVLSR+TIAMDGTEGLVR+TVLIMELINNVAK+VALTGLTVAEYFR+VALVYGQMNEPPGAR+VLDSGAPIKIPVGPETLGR+VVDLLAPYAK
1	sp|P02535-2|K1C10_MOUSE sp|P02535-3|K1C10_MOUSE sp|P02535|K1C10_MOUSE	Isoform 2 of Keratin, type I cytoskeletal 10 OS=Mus musculus GN=Krt10;Isoform 3 of Keratin, type I cytoskeletal 10 OS=Mus musculus GN=Krt10;Keratin, type I cytoskeletal 10 OS=Mus musculus GN=Krt10 PE=1 SV=3	Isoform 2 of Keratin, type I cytoskeletal 10 OS=Mus musculus GN=Krt10;Isoform 3 of Keratin, type I cytoskeletal 10 OS=Mus musculus GN=Krt10;Keratin, type I cytoskeletal 10 OS=Mus musculus GN=Krt10 PE=1 SV=3	561	31.6	68	AAPGVDLTQLLNNMR+AETECQNAEYQQLLDIK+ALEESNYELEGK+IKEWYEK+ISALEEQLQQIR+LAADDFR+LENEIQTYR+MNAAPGVDLTQLLNNMR+NAAPGVDLTQLLNNMR+NVSTGDVNVEMNAAPGVDLTQLLNNMR+QSLEASLAETEGR+QSLEASLAETEGRY+QSVEADINGLR+QSVEADINGLRR+RQSVEADINGLR+SEITELR+SSGGFSGGSFSR+VNVEMNAAPGVDLTQLLNNMR+VTMQNLNDR
1	sp|P20152|VIME_MOUSE	Vimentin OS=Mus musculus GN=Vim PE=1 SV=3	Vimentin OS=Mus musculus GN=Vim PE=1 SV=3	466	59.4	68	DGQVINETSQHHDDLE+DNLAEDIMR+EEAESTLQSFR+EMEENFALEAANYQDTIGR+ETNLESLPLVDTHSK+ETNLESLPLVDTHSKR+FADLSEAANR+FADLSEAANRNNDALR+FANYIDK+FANYIDKVR+FSLADAINTEFK+ILLAELEQLK+ILLAELEQLKGQGK+ISLPLPTFS+KVESLQEEIAFLK+KVESLQEEIAFLKK+LGDLYEEEMR+LQDEIQNMKEEMAR+LQEEMLQREEAESTLQSFR+MALDIEIATYR+MALDIEIATYRK+NLQEAEEWYK+PLVDTHSKR+QMREMEENFALEAANYQDTIGR+QVQSLTCEVDALK+QVQSLTCEVDALKGTNESLER+SLYSSSPGGAYVTR+TNEKVELQELNDR+TYS…
1	sp|Q8BTM8|FLNA_MOUSE	Filamin-A OS=Mus musculus GN=Flna PE=1 SV=5	Filamin-A OS=Mus musculus GN=Flna PE=1 SV=5	2647	31.3	67	AEVGVPAEFGIWTR+AGNNMLLVGVHGPR+ALGALVDSCAPGLCPDWDSWDASKPVNNAR+ANLPQSFQVDTSK+APSVANIGSHCDLSLK+ASGPGLNTTGVPASLPVEFTIDAK+DAGEGGLSLAIEGPSK+DAGEGLLAVQITDPEGKPK+DVDIIDHHDNTYTVK+EAGAGGLAIAVEGPSK+EATTEFSVDAR+EGSYSISVLYGEEEVPR+ENGIYLIDVK+FADQHVPGSPFSVK+FGGEHVPNSPFQVTALAGDQPTVQTPLR+FNEEHIPDSPFVVPVASPSGDAR+FVPAEMGMHTVSVK+GAGTGGLGLAVEGPSEAK+GLVEPVDVVDNADGTQTVNYVPSR+GQHVPGSPFQFTVGPLGEGGAHK+IPEISIQDMTAQVTSPSGK+…
1	sp|P50446|K2C6A_MOUSE	Keratin, type II cytoskeletal 6A OS=Mus musculus GN=Krt6a PE=1 SV=3	Keratin, type II cytoskeletal 6A OS=Mus musculus GN=Krt6a PE=1 SV=3	553	25.5	66	AEAESWYQTK+DLDSIIAEVK+EYQELMNVK+FASFIDK+FASFIDKVR+ISDTSVVLSMDNNR+ISDTSVVLSMDNNRSLDLDSIIAEVK+LALDVEIATYR+LALDVEIATYRK+LDLDSIIAEVK+LLKEYQELMNVK+NLQIDPTIQR+NTKQEIAEINR+QCANLQAAIADAEQR+QSLLTPLNLQIDPTIQR+SLDLDSIIAEVK+SRAEAESWYQTK+TAAENEFVTLK+TAAENEFVTLKK+TLNNKFASFIDK+TLNNKFASFIDKVR+YEELQVTAGR
0.9995	sp|Q6NXH9|K2C73_MOUSE	Keratin, type II cytoskeletal 73 OS=Mus musculus GN=Krt73 PE=1 SV=1	#N/A	539	12.6	64	FASFIDK+FASFIDKVR+FLEQQNQVLQTK+FQELQLAAGR+ISDTSVVLSMDNNR+LALDIEIATYR+LEQQNQVLQTK+NVELDPEIQK+PLNVELDPEIQK
1	sp|Q922U2|K2C5_MOUSE	Keratin, type II cytoskeletal 5 OS=Mus musculus GN=Krt5 PE=1 SV=1	Keratin, type II cytoskeletal 5 OS=Mus musculus GN=Krt5 PE=1 SV=1	580	27.8	62	DLDSIIAEVK+EYQELMNTK+FASFIDK+FASFIDKVR+LALDVEIATYR+LALDVEIATYRK+LDLDSIIAEVK+LRSEIDNVKK+LSGEGVGPVNIS+MFFDAELSQMQTHVSDTSVVLSMDNNR+NKYEDEINKR+NLQIDPTIQR+SLDLDSIIAEVK+SRTEAESWYQTK+TEAESWYQTK+TEAESWYQTKYEELQQTAGR+TLNNKFASFIDK+TLNNKFASFIDKVR+TTAENEFVMLK+VDALMDEINFMK+YEELQQTAGR
1	sp|Q61414|K1C15_MOUSE	Keratin, type I cytoskeletal 15 OS=Mus musculus GN=Krt15 PE=1 SV=2	Keratin, type I cytoskeletal 15 OS=Mus musculus GN=Krt15 PE=1 SV=2	452	10.2	51	LAADDFR+LASYLDK+LASYLDKVR+LEQEIATYR+RVLDELTLAR+TRLEQEIATYR+VLDELTLAR+VTMQNLNDR+VTMQNLNDRLASYLDK+VTMQNLNDRLASYLDKVR
1	sp|Q61781|K1C14_MOUSE	Keratin, type I cytoskeletal 14 OS=Mus musculus GN=Krt14 PE=1 SV=2	Keratin, type I cytoskeletal 14 OS=Mus musculus GN=Krt14 PE=1 SV=2	484	21.7	50	DYSPYFK+EVATNSELVQSGK+GQVGGDVNVEMDAAPGVDLSR+LAADDFR+LEQEIATYR+MSVEADINGLRR+RVLDELTLAR+TMQNLEIELQSQLSMK+TRLEQEIATYR+VLDELTLAR+VTMQNLNDR
1	sp|P57780|ACTN4_MOUSE	Alpha-actinin-4 OS=Mus musculus GN=Actn4 PE=1 SV=1	Alpha-actinin-4 OS=Mus musculus GN=Actn4 PE=1 SV=1	912	43.9	49	AGTQIENIDEDFRDGLK+AIMTYVSSFYHAFSGAQK+ALDFIASK+ASIHEAWTDGK+CQLEINFNTLQTK+DDPVTNLNNAFEVAEK+DGLAFNALIHR+DLLLDPAWEK+ETTDTDTADQVIASFK+FAIQDISVEETSAK+GISQEQMQEFR+GYEEWLLNEIR+ICDQWDNLGSLTHSR+ISIEMNGTLEDQLSHLK+LASDLLEWIR+LMLLLEVISGER+LSGSNPYTTVTPQIINSK+LSNRPAFMPSEGR+LVSIGAEEIVDGNAK+MAPYQGPDAAPGALDYK+MLDAEDIVNTARPDEK+NFITAEELR+NVNVQNFHISWK+QFASQANMVGPWIQTK+QLETIDQLHLEYAK+SFSTALYGESDL+TINEVENQILTR+TIPWLEDR…
1	sp|Q5SUA5|MYO1G_MOUSE	Unconventional myosin-Ig OS=Mus musculus GN=Myo1g PE=1 SV=1	Unconventional myosin-Ig OS=Mus musculus GN=Myo1g PE=1 SV=1	1024	39.6	48	AHLIELQR+AIYTIMR+ALLLTDR+AMWPDGQQDITEVTK+AVPLEAVTGLSVTSGR+DAVSALLEQHGLQGDVAFGH+DAVSALLEQHGLQGDVAFGHSK+DGFGSVLFSSHVR+DSLFQDFK+DSLFQDFKR+DYLSSDTDNPTASHLFAEQLK+EKDGFGSVLFSSHVR+ELYERPPHLYAVANAAYK+GDPVGGHIHSYLLEK+GILAVLDEACSTAGPITDR+GSEDQELQGLHLER+HIMQYIAAVTNPSQR+HQVEYLGLLENVR+IFLQTLDTHHR+IGELVGMLAAHCQGEGR+IIGFSPDEVESIHR+LFEWVVNK+LISVEPRPEQPEPDFQSSR+LLYNSVDPTLR+NFHAFYQLLR+NPAVYNFTR+NSMVALVENLASK+QGAGL…
1	sp|P04104|K2C1_MOUSE	Keratin, type II cytoskeletal 1 OS=Mus musculus GN=Krt1 PE=1 SV=4	Keratin, type II cytoskeletal 1 OS=Mus musculus GN=Krt1 PE=1 SV=4	637	14.1	46	FASFIDK+FASFIDKVR+FGGGSFGGGGFGGSGFGGGLGGGGGFGSGGGFGGGR+FLEQQNQVLQTK+LEQQNQVLQTK+SLDLDGIISEVKA+TNAENEFVTIK+TNAENEFVTIKK+WELLQQVD
1	sp|P01783|HVM16_MOUSE	Ig heavy chain V region MOPC 21 (Fragment) OS=Mus musculus PE=1 SV=1	Ig heavy chain V region MOPC 21 (Fragment) OS=Mus musculus PE=1 SV=1	136	34.6	43	FTISRDNPKNTLFLQMTSLR+LVESGGGLVQPGGSR+LVESGGGLVQPGGSRK+NTLFLQMTSLR+SEDTAMYYCAR
1	sp|Q9Z2K1|K1C16_MOUSE	Keratin, type I cytoskeletal 16 OS=Mus musculus GN=Krt16 PE=1 SV=3	Keratin, type I cytoskeletal 16 OS=Mus musculus GN=Krt16 PE=1 SV=3	469	14.5	43	ASLENSLEETK+ASLENSLEETKGR+DYSPYFK+GQTGGDVNVEMDAAPGVDLSR+LAADDFR+LEQEIATYR+TRLEQEIATYR+VTMQNLNDR
0.9964	sp|Q6IFZ6|K2C1B_MOUSE	Keratin, type II cytoskeletal 1b OS=Mus musculus GN=Krt77 PE=1 SV=1	Keratin, type II cytoskeletal 1b OS=Mus musculus GN=Krt77 PE=1 SV=1	572	8.4	42	FASFIDK+FASFIDKVR+FLEQQNQVLQTK+FLEQQNQVLQTKWELLQQVNTSTR+LEQQNQVLQTK+NKYEDEINKR+TLNNKFASFIDK+TLNNKFASFIDKVR
1	sp|P01837|IGKC_MOUSE	Ig kappa chain C region OS=Mus musculus PE=1 SV=1	Ig kappa chain C region OS=Mus musculus PE=1 SV=1	106	37.7	38	DSTYSMSSTLTLTK+DSTYSMSSTLTLTKDEYER+LNNFYPK+QNGVLNSWTDQDSK+QNGVLNSWTDQDSKDSTYSMSSTLTLTK+QNGVLNSWTDQDSKDSTYSMSSTLTLTKDEYER
1	sp|Q3TTY5|K22E_MOUSE	Keratin, type II cytoskeletal 2 epidermal OS=Mus musculus GN=Krt2 PE=1 SV=1	Keratin, type II cytoskeletal 2 epidermal OS=Mus musculus GN=Krt2 PE=1 SV=1	707	8.5	37	DYQELMNTK+FASFIDK+FASFIDKVR+GFSSGSAVVSGGSR+GFSSGSAVVSGGSRR+GGGGGGFRGFSSGSAVVSGGSR+GGGGGGFRGFSSGSAVVSGGSRR+LLRDYQELMNTK+TLNNKFASFIDK+TLNNKFASFIDKVR+VKVDPEIQNVK
1	sp|Q9QXS1-10|PLEC_MOUSE sp|Q9QXS1-11|PLEC_MOUSE sp|Q9QXS1-12|PLEC_MOUSE sp|Q9QXS1-13|PLEC_MOUSE sp|Q9QXS1-14|PLEC_MOUSE sp|Q9QXS1-15|PLEC_MOUSE sp|Q9QXS1-16|PLEC_MOUSE sp|Q9QXS1-2|PLEC_MOUSE sp|Q9QXS1-3|PLEC_MOUSE sp|Q9QXS1-4|PLEC_MOUSE sp|Q9QXS1-5|PLEC_MOUSE sp|Q9QXS1-6|PLEC_MOUSE sp|Q9QXS1-7|PLEC_MOUSE sp|Q9QXS1-8|PLEC_MOUSE sp|Q9QXS1-9|PLEC_MOUSE sp|Q9QXS1|PLEC_MOUSE	Isoform PLEC-1D of Plectin OS=Mus musculus GN=Plec;Isoform PLEC-1E,2A of Plectin OS=Mus musculus GN=Plec;Isoform PLEC-1E of Plectin OS=Mus musculus GN=Plec;Isoform PLEC-1F of Plectin OS=Mus musculus GN=Plec;Isoform PLEC-1G of Plectin OS=Mus musculus GN=Plec;Isoform PLEC-1H of Plectin OS=Mus musculus GN=Plec;Isoform PLEC-1I of Plectin OS=Mus musculus GN=Plec;Isoform PLEC-1 of Plectin OS=Mus muscul…	#VALUE!	4511	8.1	36	AAVDAQQQKR+AGVGAPVTQVTLQSTQR+APVPASELLDAK+AQAEAQQPVFNTLR+CITDPQTGLCLLPLK+CITDPQTGLCLLPLKEK+DPYSGQSVSLFQALK+EAQAVPATLQELEATK+FLEGTSCIAGVFVDATK+FPVTEAVNK+GFFDPNTEENLTYLQLMER+IISLETYNLFR+LAQGHTTVAELTQR+LFNAIIHR+LHVAILER+LLEAQVATGGIIDPVHSHR+LLLWSQR+LPVDVAYQR+LQLETTER+LQNVQIALDYLR+LSVYTALQR+LTVEEAVR+NLVDNITGQR+QVQVALETAQR+SLESLHGFVAAATK+SLLAWQSLSR+SSIAGLLLKPTNEK+SWSLVTFR+TLQEEHVTVAQLR+VIYQSLEGAVQAGQLK…
0.9766	sp|Q6IFZ9|K2C74_MOUSE	Keratin, type II cytoskeletal 74 OS=Mus musculus GN=Krt74 PE=3 SV=1	#N/A	495	9.1	36	FASFIDK+FASFIDKVR+FLEQQNQVLQTK+LDELEGALQQAK+LEQQNQVLQTK+NVELDPEIQK+PLNVELDPEIQK
1	sp|P16858|G3P_MOUSE	Glyceraldehyde-3-phosphate dehydrogenase OS=Mus musculus GN=Gapdh PE=1 SV=2	Glyceraldehyde-3-phosphate dehydrogenase OS=Mus musculus GN=Gapdh PE=1 SV=2	333	55.9	35	GAAQNIIPASTGAAK+IVSNASCTTNCLAPLAK+LISWYDNEYGYSNR+LTGMAFR+LVINGKPITIFQER+LVINGKPITIFQERDPTNIK+MVKVGVNGFGR+PITIFQER+RVIISAPSADAPMFVMGVNHEK+VGVNGFGR+VIHDNFGIVEGLMTTVH+VIHDNFGIVEGLMTTVHAITATQK+VIISAPSADAPMFVMGVNHEK+VIISAPSADAPMFVMGVNHEKYDNSLK+VIPELNGK+VSVVDLTCR+VVDLMAYMASK+VVDLMAYMASKE+WGEAGAEYVVESTGVFTTMEK
1	sp|Q3UV17|K22O_MOUSE	Keratin, type II cytoskeletal 2 oral OS=Mus musculus GN=Krt76 PE=1 SV=1	Keratin, type II cytoskeletal 2 oral OS=Mus musculus GN=Krt76 PE=1 SV=1	594	11.4	33	AEAEALYQTK+AQYEDIAQK+DLDSIIAEVK+EYQELMNVK+FASFIDK+FASFIDKVR+LALDVEIATYR+LALDVEIATYRK+LDLDSIIAEVK+LLKEYQELMNVK+TLNNKFASFIDK+TLNNKFASFIDKVR
1	sp|Q8VED5|K2C79_MOUSE	Keratin, type II cytoskeletal 79 OS=Mus musculus GN=Krt79 PE=1 SV=2	Keratin, type II cytoskeletal 79 OS=Mus musculus GN=Krt79 PE=1 SV=2	531	9	32	AEAESWYQTK+DLDSIIAEVK+FASFIDK+FASFIDKVR+LDLDSIIAEVK+NKYEDEINKR+NLDLDSIIAEVK+SRAEAESWYQTK+TLNNKFASFIDK+TLNNKFASFIDKVR
1	sp|E9Q557|DESP_MOUSE	Desmoplakin OS=Mus musculus GN=Dsp PE=1 SV=1	Desmoplakin OS=Mus musculus GN=Dsp PE=1 SV=1	2883	9.5	31	AITGFDDPFSGK+ALLQAILQTEDMLK+AVTGYNDPETGNIISLFQAMNK+CIKDEETGLCLLPLK+GFFDPNTEENLTYLQLK+GIVDSITGQR+GLVGIEFK+IKDFLQGSSCIAGIYNETTK+ITNLTQQLEQASIVK+IVDPVSNLR+LGIYEAMK+LLEAQLASGGVVDPVNSVFLPK+LLQLQEQMR+LPVEEAYKR+LQSLTENLTK+QLQNIIQATSR+QQIQNDLNQWK+SVEEVASEIQPFLR+SVQNDSQALAEVLNQLK+TLELQGLINDLQR+YIELLTR
1	sp|Q03265|ATPA_MOUSE	ATP synthase subunit alpha, mitochondrial OS=Mus musculus GN=Atp5a1 PE=1 SV=1	ATP synthase subunit alpha, mitochondrial OS=Mus musculus GN=Atp5a1 PE=1 SV=1	553	29.8	31	AVDSLVPIGR+EAYPGDVFYLHSR+FENAFLSHVISQHQSLLGNIR+GMSLNLEPDNVGVVVFGNDK+GYLDKLEPSK+HALIIYDDLSK+ILGADTSVDLEETGR+QMSLLLR+RTGAIVDVPVGEELLGR+TGAIVDVPVGEELLGR+TSIAIDTIINQK+TSIAIDTIINQKR+VLSIGDGIAR+VVDALGNAIDGK+VVDALGNAIDGKGPIGSK
1	sp|P16546-2|SPTN1_MOUSE sp|P16546|SPTN1_MOUSE	Isoform 2 of Spectrin alpha chain, non-erythrocytic 1 OS=Mus musculus GN=Sptan1;Spectrin alpha chain, non-erythrocytic 1 OS=Mus musculus GN=Sptan1 PE=1 SV=4	Isoform 2 of Spectrin alpha chain, non-erythrocytic 1 OS=Mus musculus GN=Sptan1;Spectrin alpha chain, non-erythrocytic 1 OS=Mus musculus GN=Sptan1 PE=1 SV=4	2452	16	30	DLASVQALLR+DLIGVQNLLK+DLSSVQTLLTK+DLTGVQNLR+DLTNVQNLQK+DVDEIEAWISEK+ELPTAFDYVEFTR+GKDLIGVQNLLK+GLVSSDELAK+GVIDMGNSLIER+HALLEADVAAHQDR+KLLVSSEDYGR+KVEDLFLTFAK+LAALADQWQFLVQK+LDENSAFLQFNWK+LFGAAEVQR+LGESQTLQQFSR+LKDLNSQADSLMTSSAFDTSQVK+LLEATELK+MMLDHCLELQLFHRDCEQAENWMAAR+NQALNTDNYGHDLASVQALQR+QEFAQHANAFHQWIQETR+QGFVPAAYVK+SADESGQALLAASHYASDEVR+SCLRSLGYDLPMVEEGEPDPEFEAI+SLQQLAEER+SSLSSAQADFNQLAELDR+…
1	sp|P01864|GCAB_MOUSE	Ig gamma-2A chain C region secreted form OS=Mus musculus PE=1 SV=1	Ig gamma-2A chain C region secreted form OS=Mus musculus PE=1 SV=1	335	22.1	30	ALPSPIEK+APQVYVLPPPAEEMTK+APQVYVLPPPAEEMTKK+LLGGPSVFIFPPK+NTATVLDSDGSYFMYSK+VVSALPIQHQD+VVSALPIQHQDWM+VVSALPIQHQDWMSGK+VVSALPIQHQDWMSGKEFK
1	sp|P63017|HSP7C_MOUSE	Heat shock cognate 71 kDa protein OS=Mus musculus GN=Hspa8 PE=1 SV=1	Heat shock cognate 71 kDa protein OS=Mus musculus GN=Hspa8 PE=1 SV=1	646	33.7	30	ARFEELNADLFR+DAGTIAGLNVLR+EIAEAYLGK+FEELNADLFR+HWPFMVVNDAGRPK+IINEPTAAAIAYGLDK+IINEPTAAAIAYGLDKK+LLQDFFNGK+MKEIAEAYLGK+MVNHFIAEFK+NQVAMNPTNTVFDAK+NQVAMNPTNTVFDAKR+NSLESYAFNMK+QTQTFTTYSDNQPGVLIQVYEGER+RFDDAVVQSDMK+SFYPEEVSSMVLTK+SQIHDIVLVGGSTR+TTPSYVAFTDTER+TVTNAVVTVPAYFNDSQR+VEIIANDQGNR
1	sp|Q62261|SPTB2_MOUSE	Spectrin beta chain, non-erythrocytic 1 OS=Mus musculus GN=Sptbn1 PE=1 SV=2	Spectrin beta chain, non-erythrocytic 1 OS=Mus musculus GN=Sptbn1 PE=1 SV=2	2363	15.3	30	AQTLPTSVVTITSESSPGK+AQTLPTSVVTITSESSPGKR+DLDDFQSWLSR+DLMLWMEDVIR+DLTSVNILLK+EIEELQSQAQALSQEGK+FANSLVGVQQQLQAFNTYR+FQIQDISVETEDNKEK+HLLGVEDLLQK+IDDLFER+IVSSNDVGHDEYSTQSLVK+LILEVHQFSR+LQALDTGWNELHK+LTTLELLEVR+LVSQDNFGFDLPAVEAATK+MPLATSTDHGHNLQTVQLLIK+QNLLSQSHAYQQFLR+SAASGIPYHSEVPVSLK+SALPAQSAATLPAR+SQNIITDSSSLNAEAIR+TAGYPNVNIHNFTTSWR+TLETPAAQMEGFLNR+TQILAASYELHK+VAVVNQIAR+VIESTQDLGNDLAGVMALQR+VLLLS…
1	sp|Q6IFX2|K1C42_MOUSE	Keratin, type I cytoskeletal 42 OS=Mus musculus GN=Krt42 PE=1 SV=1	Keratin, type I cytoskeletal 42 OS=Mus musculus GN=Krt42 PE=1 SV=1	452	30.5	29	ALEEANADLEVK+DAEEWFFTK+DYSPYFK+EVATNTEALQSSR+GQVGGDVNVEMDAAPGVDLSR+ILAATIDNASIVLQIDNAR+LAADDFR+LEQEIATYR+MSVEADINGLRR+RVLDELTLAR+TEITELRR+TKYETELNLR+TRLEQEIATYR+VLDELTLAR
0.9905	sp|P07744|K2C4_MOUSE	Keratin, type II cytoskeletal 4 OS=Mus musculus GN=Krt4 PE=1 SV=2	Keratin, type II cytoskeletal 4 OS=Mus musculus GN=Krt4 PE=1 SV=2	525	6.7	28	DVDAAYMIK+FASFIDK+FASFIDKVR+LALDVEIATYR+LALDVEIATYRK+TLNNKFASFIDK+TLNNKFASFIDKVR
1	sp|P51881|ADT2_MOUSE	ADP/ATP translocase 2 OS=Mus musculus GN=Slc25a5 PE=1 SV=3	ADP/ATP translocase 2 OS=Mus musculus GN=Slc25a5 PE=1 SV=3	298	39.3	28	AAYFGIYDTAK+DFLAGGVAAAISK+EQGVLSFWR+GAWSNVLR+GMGGAFVLVLYDEIKK+GNLANVIR+GTDIMYTGTLDCWR+LLLQVQHASK+LLQVQHASK+LQVQHASK+QIFLGGVDK+QIFLGGVDKR+VKLLLQVQHASK+VLVLYDEIKK+YFPTQALNFAFK+YFPTQALNFAFKDK+YKQIFLGGVDKR
1	sp|Q9QWL7|K1C17_MOUSE	Keratin, type I cytoskeletal 17 OS=Mus musculus GN=Krt17 PE=1 SV=3	Keratin, type I cytoskeletal 17 OS=Mus musculus GN=Krt17 PE=1 SV=3	433	21.5	27	DAEDWFFSK+EVATNSELVQSGK+IILQIDNAR+LAADDFR+LASYLDK+LASYLDKVR+LEQEIATYR+LLEGEDAHLTQYK+MSVEADINGLRR+RVLDELTLAR+TKFETEQALR+TRLEQEIATYR+VLDELTLAR
1	sp|Q61879|MYH10_MOUSE	Myosin-10 OS=Mus musculus GN=Myh10 PE=1 SV=2	#N/A	1976	7.1	26	ADFCIIHYAGK+AGKLDPHLVLDQLR+AGVLAHLEEER+CNGVLEGIR+DKADFCIIHYAGK+EDQSILCTGESGAGK+FDQLLAEEK+KFDQLLAEEK+LDPHLVLDQLR+LQQLFNHTMFILEQEEYQR+QLLQANPILESFGNAK+VEDMAELTCLNEASVLHNLK+VIQYLAHVASSHK
1	sp|Q60932-2|VDAC1_MOUSE sp|Q60932|VDAC1_MOUSE	Isoform Mt-VDAC1 of Voltage-dependent anion-selective channel protein 1 OS=Mus musculus GN=Vdac1;Voltage-dependent anion-selective channel protein 1 OS=Mus musculus GN=Vdac1 PE=1 SV=3	Isoform Mt-VDAC1 of Voltage-dependent anion-selective channel protein 1 OS=Mus musculus GN=Vdac1;Voltage-dependent anion-selective channel protein 1 OS=Mus musculus GN=Vdac1 PE=1 SV=3	283	61.1	25	GYGFGLIK+KLETAVNLAWTAGNSNTR+KLTFDSSFSPNTGK+LGLGLEFQA+LTFDSSFSPNTGKK+LTLSALIDGK+LTLSALLDGKNVNAGGHK+PPTYADLGK+TDEFQLHTNVNDGTEFGGSIYQK+VNNSSLIGLGYTQTLKPGIK+VTQSNFAVGYK+WNTDNTLGTEITVEDQLAR+WTEYGLTFTEK+YQVDPDACFSAK
1	sp|Q7TPR4|ACTN1_MOUSE	Alpha-actinin-1 OS=Mus musculus GN=Actn1 PE=1 SV=1	Alpha-actinin-1 OS=Mus musculus GN=Actn1 PE=1 SV=1	892	19.3	25	AIMTYVSSFYHAFSGAQK+ALDFIASK+ASIHEAWTDGK+CQLEINFNTLQTK+DDPLTNLNTAFDVAER+DLLLDPAWEK+FAIQDISVEETSAK+GYEEWLLNEIR+LAILGIHNEVSK+LASDLLEWIR+LMLLLEVISGER+LSNRPAFMPSEGR+SFSTALYGESDL+TINEVENQILTR
1	sp|P62806|H4_MOUSE	Histone H4 OS=Mus musculus GN=Hist1h4a PE=1 SV=2	Histone H4 OS=Mus musculus GN=Hist1h4a PE=1 SV=2	103	46.6	24	DNIQGITKPAIR+DNIQGITKPAIRR+IQGITKPAIR+ISGLIYEETR+KTVTAMDVVYALK+KTVTAMDVVYALKR+TVTAMDVVYALK+TVTAMDVVYALKR+VFLENVIR+VLRDNIQGITKPAIR
1	sp|P99024|TBB5_MOUSE	Tubulin beta-5 chain OS=Mus musculus GN=Tubb5 PE=1 SV=1	Tubulin beta-5 chain OS=Mus musculus GN=Tubb5 PE=1 SV=1	444	43.7	22	AILVDLEPGTMDSVR+ALTVPELTQQVFDAK+EAESCDCLQGFQLTHSLGGGTGSGMGTLLISK+EIVHIQAGQCGNQIGAK+FPGQLNADLR+IMNTFSVVPSPK+ISVYYNEATGGK+LAVNMVPFPR+LHFFMPGFAPLTSR+MAVTFIGNSTAIQELFKR+NSSYFVEWIPNNVK+SLGGGTGSGMGTLLISK+VSDTVVEPYNATLSVH+YLTVAAVFR
1	sp|P01631|KV2A7_MOUSE	Ig kappa chain V-II region 26-10 OS=Mus musculus PE=1 SV=1	Ig kappa chain V-II region 26-10 OS=Mus musculus PE=1 SV=1	113	34.5	21	FSGSGSGTDFTLK+FSGVPDRFSGSGSGTDFTLK+SLPVSLGDQASISCR+VSNRFSGVPDRFSGSGSGTDFTLK
1	sp|P01942|HBA_MOUSE	Hemoglobin subunit alpha OS=Mus musculus GN=Hba PE=1 SV=2	Hemoglobin subunit alpha OS=Mus musculus GN=Hba PE=1 SV=2	142	43	21	FLASVSTVLTSK+IGGHGAEYGAEALER+LRVDPVNFK+MFASFPTTK+TYFPHFDVSHGSAQVK+VDPVNFK
1	sp|P07146|TRY2_MOUSE	Anionic trypsin-2 OS=Mus musculus GN=Prss2 PE=1 SV=1	Anionic trypsin-2 OS=Mus musculus GN=Prss2 PE=1 SV=1	246	8.5	21	DNDLMLLK+MICVGFLEGGK+NDIMLLK+TLDNDIMLIK
1	sp|Q3THE2|ML12B_MOUSE	Myosin regulatory light chain 12B OS=Mus musculus GN=Myl12b PE=1 SV=2	Myosin regulatory light chain 12B OS=Mus musculus GN=Myl12b PE=1 SV=2	172	51.2	21	ATSNVFAMFDQSQIQEFK+DGFIDKEDLHDMLASLGK+EAFNMIDQNR+ELLTTMGDR+ELLTTMGDRFTDEEVDELYR+FTDEEVDELYR+GNFNYIEFTR+KGNFNYIEFTR+LNGTDPEDVIR
1	sp|Q8CAQ8-5|MIC60_MOUSE sp|Q8CAQ8|MIC60_MOUSE	Isoform 5 of MICOS complex subunit Mic60 OS=Mus musculus GN=Immt;MICOS complex subunit Mic60 OS=Mus musculus GN=Immt PE=1 SV=1	#N/A	790	32.4	21	AVDEAADALLK+EIAGATPHITAAEGR+GVYSEETLR+KAVDEAADALLK+LFGMVLGSAPYTVPLPK+LHNMIVDLDNVVK+LSEQELEFR+LSTDDLNSLIAHAHR+QHIELALEK+QLKPPAELYPEDINTFK+STSETTEEAFSSSVR+TKGDTPASAASTGAAQIISAAGDTLSVPAPAVQHEDTIK+TSSAEMPTIPLGSAVEAIR+TSSVTLQTITAQNAAVQAVK+VNCSDNEFTQALTAAIPPESLTR+VVSQYHELVVQAR
1	sp|Q8CAQ8-2|MIC60_MOUSE	Isoform 2 of MICOS complex subunit Mic60 OS=Mus musculus GN=Immt	#N/A	746	31.4	21	AVDEAADALLK+EIAGATPHITAAEGR+GVYSEETLR+KAVDEAADALLK+LFGMVLGSAPYTVPLPK+LHNMIVDLDNVVK+LSEQELEFR+LSTDDLNSLIAHAHR+QHIELALEK+QLKPPAELYPEDINTFK+STSETTEEAFSSSVR+TKGDTPASAAGDTLSVPAPAVQHEDTIK+TSSAEMPTIPLGSAVEAIR+TSSVTLQTITAQNAAVQAVK+VNCSDNEFTQALTAAIPPESLTR+VVSQYHELVVQAR
1	sp|O35129|PHB2_MOUSE	Prohibitin-2 OS=Mus musculus GN=Phb2 PE=1 SV=1	Prohibitin-2 OS=Mus musculus GN=Phb2 PE=1 SV=1	299	39.8	20	AQFLVEK+AQVSLLIR+DLQMVNISLR+ESVFTVEGGHR+FNASQLITQR+IGGVQQDTILAEGLHFR+LGLDYEER+LLLGAGAVAYGVR+MLGEALSK+VLPSIVNEVLK+VLSRPNAQELPSMYQR
1	sp|P47757-2|CAPZB_MOUSE sp|P47757-4|CAPZB_MOUSE	Isoform 2 of F-actin-capping protein subunit beta OS=Mus musculus GN=Capzb;Isoform 3 of F-actin-capping protein subunit beta OS=Mus musculus GN=Capzb	Isoform 2 of F-actin-capping protein subunit beta OS=Mus musculus GN=Capzb;Isoform 3 of F-actin-capping protein subunit beta OS=Mus musculus GN=Capzb	272	42.3	20	DYLLCDYNR+GCWDSIHVVEVQEK+KLEVEANNAFDQYR+LEVEANNAFDQYR+NDLVEALK+NDLVEALKR+QEALKNDLVEALK+QEALKNDLVEALKR+QMEKDETVSDCSPHIANIGR+SGSGTMNLGGSLTR+SPWSNKYDPPLEDGAMPSAR+STLNEIYFGK
1	sp|Q9WTI7-2|MYO1C_MOUSE sp|Q9WTI7-3|MYO1C_MOUSE sp|Q9WTI7|MYO1C_MOUSE	Isoform 2 of Unconventional myosin-Ic OS=Mus musculus GN=Myo1c;Isoform 3 of Unconventional myosin-Ic OS=Mus musculus GN=Myo1c;Unconventional myosin-Ic OS=Mus musculus GN=Myo1c PE=1 SV=2	Isoform 2 of Unconventional myosin-Ic OS=Mus musculus GN=Myo1c;Isoform 3 of Unconventional myosin-Ic OS=Mus musculus GN=Myo1c;Unconventional myosin-Ic OS=Mus musculus GN=Myo1c PE=1 SV=2	1028	19.9	20	ASFLLNLR+AVASEIFK+DLQIYSR+GAPVGGHILSYLLEK+GDVVLQSDHVIETLTK+GEELLSPLNLEQAAYAR+KYEAFLQR+LGTEEISPR+LLGVEGTTLR+LLQSNPVLEAFGNAK+QLLLTPSAVVIVEDAK+SISPEWK+TFTWLVR+VLQSLGSEPIQYAVPVVK+VNNININQGSITFAGGPGR+WAAQTIR+YLGLMENLR+YMDVQFDFK
1	sp|P11499|HS90B_MOUSE	Heat shock protein HSP 90-beta OS=Mus musculus GN=Hsp90ab1 PE=1 SV=3	Heat shock protein HSP 90-beta OS=Mus musculus GN=Hsp90ab1 PE=1 SV=3	724	22.2	19	ADLINNLGTIAK+ALLFIPR+APFDLFENK+ELISNASDALDK+GVVDSEDLPLNISR+HLEINPDHPIVETLR+IDIIPNPQER+IRYESLTDPSK+NPDDITQEEYGEFYK+RAPFDLFENK+SIYYITGESK+SLTNDWEDHLAVK+TLTLVDTGIGMTK+YHTSQSGDEMTSLSEYVSR
1	sp|P21107-2|TPM3_MOUSE	Isoform 2 of Tropomyosin alpha-3 chain OS=Mus musculus GN=Tpm3	Isoform 2 of Tropomyosin alpha-3 chain OS=Mus musculus GN=Tpm3	248	44.4	19	ALKDEEKMELQEIQLK+AREQAEAEVASLNR+IQLVEEELDR+IQLVEEELDRAQER+IQVLQQQADDAEER+IQVLQQQADDAEERAER+KIQVLQQQADDAEER+KIQVLQQQADDAEERAER+KLVIIEGDLER+KLVIIEGDLERTEER+LATALQKLEEAEK+LATALQKLEEAEKAADESER+LVIIEGDLER+LVIIEGDLERTEER+MLDQTLLDLNEM+RIQLVEEELDR+RIQLVEEELDRAQER
1	sp|P68372|TBB4B_MOUSE	Tubulin beta-4B chain OS=Mus musculus GN=Tubb4b PE=1 SV=1	Tubulin beta-4B chain OS=Mus musculus GN=Tubb4b PE=1 SV=1	445	36.2	19	AVLVDLEPGTMDSVR+EAESCDCLQGFQLTHSLGGGTGSGMGTLLISK+EIVHIQAGQCGNQIGAK+FPGQLNADLR+IMNTFSVVPSPK+INVYYNEATGGK+LAVNMVPFPR+LHFFMPGFAPLTSR+MSATFIGNSTAIQELFK+NSSYFVEWIPNNVK+SLGGGTGSGMGTLLISK+VSDTVVEPYNATLSVH+YLTVAAVFR
1	sp|P10126|EF1A1_MOUSE	Elongation factor 1-alpha 1 OS=Mus musculus GN=Eef1a1 PE=1 SV=3	Elongation factor 1-alpha 1 OS=Mus musculus GN=Eef1a1 PE=1 SV=3	462	23.8	18	EHALLAYTLGVK+IGGIGTVPVGR+LPLQDVYK+MDSTEPPYSQK+QILVGVNK+QTVAVGVIK+SVEMHHEALSEALPGDNVGFNVK+VETGVLKPGMVVTFAPVNVTTEVK+YYVTIIDAPGHR
1	sp|P48962|ADT1_MOUSE	ADP/ATP translocase 1 OS=Mus musculus GN=Slc25a4 PE=1 SV=4	ADP/ATP translocase 1 OS=Mus musculus GN=Slc25a4 PE=1 SV=4	298	28.5	18	DEGANAFFK+EQGFLSFWR+GAWSNVLR+GMGGAFVLVLYDEIKK+GNLANVIR+LLLQVQHASK+LLQVQHASK+LQVQHASK+QIFLGGVDR+VKLLLQVQHASK+VLVLYDEIKK+YFPTQALNFAFK+YFPTQALNFAFKDK
1	sp|P68369|TBA1A_MOUSE	Tubulin alpha-1A chain OS=Mus musculus GN=Tuba1a PE=1 SV=1	#N/A	451	40.8	18	AVCMLSNTTAIAEAWAR+AVFVDLEPTVIDEVR+AYHEQLSVAEITNACFEPANQMVK+DVNAAIATIK+EIIDLVLDR+FDLMYAK+IHFPLATYAPVISAEK+NLDIERPTYTNLNR+QLFHPEQLITGK+QLFHPEQLITGKEDAANNYAR+TIGGGDDSFNTFFSETGAGK+TIQFVDWCPTGFK+VGINYQPPTVVPGGDLAK
1	sp|Q9D8Y0|EFHD2_MOUSE	EF-hand domain-containing protein D2 OS=Mus musculus GN=Efhd2 PE=1 SV=1	EF-hand domain-containing protein D2 OS=Mus musculus GN=Efhd2 PE=1 SV=1	240	37.5	18	AAFKELQSTFK+ADLNQGIGEPQSPSR+DGFIDLMELK+EFLLIFR+GAPQTHLGLK+LGAPQTHLGLK+LSEIDVSTEGVK+LSEIDVSTEGVKGAK+QYDAGRDGFIDLMELK+RADLNQGIGEPQSPSR+RADLNQGIGEPQSPSRR+RVFNPYTEFK+VFNPYTEFK+VFNPYTEFKEFSR
1	sp|P38647|GRP75_MOUSE	Stress-70 protein, mitochondrial OS=Mus musculus GN=Hspa9 PE=1 SV=3	Stress-70 protein, mitochondrial OS=Mus musculus GN=Hspa9 PE=1 SV=3	679	23.3	17	AQFEGIVTDLIKR+DAGQISGLNVLR+EQQIVIQSSGGLSK+LLGQFTLIGIPPAPR+LYSPSQIGAFVLMK+NAVITVPAYFNDSQR+QAASSLQQASLK+QAVTNPNNTFYATK+STNGDTFLGGEDFDQALLR+TTPSVVAFTADGER+VINEPTAAALAYGLDK
1	sp|P19001|K1C19_MOUSE	Keratin, type I cytoskeletal 19 OS=Mus musculus GN=Krt19 PE=1 SV=1	Keratin, type I cytoskeletal 19 OS=Mus musculus GN=Krt19 PE=1 SV=1	403	18.4	17	ILGATIDNSKIVLQIDNAR+ITMQNLNDR+LAADDFR+LASYLDK+LASYLDKVR+LEQEIATYR+LSVEADINGLRR+RVLDELTLAR+VLDELTLAR
1	sp|Q60605-2|MYL6_MOUSE sp|Q60605|MYL6_MOUSE	Isoform Smooth muscle of Myosin light polypeptide 6 OS=Mus musculus GN=Myl6;Myosin light polypeptide 6 OS=Mus musculus GN=Myl6 PE=1 SV=3	#N/A	151	56.3	17	ALGQNPTNAEVLK+ALGQNPTNAEVLKVLGNPK+DQGTYEDYVEGLR+EAFQLFDR+HVLVTLGEK+ILYSQCGDVMR+NKDQGTYEDYVEGLR+SDEMNVKVLDFEHFLPMLQTVAK+VFDKEGNGTVMGAELR+VLDFEHFLPMLQTVAK
1	sp|Q02257|PLAK_MOUSE	Junction plakoglobin OS=Mus musculus GN=Jup PE=1 SV=3	Junction plakoglobin OS=Mus musculus GN=Jup PE=1 SV=3	745	24.7	16	ALMGSPQLVAAVVR+EGLLAIFK+HVAAGTQQPYTDGVR+LAEPSQLLK+LLNDEDPVVVTK+LLNQPNQWPLVK+LLWTTSR+LNYGIPAIVK+LVQNCLWTLR+MEEIVEGCTGALHILAR+NEGTATYAAAVLFR+NLALCPANHAPLQEAAVIPR+NLSDVATKQEGLESVLK+QEGLESVLK+RALMGSPQLVAAVVR+SAIVHLINYQDDAELATR
1	sp|Q80X90|FLNB_MOUSE	Filamin-B OS=Mus musculus GN=Flnb PE=1 SV=3	Filamin-B OS=Mus musculus GN=Flnb PE=1 SV=3	2602	7.1	16	EAGAGGLSIAVEGPSK+FADEHVPGSPFTVK+GQHVTGSPFQFTVGPLGEGGAHK+LIALLEVLSQK+LLGWIQNK+LPNNHIGISFIPR+LVSPGSANETSSILVESVTR+PGTYVIYVR+SNVFTVVTR+SPFEVNVDK+SPFEVQVGPEAGMQK+VIVLFAGQHISK+VSFAGDAIPK+VSYFPTVPGVYIVSTK
1	sp|P62908|RS3_MOUSE	40S ribosomal protein S3 OS=Mus musculus GN=Rps3 PE=1 SV=1	40S ribosomal protein S3 OS=Mus musculus GN=Rps3 PE=1 SV=1	243	50.6	15	AELNEFLTR+FVDGLMIHSGDPVNYYVDTAVR+GGKPEPPAMPQPVPTA+GLCAIAQAESLR+IMLPWDPSGK+IRELTAVVQK+KFVADGIFK+KPLPDHVSIVEPK+KPLPDHVSIVEPKDEILPTTPISEQK+PVNYYVDTAVR+TEIIILATR
1	sp|Q9JKF1|IQGA1_MOUSE	Ras GTPase-activating-like protein IQGAP1 OS=Mus musculus GN=Iqgap1 PE=1 SV=2	Ras GTPase-activating-like protein IQGAP1 OS=Mus musculus GN=Iqgap1 PE=1 SV=2	1657	12.2	15	ALQSLALGLR+EEIQSSISGVTAAYNR+FALGISAINEAVDSGDVGR+FLSAIVSSVDK+HTDNVIQWLNAMDEIGLPK+IIGNLLYYR+ITLQDVVSHSK+LEGVLAEVAQHYQDTLIR+LFQTALQEEIK+LGLAPQIQDLYGK+LGNFFSPK+LIVDVIR+LPYDVTPEQALSHEEVK+MFLGDNAHLSIINEYLSQSYQK+TLQALQIPAAK
1	sp|P17182|ENOA_MOUSE	Alpha-enolase OS=Mus musculus GN=Eno1 PE=1 SV=3	Alpha-enolase OS=Mus musculus GN=Eno1 PE=1 SV=3	434	35.9	15	AAVPSGASTGIYEALELR+DATNVGDEGGFAPNILENK+GNPTVEVDLYTAK+HIADLAGNPEVILPVPAFNVINGGSHAGNK+IGAEVYHNLK+LAMQEFMILPVGASSFR+SCNCLLLK+TIAPALVSK+VNQIGSVTESLQACK+VPLYRHIADLAGNPEVILPVPAFNVINGGSHAGNK+YITPDQLADLYK
1	sp|P68368|TBA4A_MOUSE	Tubulin alpha-4A chain OS=Mus musculus GN=Tuba4a PE=1 SV=1	Tubulin alpha-4A chain OS=Mus musculus GN=Tuba4a PE=1 SV=1	448	34.6	15	AVCMLSNTTAIAEAWAR+AVFVDLEPTVIDEIR+AYHEQLSVAEITNACFEPANQMVK+DVNAAIAAIK+FDLMYAK+IHFPLATYAPVISAEK+NLDIERPTYTNLNR+QLFHPEQLITGK+QLFHPEQLITGKEDAANNYAR+SIQFVDWCPTGFK+VGINYQPPTVVPGGDLAK
1	sp|P07724|ALBU_MOUSE	Serum albumin OS=Mus musculus GN=Alb PE=1 SV=3	Serum albumin OS=Mus musculus GN=Alb PE=1 SV=3	608	21.7	14	AADKDTCFSTEGPNLVTR+APQVSTPTLVEAAR+ENPTTFMGHYLHEVAR+FQNAILVR+LGEYGFQNAILVR+LQTCCDKPLLK+LSQTFPNADFAEITK+LVQEVTDFAK+QTALAELVK+RPCFSALTVDETYVPK+YNDLGEQHFK
1	sp|P02088|HBB1_MOUSE	Hemoglobin subunit beta-1 OS=Mus musculus GN=Hbb-b1 PE=1 SV=2	Hemoglobin subunit beta-1 OS=Mus musculus GN=Hbb-b1 PE=1 SV=2	147	65.3	14	DFTPAAQAAFQK+GTFASLSELHCDK+KVITAFNDGLNHLDSLK+LHVDPENFR+LLGNMIVIVLGHHLGK+LLVVYPWTQR+VITAFNDGLNHLDSLK+YFDSFGDLSSASAIMGN+YFDSFGDLSSASAIMGNAK
0.959	sp|P11679|K2C8_MOUSE	Keratin, type II cytoskeletal 8 OS=Mus musculus GN=Krt8 PE=1 SV=4	#N/A	490	6.7	14	EYQELMNVK+FASFIDK+FASFIDKVR+NKYEDEINKR+SLNNKFASFIDK
1	sp|P10853|H2B1F_MOUSE sp|P10854|H2B1M_MOUSE sp|Q64475|H2B1B_MOUSE sp|Q64478|H2B1H_MOUSE sp|Q64525|H2B2B_MOUSE sp|Q6ZWY9|H2B1C_MOUSE sp|Q8CGP1|H2B1K_MOUSE sp|Q8CGP2-2|H2B1P_MOUSE sp|Q8CGP2|H2B1P_MOUSE	Histone H2B type 1-F/J/L OS=Mus musculus GN=Hist1h2bf PE=1 SV=2;Histone H2B type 1-M OS=Mus musculus GN=Hist1h2bm PE=1 SV=2;Histone H2B type 1-B OS=Mus musculus GN=Hist1h2bb PE=1 SV=3;Histone H2B type 1-H OS=Mus musculus GN=Hist1h2bh PE=1 SV=3;Histone H2B type 2-B OS=Mus musculus GN=Hist2h2bb PE=1 SV=3;Histone H2B type 1-C/E/G OS=Mus musculus GN=Hist1h2bc PE=1 SV=3;Histone H2B type 1-K OS=Mus mus…	#VALUE!	126	27	14	AMGIMNSFVNDIFER+ESYSVYVYK+KESYSVYVYK+LLLPGELAK
1	sp|P00405|COX2_MOUSE	Cytochrome c oxidase subunit 2 OS=Mus musculus GN=Mtco2 PE=1 SV=1	Cytochrome c oxidase subunit 2 OS=Mus musculus GN=Mtco2 PE=1 SV=1	227	41.9	13	ILYMMDEINNPVLTVK+LNQATVTSNRPGLFYGQCSEICGSNHSFMPIVLEMVPLK+MLISSEDVLHSWAVPSLGLK+VVLPMELPIR+YFENWSASMI
1	sp|Q9DB20|ATPO_MOUSE	ATP synthase subunit O, mitochondrial OS=Mus musculus GN=Atp5o PE=1 SV=1	ATP synthase subunit O, mitochondrial OS=Mus musculus GN=Atp5o PE=1 SV=1	213	55.4	13	EKFSPLTANLMNLLAENGR+FSPLTANLMNLLAENGR+GEVPCTVTTASPLDDAVLSELK+LGNTQGIISAFSTIMSVHR+LVRPPVQVY+LVRPPVQVYGIEGR+SFLSPNQILK+TDPSIMGGMIVR+VSLAVLNPYIK+YATALYSAASK
1	sp|P60843|IF4A1_MOUSE	Eukaryotic initiation factor 4A-I OS=Mus musculus GN=Eif4a1 PE=1 SV=1	Eukaryotic initiation factor 4A-I OS=Mus musculus GN=Eif4a1 PE=1 SV=1	406	33.3	12	ATQALVLAPTR+GFKDQIYDIFQK+GIDVQQVSLVINYDLPTNR+GIYAYGFEKPSAIQQR+GYDVIAQAQSGTGK+KEELTLEGIR+LQMEAPHIIVGTPGR+MFVLDEADEMLSR+QFYINVER+VFDMLNR+VLITTDLLAR
1	sp|P20029|GRP78_MOUSE	78 kDa glucose-regulated protein OS=Mus musculus GN=Hspa5 PE=1 SV=3	78 kDa glucose-regulated protein OS=Mus musculus GN=Hspa5 PE=1 SV=3	655	16.2	12	DAGTIAGLNVMR+DNHLLGTFDLTGIPPAPR+IINEPTAAAIAYGLDK+NQLTSNPENTVFDAK+SQIFSTASDNQPTVTIK+VEIIANDQGNR+VTHAVVTVPAYFNDAQR
1	sp|P67778|PHB_MOUSE	Prohibitin OS=Mus musculus GN=Phb PE=1 SV=1	Prohibitin OS=Mus musculus GN=Phb PE=1 SV=1	272	36	11	AAELIANSLATAGDGLIELR+DLQNVNITLR+FDAGELITQR+ILFRPVASQLPR+IYTSIGEDYDER+KLEAAEDIAYQLSR+NVPVITGSKDLQNVNITLR+VLPSITTEILK
1	sp|Q60930|VDAC2_MOUSE	Voltage-dependent anion-selective channel protein 2 OS=Mus musculus GN=Vdac2 PE=1 SV=2	Voltage-dependent anion-selective channel protein 2 OS=Mus musculus GN=Vdac2 PE=1 SV=2	295	24.4	11	GFGFGLVK+LTFDTTFSPNTGK+LTFDTTFSPNTGKK+LTLSALVDGK+SNFAVGYR+VNNSSLIGVGYTQTLRPGVK+YQLDPTASISAK
1	sp|Q8BH59|CMC1_MOUSE	Calcium-binding mitochondrial carrier protein Aralar1 OS=Mus musculus GN=Slc25a12 PE=1 SV=1	Calcium-binding mitochondrial carrier protein Aralar1 OS=Mus musculus GN=Slc25a12 PE=1 SV=1	677	15.4	11	DIEVTKEEFAQSAIR+FGLYLPK+GLLPQLLGVAPEK+IAPLAEGALPYNLAELQR+IVQLLAGVADQTK+KIYSTLAGTR+LQVAGEITTGPR+LTLADIER+LTVNDFVR+YLGLYNDPNSNPK
1	sp|Q8VEM8|MPCP_MOUSE	Phosphate carrier protein, mitochondrial OS=Mus musculus GN=Slc25a3 PE=1 SV=1	Phosphate carrier protein, mitochondrial OS=Mus musculus GN=Slc25a3 PE=1 SV=1	357	20.2	11	EEGLNAFYK+FGFYEVFK+FVVPKPR+GIFNGFSITLK+GVAPLWMR+IQTQPGYANTLR+LPRPPPPEMPESLK+MYKEEGLNAFYK
1	sp|P07901|HS90A_MOUSE	Heat shock protein HSP 90-alpha OS=Mus musculus GN=Hsp90aa1 PE=1 SV=4	Heat shock protein HSP 90-alpha OS=Mus musculus GN=Hsp90aa1 PE=1 SV=4	733	12	11	ADLINNLGTIAK+ALLFVPR+APFDLFENR+ELHINLIPSK+GVVDSEDLPLNISR+HIYFITGETK+IRYESLTDPSK+NPDDITNEEYGEFYK+TLTLVDTGIGMTK
0.9999	sp|P21107|TPM3_MOUSE	Tropomyosin alpha-3 chain OS=Mus musculus GN=Tpm3 PE=1 SV=3	#N/A	285	27.7	11	AADAEAEVASLNR+ALKDEEKMELQEIQLK+IQLVEEELDR+IQLVEEELDRAQER+KLVIIEGDLER+KLVIIEGDLERTEER+LATALQKLEEAEK+LATALQKLEEAEKAADESER+LVIIEGDLER+LVIIEGDLERTEER+RIQLVEEELDR+RIQLVEEELDRAQER
0.9968	sp|Q6IME9|K2C72_MOUSE	Keratin, type II cytoskeletal 72 OS=Mus musculus GN=Krt72 PE=3 SV=1	Keratin, type II cytoskeletal 72 OS=Mus musculus GN=Krt72 PE=3 SV=1	520	6.3	11	FASFIDK+FASFIDKVR+FLEQQNQVLETK+NVELDPEIQK+PLNVELDPEIQK
1	sp|Q99JY9|ARP3_MOUSE	Actin-related protein 3 OS=Mus musculus GN=Actr3 PE=1 SV=3	Actin-related protein 3 OS=Mus musculus GN=Actr3 PE=1 SV=3	418	27.3	11	AEPEDHYFLLTEPPLNTPENR+DHYFLLTEPPLNTPENR+FMEQVIFK+GVDDLDFFIGDEAIEKPTYATK+HGIVEDWDLMER+HNPVFGVMS+LGYAGNTEPQFIIPSCIAIK+NIVLSGGSTMFR+QYTGVNAISK
1	sp|P29341|PABP1_MOUSE	Polyadenylate-binding protein 1 OS=Mus musculus GN=Pabpc1 PE=1 SV=2	Polyadenylate-binding protein 1 OS=Mus musculus GN=Pabpc1 PE=1 SV=2	636	17.5	10	EFSPFGTITSAK+FSPAGPILSIR+GFGFVCFSSPEEATK+GFGFVSFER+IVATKPLYVALAQR+LFPLIQAMHPSLAGK+SGVGNIFIK+SLGYAYVNFQQPADAER+YQGVNLYVK
1	sp|P47753|CAZA1_MOUSE	F-actin-capping protein subunit alpha-1 OS=Mus musculus GN=Capza1 PE=1 SV=4	F-actin-capping protein subunit alpha-1 OS=Mus musculus GN=Capza1 PE=1 SV=4	286	37.8	10	EGAAHAFAQYNMDQFTPVK+FITHAPPGEFNEVFNDVR+FTITPPSAQVVGVLK+IEGYDDQVLITEHGDLGNSR+IIESAENEYQTAISENYQTMSDTTFK+LLLNNDNLLR
1	sp|Q60931|VDAC3_MOUSE	Voltage-dependent anion-selective channel protein 3 OS=Mus musculus GN=Vdac3 PE=1 SV=1	Voltage-dependent anion-selective channel protein 3 OS=Mus musculus GN=Vdac3 PE=1 SV=1	283	26.9	10	GYGFGMVK+LSQNNFALGYK+LTLDTIFVPNTGK+LTLDTIFVPNTGKK+LTLSALIDGK+SKLSQNNFALGYK+VCNYGLTFTQK+VNNASLIGLGYTQTLRPGVK
1	sp|Q9CVB6|ARPC2_MOUSE	Actin-related protein 2/3 complex subunit 2 OS=Mus musculus GN=Arpc2 PE=1 SV=3	Actin-related protein 2/3 complex subunit 2 OS=Mus musculus GN=Arpc2 PE=1 SV=3	300	20.3	10	ASHTAPQVLFSHR+DSIVHQAGMLK+DSIVHQAGMLKR+ELQAHGADELLK+ELQAHGADELLKR+MILLEVNNR+YFQFQEEGK+YFQFQEEGKEGENR
1	sp|P01831|THY1_MOUSE	Thy-1 membrane glycoprotein OS=Mus musculus GN=Thy1 PE=1 SV=1	Thy-1 membrane glycoprotein OS=Mus musculus GN=Thy1 PE=1 SV=1	162	31.5	9	DNSIQHEFSLTR+HVLSGTLGIPEHTYR+VTLSNQPYIK+VTSLTACLVNQNLR
1	sp|P0CG49|UBB_MOUSE sp|P0CG50|UBC_MOUSE sp|P62983|RS27A_MOUSE sp|P62984|RL40_MOUSE	Polyubiquitin-B OS=Mus musculus GN=Ubb PE=2 SV=1;Polyubiquitin-C OS=Mus musculus GN=Ubc PE=1 SV=2;Ubiquitin-40S ribosomal protein S27a OS=Mus musculus GN=Rps27a PE=1 SV=2;Ubiquitin-60S ribosomal protein L40 OS=Mus musculus GN=Uba52 PE=1 SV=2	Polyubiquitin-B OS=Mus musculus GN=Ubb PE=2 SV=1;Polyubiquitin-C OS=Mus musculus GN=Ubc PE=1 SV=2;Ubiquitin-40S ribosomal protein S27a OS=Mus musculus GN=Rps27a PE=1 SV=2;Ubiquitin-60S ribosomal protein L40 OS=Mus musculus GN=Uba52 PE=1 SV=2	305	44.6	9	ESTLHLVLR+STLHLVLR+TITLEVEPSDTIENVK+TLSDYNIQK+TLSDYNIQKESTLHLVLR
1	sp|P22752|H2A1_MOUSE sp|Q64523|H2A2C_MOUSE sp|Q6GSS7|H2A2A_MOUSE sp|Q8BFU2|H2A3_MOUSE sp|Q8CGP5|H2A1F_MOUSE sp|Q8CGP6|H2A1H_MOUSE sp|Q8CGP7|H2A1K_MOUSE sp|Q8R1M2|H2AJ_MOUSE	Histone H2A type 1 OS=Mus musculus GN=Hist1h2ab PE=1 SV=3;Histone H2A type 2-C OS=Mus musculus GN=Hist2h2ac PE=1 SV=3;Histone H2A type 2-A OS=Mus musculus GN=Hist2h2aa1 PE=1 SV=3;Histone H2A type 3 OS=Mus musculus GN=Hist3h2a PE=1 SV=3;Histone H2A type 1-F OS=Mus musculus GN=Hist1h2af PE=1 SV=3;Histone H2A type 1-H OS=Mus musculus GN=Hist1h2ah PE=1 SV=3;Histone H2A type 1-K OS=Mus musculus GN=His…	#VALUE!	130	27.9	9	AGLQFPVGR+HLQLAIR+IQAVLLPK+VTIAQGGVLPNIQAV+VTIAQGGVLPNIQAVLLPKK
1	sp|Q8BQ30|PPR18_MOUSE	Phostensin OS=Mus musculus GN=Ppp1r18 PE=1 SV=1	Phostensin OS=Mus musculus GN=Ppp1r18 PE=1 SV=1	594	23.6	9	AGPLEVLER+ALIVDESCRR+EVQDITSSEVETAEQRPTESWK+LFYGVKPGPGVGAPR+LGLPPGEGSPVPGNAEAGPPDPDESAVLLEAIGPVHQNR+LSPGETPEESLR+LSSGIVPVTK+LVIGGAQESSSR+RSGHTFTVNPR
1	sp|B2RQC6|PYR1_MOUSE	CAD protein OS=Mus musculus GN=Cad PE=1 SV=1	#N/A	2225	3.7	8	FLSSAAAVSK+IALGLPIPEIR+LFVEALGQIGPAPPLK+LGGAVLSFSEATSSVQK+LSLDDLLQR+NILLTIGSYK+TLGVDLVALATR+VPQFSFSR
1	sp|P62270|RS18_MOUSE	40S ribosomal protein S18 OS=Mus musculus GN=Rps18 PE=1 SV=3	40S ribosomal protein S18 OS=Mus musculus GN=Rps18 PE=1 SV=3	152	25.7	8	IAFAITAIK+IPDWFLNR+KIAFAITAIK+VITIMQNPR+YSQVLANGLDNK
1	sp|P62702|RS4X_MOUSE	40S ribosomal protein S4, X isoform OS=Mus musculus GN=Rps4x PE=1 SV=2	40S ribosomal protein S4, X isoform OS=Mus musculus GN=Rps4x PE=1 SV=2	263	22.1	8	GIPHLVTHDAR+HPGSFDVVHVK+LSNIFVIGK+TDITYPAGFMDVISIDK+TIRYPDPLIK
1	sp|Q6ZWN5|RS9_MOUSE	40S ribosomal protein S9 OS=Mus musculus GN=Rps9 PE=1 SV=3	40S ribosomal protein S9 OS=Mus musculus GN=Rps9 PE=1 SV=3	194	29.9	8	ELLTLDEKDPR+IEDFLER+KQVVNIPSFIVR+LDYILGLK+LFEGNALLR+LIGEYGLR+MKLDYILGLK+RLFEGNALLR
1	sp|Q91VR2|ATPG_MOUSE	ATP synthase subunit gamma, mitochondrial OS=Mus musculus GN=Atp5c1 PE=1 SV=1	ATP synthase subunit gamma, mitochondrial OS=Mus musculus GN=Atp5c1 PE=1 SV=1	298	22.1	8	EVMIVGVGEK+GLCGAIHSSVAK+LTLTFNR+QMKNEVAALTAAGK+THSDQFLVSFK+VYGTGSLALYEK
1	sp|Q91YQ5|RPN1_MOUSE	Dolichyl-diphosphooligosaccharide--protein glycosyltransferase subunit 1 OS=Mus musculus GN=Rpn1 PE=1 SV=1	Dolichyl-diphosphooligosaccharide--protein glycosyltransferase subunit 1 OS=Mus musculus GN=Rpn1 PE=1 SV=1	608	17.4	8	ASSFVLALEPELESR+AVTSEIAVLQSR+FVDHVFDEQVIDSLTVK+LPVALDPGSK+NIQVDSPYDISR+QPDSGISSIR+TILPAAAQDVYYR+VTAEVVLVHPGGGSTSR
1	sp|Q9CZ13|QCR1_MOUSE	Cytochrome b-c1 complex subunit 1, mitochondrial OS=Mus musculus GN=Uqcrc1 PE=1 SV=2	Cytochrome b-c1 complex subunit 1, mitochondrial OS=Mus musculus GN=Uqcrc1 PE=1 SV=2	480	22.5	8	EVESIGAHLNAYSTR+IQEVDAQMLR+MVLAAAGGVEHQQLLDLAQK+RIPLAEWESR+SLLTYGR+TDLTDYLNR+VVELLADIVQNSSLEDSQIEKER+VYEEDAVPGLTPCR
1	sp|Q9D0M3-2|CY1_MOUSE sp|Q9D0M3|CY1_MOUSE	Isoform 2 of Cytochrome c1, heme protein, mitochondrial OS=Mus musculus GN=Cyc1;Cytochrome c1, heme protein, mitochondrial OS=Mus musculus GN=Cyc1 PE=1 SV=1	Isoform 2 of Cytochrome c1, heme protein, mitochondrial OS=Mus musculus GN=Cyc1;Cytochrome c1, heme protein, mitochondrial OS=Mus musculus GN=Cyc1 PE=1 SV=1	266	24.8	8	AANNGALPPDLSYIVR+DVATFLR+GLLSSLDHTSIR+LSDYFPKPYPNPEAAR+SDLELHPPSYPWSHR
1	sp|P20067-2|ID1_MOUSE sp|P20067|ID1_MOUSE	Isoform Short of DNA-binding protein inhibitor ID-1 OS=Mus musculus GN=Id1;DNA-binding protein inhibitor ID-1 OS=Mus musculus GN=Id1 PE=1 SV=3	#N/A	148	39.9	8	ELVPTLPQNR+LKELVPTLPQNR+TAGEVVLGLSEQSVAISR+VASGSAAAAAGPSCSLK+VEILQHVIDYIR
0.9999	sp|A6BLY7|K1C28_MOUSE	Keratin, type I cytoskeletal 28 OS=Mus musculus GN=Krt28 PE=1 SV=1	Keratin, type I cytoskeletal 28 OS=Mus musculus GN=Krt28 PE=1 SV=1	462	6.1	8	DAEAWFQEK+IILQIDNAR+LAADDFR+NANIILQIDNAR
1	sp|P06151|LDHA_MOUSE	L-lactate dehydrogenase A chain OS=Mus musculus GN=Ldha PE=1 SV=3	L-lactate dehydrogenase A chain OS=Mus musculus GN=Ldha PE=1 SV=3	332	25.9	8	DLADELALVDVMEDK+DQLIVNLLK+DQLIVNLLKEEQAPQNK+FIIPNIVK+GEMMDLQHGSLFLK+LVIITAGAR+QVVDSAYEVIK+VIGSGCNLDSAR
1	sp|P52480|KPYM_MOUSE	Pyruvate kinase PKM OS=Mus musculus GN=Pkm PE=1 SV=4	Pyruvate kinase PKM OS=Mus musculus GN=Pkm PE=1 SV=4	531	22.8	8	DAVLNAWAEDVDLR+EATESFASDPILYRPVAVALDTK+GIFPVLCK+GVNLPGAAVDLPAVSEK+IYVDDGLISLQVK+LAPITSDPTEAAAVGAVEASFK+LDIDSAPITAR+NTGIICTIGPASR
1	sp|P55258|RAB8A_MOUSE	Ras-related protein Rab-8A OS=Mus musculus GN=Rab8a PE=1 SV=2	Ras-related protein Rab-8A OS=Mus musculus GN=Rab8a PE=1 SV=2	207	19.3	8	ANINVENAFFTLAR+IQIWDTAGQER+LAIDYGIK+LLLIGDSGVGK+TITTAYYR+TYDYLFK
1	sp|P61028|RAB8B_MOUSE	Ras-related protein Rab-8B OS=Mus musculus GN=Rab8b PE=1 SV=1	Ras-related protein Rab-8B OS=Mus musculus GN=Rab8b PE=1 SV=1	207	23.2	8	IQIWDTAGQER+LAIDYGIK+LLLIGDSGVGK+SSTNVEEAFFTLAR+TITTAYYR+TYDYLFK
1	sp|P63101|1433Z_MOUSE	14-3-3 protein zeta/delta OS=Mus musculus GN=Ywhaz PE=1 SV=1	14-3-3 protein zeta/delta OS=Mus musculus GN=Ywhaz PE=1 SV=1	245	25.3	8	DSTLIMQLLR+FLIPNASQPESK+GIVDQSQQAYQEAFEISK+NLLSVAYK+SVTEQGAELSNEER
1	sp|O09167|RL21_MOUSE	60S ribosomal protein L21 OS=Mus musculus GN=Rpl21 PE=1 SV=3	60S ribosomal protein L21 OS=Mus musculus GN=Rpl21 PE=1 SV=3	160	31.9	7	GTWVQLK+HGVVPLATYMR+TNGKEPELLEPIPYEFMA+VYNVTQHAVGIIVNK
1	sp|P09405|NUCL_MOUSE	Nucleolin OS=Mus musculus GN=Ncl PE=1 SV=2	Nucleolin OS=Mus musculus GN=Ncl PE=1 SV=2	707	12	7	FAISELFAK+GIAYIEFK+GYAFIEFASFEDAK+NDLAVVDVR+NLSFNITEDELK+QKVEGSEPTTPFNLFIGNLNPNK+SVSLYYTGEK
1	sp|P14131|RS16_MOUSE	40S ribosomal protein S16 OS=Mus musculus GN=Rps16 PE=1 SV=4	40S ribosomal protein S16 OS=Mus musculus GN=Rps16 PE=1 SV=4	146	38.4	7	DILIQYDR+EIKDILIQYDR+GGGHVAQIYAIR+GPLQSVQVFGR+LLEPVLLLGK+VNGRPLEMIEPR
1	sp|P17751|TPIS_MOUSE	Triosephosphate isomerase OS=Mus musculus GN=Tpi1 PE=1 SV=4	Triosephosphate isomerase OS=Mus musculus GN=Tpi1 PE=1 SV=4	299	25.4	7	DLGATWVVLGHSER+FFVGGNWK+HVFGESDELIGQK+IAVAAQNCYK+VTNGAFTGEISPGMIK+VVLAYEPVWAIGTGK
1	sp|P27773|PDIA3_MOUSE	Protein disulfide-isomerase A3 OS=Mus musculus GN=Pdia3 PE=1 SV=2	Protein disulfide-isomerase A3 OS=Mus musculus GN=Pdia3 PE=1 SV=2	505	18.6	7	DASVVGFFR+DLFSDGHSEFLK+ELNDFISYLQR+EYDDNGEGITIFRPLHLANK+FISDKDASVVGFFR+GFPTIYFSPANKK+TFSHELSDFGLESTTGEVPVVAIR
1	sp|P46062|SIPA1_MOUSE	Signal-induced proliferation-associated protein 1 OS=Mus musculus GN=Sipa1 PE=1 SV=2	Signal-induced proliferation-associated protein 1 OS=Mus musculus GN=Sipa1 PE=1 SV=2	1037	7	7	FTFAETTGLRPGAR+LDGAPGQAVGEVVAR+LLAESESAATR+LVILPPTK+TQDTPAFGPALPEGGGPFAANADFR
1	sp|P57016|LAD1_MOUSE	Ladinin-1 OS=Mus musculus GN=Lad1 PE=1 SV=1	Ladinin-1 OS=Mus musculus GN=Lad1 PE=1 SV=1	528	17.6	7	FPPITLQVK+IPSKDEDADTPSPTLLTYSSSLK+IPSKDEDADTPSPTLLTYSSSLKR+KDWSALSSLAR+QVVEAVQAPVQERPEAEEERDSLGPEQTSSQPLVPK+TEVLVTPAGVASK
1	sp|P62204|CALM_MOUSE	Calmodulin OS=Mus musculus GN=Calm1 PE=1 SV=2	Calmodulin OS=Mus musculus GN=Calm1 PE=1 SV=2	149	22.1	7	EAFSLFDK+EAFSLFDKDGDGTITTK+VFDKDGNGYISAAELR
1	sp|P62301|RS13_MOUSE	40S ribosomal protein S13 OS=Mus musculus GN=Rps13 PE=1 SV=2	40S ribosomal protein S13 OS=Mus musculus GN=Rps13 PE=1 SV=2	151	38.4	7	GLAPDLPEDLYHLIK+GLSQSALPYR+GLSQSALPYRR+KGLTPSQIGVILR+LILIESR+LTSDDVKEQIYK
1	sp|P99027|RLA2_MOUSE	60S acidic ribosomal protein P2 OS=Mus musculus GN=Rplp2 PE=1 SV=3	60S acidic ribosomal protein P2 OS=Mus musculus GN=Rplp2 PE=1 SV=3	115	70.4	7	ILDSVGIEADDDRLNK+KILDSVGIEADDDRLNK+LASVPAGGAVAVSAAPGSAAPAAGSAPAAAEEK+NIEDVIAQGVGK+YVASYLLAALGGNSSPSAK
1	sp|Q91VD9|NDUS1_MOUSE	NADH-ubiquinone oxidoreductase 75 kDa subunit, mitochondrial OS=Mus musculus GN=Ndufs1 PE=1 SV=2	NADH-ubiquinone oxidoreductase 75 kDa subunit, mitochondrial OS=Mus musculus GN=Ndufs1 PE=1 SV=2	727	11.7	7	FEAPLFNAR+GLLTYTSWEDALSR+IASQVAALDLGYKPGVEAIR+LVNQEVLADPLVPPQLTIK+VALIGSPVDLTYR+VAVTPPGLAR
1	sp|Q9WUM4|COR1C_MOUSE	Coronin-1C OS=Mus musculus GN=Coro1c PE=1 SV=2	Coronin-1C OS=Mus musculus GN=Coro1c PE=1 SV=2	474	16.5	7	AIFLADGNVFTTGFSR+NADPILISLK+QLALWNPK+VGIVAWHPTAR+VTWDSSFCAVNPR+YFEITDESPYVHYLNTFSSK
1	sp|P11835|ITB2_MOUSE	Integrin beta-2 OS=Mus musculus GN=Itgb2 PE=1 SV=2	Integrin beta-2 OS=Mus musculus GN=Itgb2 PE=1 SV=2	771	9.2	7	AAIVGGTVVGVVLIGVLLLVIWKALTHLTDLR+AIVGGTVVGVVLIGVLLLVIWKALTHLTDLR+LGFGSFVDK+LTEIIPK+SAVGELSDDSSNVVQLIK+VAAIVGGTVVGVVLIGVLLLVIWKALTHLTDLR+VFLDHSTLPDTLK
1	sp|Q6PHN9|RAB35_MOUSE	Ras-related protein Rab-35 OS=Mus musculus GN=Rab35 PE=1 SV=1	#N/A	201	22.9	7	IQIWDTAGQER+LLLIGDSGVGK+SLLLRFADNTFSGSYITTIGVDFK+TITSTYYR+WLHEINQNCDDVCR
1	sp|P62137|PP1A_MOUSE	Serine/threonine-protein phosphatase PP1-alpha catalytic subunit OS=Mus musculus GN=Ppp1ca PE=1 SV=1	Serine/threonine-protein phosphatase PP1-alpha catalytic subunit OS=Mus musculus GN=Ppp1ca PE=1 SV=1	330	19.7	7	AHQVVEDGYEFFAK+ICGDIHGQYYDLLR+IFCCHGGLSPDLQSMEQIR+YGQFSGLNPGGR+YGQFSGLNPGGRPITPPR
1	sp|Q61233|PLSL_MOUSE	Plastin-2 OS=Mus musculus GN=Lcp1 PE=1 SV=4	Plastin-2 OS=Mus musculus GN=Lcp1 PE=1 SV=4	627	10.5	7	AYYHLLEQVAPK+FSLVGIAGQDLNEGNR+ISFDEFIK+ITNFSTDIKDSK+LSPEELLLR+NEALIALLR
1	sp|Q6R891|NEB2_MOUSE	Neurabin-2 OS=Mus musculus GN=Ppp1r9b PE=1 SV=1	Neurabin-2 OS=Mus musculus GN=Ppp1r9b PE=1 SV=1	817	14.1	7	ASSLNENVDHSALLK+ERPGEQSEVAQLIQQTLEQER+LELFPVELEK+SAYEAGIQALKPPDAPGPDEAPK+SMFLQMGTTAGPPGEAGGGAGMAEAPR+VFQPPPPPPAPSGDGATEK
1	sp|Q9D1D4|TMEDA_MOUSE	Transmembrane emp24 domain-containing protein 10 OS=Mus musculus GN=Tmed10 PE=1 SV=1	Transmembrane emp24 domain-containing protein 10 OS=Mus musculus GN=Tmed10 PE=1 SV=1	219	31.5	7	DLLVTGAYEITDQSGGAGGLR+IPDQLVILDMK+ITDSAGHILYAK+LEDLSESIVNDFAYMK+LKPLEVELR
0.9828	sp|P35487|ODPAT_MOUSE	Pyruvate dehydrogenase E1 component subunit alpha, testis-specific form, mitochondrial OS=Mus musculus GN=Pdha2 PE=1 SV=1	Pyruvate dehydrogenase E1 component subunit alpha, testis-specific form, mitochondrial OS=Mus musculus GN=Pdha2 PE=1 SV=1	391	3.1	7	KGPIVMELQTYR
1	sp|O54734|OST48_MOUSE	Dolichyl-diphosphooligosaccharide--protein glycosyltransferase 48 kDa subunit OS=Mus musculus GN=Ddost PE=1 SV=2	Dolichyl-diphosphooligosaccharide--protein glycosyltransferase 48 kDa subunit OS=Mus musculus GN=Ddost PE=1 SV=2	441	12.9	6	DTHSLFFR+GFELTFK+LPDVYGVFQFK+SSLNPILFR+TADDPSLSLIK+TLVLLDNLNVR
1	sp|O54824-2|IL16_MOUSE sp|O54824|IL16_MOUSE	Isoform 2 of Pro-interleukin-16 OS=Mus musculus GN=Il16;Pro-interleukin-16 OS=Mus musculus GN=Il16 PE=1 SV=3	Isoform 2 of Pro-interleukin-16 OS=Mus musculus GN=Il16;Pro-interleukin-16 OS=Mus musculus GN=Il16 PE=1 SV=3	624	12.7	6	ALPDGPVTIVIR+ALSPDPLLR+FSGLLGQGATVTAK+ISSFENFGSSQLPDR+LLTTQSEDTQGPGLK+LYSISSQLSSAVMK
1	sp|P14206|RSSA_MOUSE	40S ribosomal protein SA OS=Mus musculus GN=Rpsa PE=1 SV=4	40S ribosomal protein SA OS=Mus musculus GN=Rpsa PE=1 SV=4	295	36.6	6	ADHQPLTEASYVNLPTIALCNTDSPLR+AIVAIENPADVSVISSR+FAAATGATPIAGR+FLAAGTHLGGTNLDFQMEQYIYK+FTPGTFTNQIQAAFREPR+SDGIYIINLK
0.9368	sp|Q03719|KCND1_MOUSE	Potassium voltage-gated channel subfamily D member 1 OS=Mus musculus GN=Kcnd1 PE=1 SV=1	#N/A	651	4	6	SVMSLIDVVAILPYYIGLFVPKNDDV
1	sp|P17742|PPIA_MOUSE	Peptidyl-prolyl cis-trans isomerase A OS=Mus musculus GN=Ppia PE=1 SV=2	Peptidyl-prolyl cis-trans isomerase A OS=Mus musculus GN=Ppia PE=1 SV=2	164	32.9	6	FEDENFILK+HTGPGILSMANAGPNTNGSQFFICTAK+SIYGEKFEDENFILK+VSFELFADK+VSFELFADKVPK
1	sp|Q8BP67|RL24_MOUSE	60S ribosomal protein L24 OS=Mus musculus GN=Rpl24 PE=1 SV=2	60S ribosomal protein L24 OS=Mus musculus GN=Rpl24 PE=1 SV=2	157	19.1	6	AITGASLADIMAK+QINWTVLYR+VFQFLNAK
1	sp|Q8VEK3|HNRPU_MOUSE	Heterogeneous nuclear ribonucleoprotein U OS=Mus musculus GN=Hnrnpu PE=1 SV=1	Heterogeneous nuclear ribonucleoprotein U OS=Mus musculus GN=Hnrnpu PE=1 SV=1	800	13.1	6	EKPYFPIPEDCTFIQNVPLEDR+FIEIAAR+LQAALDNEAGGRPAMEPGNGSLDLGGDAAGR+NFILDQTNVSAAAQR+SSGPTSLFAVTVAPPGAR+YNILGTNTIMDK
1	sp|Q99104|MYO5A_MOUSE	Unconventional myosin-Va OS=Mus musculus GN=Myo5a PE=1 SV=2	Unconventional myosin-Va OS=Mus musculus GN=Myo5a PE=1 SV=2	1853	4.9	6	IEASLQHEITR+SAPEVTAPGAPAYR+SLLTSTINSIK+TSSIADEGTYTLDSILR+VLASNPIMESIGNAK+VWIPDPEEVWK+YNVSQLEEWLR
1	sp|Q9CQQ7|AT5F1_MOUSE	ATP synthase F(0) complex subunit B1, mitochondrial OS=Mus musculus GN=Atp5f1 PE=1 SV=1	ATP synthase F(0) complex subunit B1, mitochondrial OS=Mus musculus GN=Atp5f1 PE=1 SV=1	256	23	6	HYLFDVQR+NRLDYHISVQNMMR+PLPPLPEYGGK+QIQDAIDMEK+YGASFGEFIDKLNEEK
1	sp|Q9D8E6|RL4_MOUSE	60S ribosomal protein L4 OS=Mus musculus GN=Rpl4 PE=1 SV=3	60S ribosomal protein L4 OS=Mus musculus GN=Rpl4 PE=1 SV=3	419	19.8	6	APIRPDIVNFVHTNLR+KLEAAATALATK+NIPGITLLNVSK+NVTLPAVFK+PLISVYSEKGESSGK+YAICSALAASALPALVMSK
1	sp|Q9DCX2|ATP5H_MOUSE	ATP synthase subunit d, mitochondrial OS=Mus musculus GN=Atp5h PE=1 SV=3	ATP synthase subunit d, mitochondrial OS=Mus musculus GN=Atp5h PE=1 SV=3	161	44.1	6	ANVAKPGLVDDFEK+ANVAKPGLVDDFEKK+LASLSEKPPAIDWAYYR+SWNETFHAR+TIDWVSFVEVMPQNQK+YTALVDQEEKEDVK
1	sp|P35700|PRDX1_MOUSE	Peroxiredoxin-1 OS=Mus musculus GN=Prdx1 PE=1 SV=1	Peroxiredoxin-1 OS=Mus musculus GN=Prdx1 PE=1 SV=1	199	24.1	6	GLFIIDDK+GLFIIDDKGILR+LVQAFQFTDK+QGGLGPMNIPLISDPK+QITLNDLPVGR+TIAQDYGVLK
1	sp|P15806-2|TFE2_MOUSE sp|P15806|TFE2_MOUSE	Isoform E47 of Transcription factor E2-alpha OS=Mus musculus GN=Tcf3;Transcription factor E2-alpha OS=Mus musculus GN=Tcf3 PE=1 SV=2	#N/A	648	15.4	6	KVPPGLPSSVYPPSSGDSYSR+NAYATFGR+SSSQYYPSFPSNPR+TYSEGAHFSDSHSSLPPSTFLGAGLGGK+VSGVVGDPQLALSAAHPGLGEAHNPAGHL
1	sp|Q01320|TOP2A_MOUSE	DNA topoisomerase 2-alpha OS=Mus musculus GN=Top2a PE=1 SV=2	DNA topoisomerase 2-alpha OS=Mus musculus GN=Top2a PE=1 SV=2	1528	4.6	6	ELILFSNSDNER+FLEEFITPIVK+SIPSMVDGLKPGQR+SYVDLYLK+TPSLITDYR+VTIDPENNVISIWNNGK
1	sp|Q05144|RAC2_MOUSE	Ras-related C3 botulinum toxin substrate 2 OS=Mus musculus GN=Rac2 PE=1 SV=1	Ras-related C3 botulinum toxin substrate 2 OS=Mus musculus GN=Rac2 PE=1 SV=1	192	17.2	6	KLAPITYPQGLALAK+LAPITYPQGLALAK+TVFDEAIR+YLECSALTQR
1	sp|Q925I1|ATAD3_MOUSE	ATPase family AAA domain-containing protein 3 OS=Mus musculus GN=Atad3 PE=1 SV=1	#N/A	591	14.4	6	ATLNAFLHR+DKWSNFDPTGLER+GEGTGPPLPLPPAQPGAEGGGDR+ISVLEALR+NVLMYGPPGTGK+QQQLLNEENLR+VFDWASTSR
0.9999	sp|P62821|RAB1A_MOUSE sp|Q9D1G1|RAB1B_MOUSE	Ras-related protein Rab-1A OS=Mus musculus GN=Rab1A PE=1 SV=3;Ras-related protein Rab-1B OS=Mus musculus GN=Rab1b PE=1 SV=1	#N/A	205	13.4	6	IQIWDTAGQER+LLLIGDSGVGK+QWLQEIDR+TITSSYYR
1	sp|O54957|LAT_MOUSE	Linker for activation of T-cells family member 1 OS=Mus musculus GN=Lat PE=1 SV=1	Linker for activation of T-cells family member 1 OS=Mus musculus GN=Lat PE=1 SV=1	242	15.7	5	QPDLLPIPR+SILIKPPQITVPR+TPAVSYPLVTSFPPLR
1	sp|P07356|ANXA2_MOUSE	Annexin A2 OS=Mus musculus GN=Anxa2 PE=1 SV=2	Annexin A2 OS=Mus musculus GN=Anxa2 PE=1 SV=2	339	10.9	5	GVDEVTIVNILTNR+SLYYYIQQDTK+TKGVDEVTIVNILTNR+TNQELQEINR
1	sp|P12970|RL7A_MOUSE	60S ribosomal protein L7a OS=Mus musculus GN=Rpl7a PE=1 SV=2	60S ribosomal protein L7a OS=Mus musculus GN=Rpl7a PE=1 SV=2	266	18.8	5	AGVNTVTTLVENK+AGVNTVTTLVENKK+KVVNPLFEK+LKVPPAINQFTQALDR+NFGIGQDIQPK
1	sp|P19536|COX5B_MOUSE	Cytochrome c oxidase subunit 5B, mitochondrial OS=Mus musculus GN=Cox5b PE=1 SV=1	Cytochrome c oxidase subunit 5B, mitochondrial OS=Mus musculus GN=Cox5b PE=1 SV=1	128	23.4	5	AASGTKEDPNLVPSISNKR+EDPNLVPSISNKR+GLDPYNMLPPK
1	sp|P42225|STAT1_MOUSE	Signal transducer and activator of transcription 1 OS=Mus musculus GN=Stat1 PE=1 SV=1	Signal transducer and activator of transcription 1 OS=Mus musculus GN=Stat1 PE=1 SV=1	749	8.7	5	ELSAVTFPDIIR+FSLENNFLLQHNIR+GLNADQLSMLGEK+TELISVSEVHPSR+VMAAENIPENPLK
1	sp|P47754|CAZA2_MOUSE	F-actin-capping protein subunit alpha-2 OS=Mus musculus GN=Capza2 PE=1 SV=3	F-actin-capping protein subunit alpha-2 OS=Mus musculus GN=Capza2 PE=1 SV=3	286	33.6	5	DIQDSLTVSNEVQTAK+EATDPRPYEAENAIESWR+EGAAHAFAQYNLDQFTPVK+FIIHAPPGEFNEVFNDVR+FTVTPSTTQVVGILK+LLLNNDNLLR
1	sp|P49710|HCLS1_MOUSE	Hematopoietic lineage cell-specific protein OS=Mus musculus GN=Hcls1 PE=1 SV=2	Hematopoietic lineage cell-specific protein OS=Mus musculus GN=Hcls1 PE=1 SV=2	486	10.7	5	EYPVPSLPTR+GHFGLFPANYVK+QSPLQNHLEDNEEPPALPPR+TEHINIHQLR
1	sp|P53026|RL10A_MOUSE	60S ribosomal protein L10a OS=Mus musculus GN=Rpl10a PE=1 SV=3	60S ribosomal protein L10a OS=Mus musculus GN=Rpl10a PE=1 SV=3	217	20.3	5	AVDIPHMDIEALK+AVDIPHMDIEALKK+DTLYEAVR+FPSLLTHNENMVAK+ILGPGLNK
1	sp|P61358|RL27_MOUSE	60S ribosomal protein L27 OS=Mus musculus GN=Rpl27 PE=1 SV=2	60S ribosomal protein L27 OS=Mus musculus GN=Rpl27 PE=1 SV=2	136	27.9	5	DVFRDPALKR+VVLVLAGR+VYNYNHLMPTR+YSVDIPLDK
1	sp|P62082|RS7_MOUSE	40S ribosomal protein S7 OS=Mus musculus GN=Rps7 PE=2 SV=1	40S ribosomal protein S7 OS=Mus musculus GN=Rps7 PE=2 SV=1	194	15.5	5	AIIIFVPVPQLK+HVVFIAQR+VETFSGVYK+VETFSGVYKK
1	sp|P62242|RS8_MOUSE	40S ribosomal protein S8 OS=Mus musculus GN=Rps8 PE=1 SV=2	40S ribosomal protein S8 OS=Mus musculus GN=Rps8 PE=1 SV=2	208	23.1	5	ELEFYLR+IIDVVYNASNNELVR+ISSLLEEQFQQGK+QWYESHYALPLGR
1	sp|P62281|RS11_MOUSE	40S ribosomal protein S11 OS=Mus musculus GN=Rps11 PE=1 SV=3	40S ribosomal protein S11 OS=Mus musculus GN=Rps11 PE=1 SV=3	158	25.3	5	CPFTGNVSIR+EAIEGTYIDKK+ILSGVVTK+NMSVHLSPCFR
1	sp|P62852|RS25_MOUSE	40S ribosomal protein S25 OS=Mus musculus GN=Rps25 PE=1 SV=1	40S ribosomal protein S25 OS=Mus musculus GN=Rps25 PE=1 SV=1	125	24	5	AALQELLSK+DKLNNLVLFDK+LITPAVVSER+LNNLVLFDK
1	sp|P62855|RS26_MOUSE	40S ribosomal protein S26 OS=Mus musculus GN=Rps26 PE=1 SV=3	40S ribosomal protein S26 OS=Mus musculus GN=Rps26 PE=1 SV=3	115	33.9	5	DISEASVFDAYVLPK+FRPAGAAPRPPPKPM+NIVEAAAVR
1	sp|P84104-2|SRSF3_MOUSE sp|P84104|SRSF3_MOUSE	Isoform Short of Serine/arginine-rich splicing factor 3 OS=Mus musculus GN=Srsf3;Serine/arginine-rich splicing factor 3 OS=Mus musculus GN=Srsf3 PE=1 SV=1	Isoform Short of Serine/arginine-rich splicing factor 3 OS=Mus musculus GN=Srsf3;Serine/arginine-rich splicing factor 3 OS=Mus musculus GN=Srsf3 PE=1 SV=1	124	33.9	5	AFGYYGPLR+NPPGFAFVEFEDPR+NPPGFAFVEFEDPRDAADAVR+VYVGNLGNNGNK
1	sp|P97351|RS3A_MOUSE	40S ribosomal protein S3a OS=Mus musculus GN=Rps3a PE=1 SV=3	40S ribosomal protein S3a OS=Mus musculus GN=Rps3a PE=1 SV=3	264	20.5	5	ACQSIYPLHDVFVR+KDWYDVKAPAMFNIR+LFCVGFTK+LITEDVQGK+TTDGYLLR
1	sp|Q7TPV4|MBB1A_MOUSE	Myb-binding protein 1A OS=Mus musculus GN=Mybbp1a PE=1 SV=2	Myb-binding protein 1A OS=Mus musculus GN=Mybbp1a PE=1 SV=2	1344	5.6	5	ALDLIEVLVTK+ATQTLQTLGEAQSK+LPNVALDLLR+LSVDLTAPLGVLQSK+NVTSVTSLTTQQR+VYSASLESLLTK
1	sp|Q8BGH2|SAM50_MOUSE	Sorting and assembly machinery component 50 homolog OS=Mus musculus GN=Samm50 PE=1 SV=1	Sorting and assembly machinery component 50 homolog OS=Mus musculus GN=Samm50 PE=1 SV=1	469	14.1	5	ETSYGLSFFKPQPGNFER+GVSAEYSFPLWK+NFSVNLYK+VNQELAGYTGGDVSFIK+VTGQFPWSSLR
1	sp|Q99JR1|SFXN1_MOUSE	Sideroflexin-1 OS=Mus musculus GN=Sfxn1 PE=1 SV=3	Sideroflexin-1 OS=Mus musculus GN=Sfxn1 PE=1 SV=3	322	19.6	5	ASHFFTVTDPR+NILLTNEQLENAR+QAITQVVISR+QGIVPAGLTENELWR+YAYDSAFHPDTGEK
1	sp|Q9CR62|M2OM_MOUSE	Mitochondrial 2-oxoglutarate/malate carrier protein OS=Mus musculus GN=Slc25a11 PE=1 SV=3	Mitochondrial 2-oxoglutarate/malate carrier protein OS=Mus musculus GN=Slc25a11 PE=1 SV=3	314	20.7	5	ALIGMTAGATGAFVGTPAEVALIR+LGIYTVLFER+LTGADGTPPGFLLK+NVFNALVR+YEGFFSLWK
1	sp|Q9CYL5|GAPR1_MOUSE	Golgi-associated plant pathogenesis-related protein 1 OS=Mus musculus GN=Glipr2 PE=1 SV=3	Golgi-associated plant pathogenesis-related protein 1 OS=Mus musculus GN=Glipr2 PE=1 SV=3	154	36.4	5	ASASDGSSFVVAR+EAQQYSEALASTR+QFNNEVLK+YFPAGNIVNQGFFEENVPPPKK
1	sp|Q9JIK5|DDX21_MOUSE	Nucleolar RNA helicase 2 OS=Mus musculus GN=Ddx21 PE=1 SV=3	Nucleolar RNA helicase 2 OS=Mus musculus GN=Ddx21 PE=1 SV=3	851	6.7	5	AAVIGDVIR+APQVLVLAPTR+EGAFSNFPISEETVK+GVNFLFPIQAK+TFSFAIPLIEK
1	sp|Q9JJ28|FLII_MOUSE	Protein flightless-1 homolog OS=Mus musculus GN=Flii PE=1 SV=1	Protein flightless-1 homolog OS=Mus musculus GN=Flii PE=1 SV=1	1271	5.7	5	ADLTALFLPR+KFESLFPGK+LAGASPATVAAAAAVGSGSKDPLAR+NAEAVLQGQGLSGK+VTQGTLQPTLYQIR
1	sp|Q9JJI8|RL38_MOUSE	60S ribosomal protein L38 OS=Mus musculus GN=Rpl38 PE=1 SV=3	60S ribosomal protein L38 OS=Mus musculus GN=Rpl38 PE=1 SV=3	70	32.9	5	IEEIKDFLLTAR+KIEEIKDFLLTAR+QSLPPGLAVK
1	sp|Q9R233-2|TPSN_MOUSE sp|Q9R233|TPSN_MOUSE	Isoform Short of Tapasin OS=Mus musculus GN=Tapbp;Tapasin OS=Mus musculus GN=Tapbp PE=1 SV=2	Isoform Short of Tapasin OS=Mus musculus GN=Tapbp;Tapasin OS=Mus musculus GN=Tapbp PE=1 SV=2	435	12.4	5	ATAASLTIPR+FIPFPASAK+GHLLLAATPGLAGR+KPATLLLR+VDDPAGMLLAAFR
1	sp|Q9WVA4|TAGL2_MOUSE	Transgelin-2 OS=Mus musculus GN=Tagln2 PE=1 SV=4	Transgelin-2 OS=Mus musculus GN=Tagln2 PE=1 SV=4	199	25.6	5	DDGLFSGDPNWFPK+LINSLYPEGQAPVK+NVIGLQMGTNR+TLMNLGGLAVAR
1	sp|P06240|LCK_MOUSE	Proto-oncogene tyrosine-protein kinase LCK OS=Mus musculus GN=Lck PE=1 SV=4	Proto-oncogene tyrosine-protein kinase LCK OS=Mus musculus GN=Lck PE=1 SV=4	509	12.6	5	ANSLEPEPWFFK+AQSLTTGQEGFIPFNFVAK+IADFGLAR+LIEDNEYTAR+QLLAPGNTHGSFLIR
1	sp|P09411|PGK1_MOUSE	Phosphoglycerate kinase 1 OS=Mus musculus GN=Pgk1 PE=1 SV=4	Phosphoglycerate kinase 1 OS=Mus musculus GN=Pgk1 PE=1 SV=4	417	14.6	5	ELNYFAK+IQLINNMLDK+ITLPVDFVTADKFDENAK+LGDVYVNDAFGTAHR+VLPGVDALSNV
1	sp|P62141|PP1B_MOUSE	Serine/threonine-protein phosphatase PP1-beta catalytic subunit OS=Mus musculus GN=Ppp1cb PE=1 SV=3	#N/A	327	18.3	5	AHQVVEDGYEFFAK+IFCCHGGLSPDLQSMEQIR+IKYPENFFLLR+YQYGGLNSGRPVTPPR
0.9998	sp|P62259|1433E_MOUSE	14-3-3 protein epsilon OS=Mus musculus GN=Ywhae PE=1 SV=1	#N/A	255	11.4	5	DSTLIMQLLR+EAAENSLVAYK+NLLSVAYK
0.9997	sp|P61027|RAB10_MOUSE	Ras-related protein Rab-10 OS=Mus musculus GN=Rab10 PE=1 SV=1	#N/A	200	10.5	5	FHTITTSYYR+IQIWDTAGQER+LLLIGDSGVGK
1	sp|P63001|RAC1_MOUSE	Ras-related C3 botulinum toxin substrate 1 OS=Mus musculus GN=Rac1 PE=1 SV=1	#N/A	192	17.2	5	KLTPITYPQGLAMAK+LTPITYPQGLAMAK+TVFDEAIR+YLECSALTQR
1	sp|Q61029-3|LAP2B_MOUSE sp|Q61029|LAP2B_MOUSE	Isoform Epsilon of Lamina-associated polypeptide 2, isoforms beta/delta/epsilon/gamma OS=Mus musculus GN=Tmpo;Lamina-associated polypeptide 2, isoforms beta/delta/epsilon/gamma OS=Mus musculus GN=Tmpo PE=1 SV=4	Isoform Epsilon of Lamina-associated polypeptide 2, isoforms beta/delta/epsilon/gamma OS=Mus musculus GN=Tmpo;Lamina-associated polypeptide 2, isoforms beta/delta/epsilon/gamma OS=Mus musculus GN=Tmpo PE=1 SV=4	412	21.1	5	GPPDFSSDEEREPTPVLGSGASVGR+IDGAVISESTPIAETIK+SELVANNVTLPAGEQR+SSTPLPTVSSSAENTR+YGVNPGPIVGTTR
1	sp|Q61495|DSG1A_MOUSE sp|Q7TSF1|DSG1B_MOUSE	Desmoglein-1-alpha OS=Mus musculus GN=Dsg1a PE=2 SV=2;Desmoglein-1-beta OS=Mus musculus GN=Dsg1b PE=1 SV=1	Desmoglein-1-alpha OS=Mus musculus GN=Dsg1a PE=2 SV=2;Desmoglein-1-beta OS=Mus musculus GN=Dsg1b PE=1 SV=1	1057	4.1	5	EVTPFFIIYCR+IIRQEPSDSPMFIINR+LADISLGK+QEPSDSPMFIINR+TMNNFLDR
1	sp|Q8K4G5-2|ABLM1_MOUSE sp|Q8K4G5-3|ABLM1_MOUSE sp|Q8K4G5|ABLM1_MOUSE	Isoform 2 of Actin-binding LIM protein 1 OS=Mus musculus GN=Ablim1;Isoform 3 of Actin-binding LIM protein 1 OS=Mus musculus GN=Ablim1;Actin-binding LIM protein 1 OS=Mus musculus GN=Ablim1 PE=1 SV=1	Isoform 2 of Actin-binding LIM protein 1 OS=Mus musculus GN=Ablim1;Isoform 3 of Actin-binding LIM protein 1 OS=Mus musculus GN=Ablim1;Actin-binding LIM protein 1 OS=Mus musculus GN=Ablim1 PE=1 SV=1	701	14.9	5	FPAAQAPDPNEIPK+LNSGLGQLILK+TLSPTPSAEGYQDVR+TSSESIYSRPGSSIPGSPGHTIYAK+VDNEILDYKDLAAIPK
1	sp|Q9DBR7-2|MYPT1_MOUSE sp|Q9DBR7|MYPT1_MOUSE	Isoform 2 of Protein phosphatase 1 regulatory subunit 12A OS=Mus musculus GN=Ppp1r12a;Protein phosphatase 1 regulatory subunit 12A OS=Mus musculus GN=Ppp1r12a PE=1 SV=2	Isoform 2 of Protein phosphatase 1 regulatory subunit 12A OS=Mus musculus GN=Ppp1r12a;Protein phosphatase 1 regulatory subunit 12A OS=Mus musculus GN=Ppp1r12a PE=1 SV=2	1004	9.5	5	DSAPTAVTIPVAPTVVNAAAPSTTTLTTTTAGTVSEVR+LAYVTPTIPR+STQGVTLTDLQEAEK+TGSYGALAEISASK+YDSSSTSSSDRYDSLLGR
0.9988	sp|P02301|H3C_MOUSE sp|P68433|H31_MOUSE sp|P84228|H32_MOUSE sp|P84244|H33_MOUSE	Histone H3.3C OS=Mus musculus GN=H3f3c PE=3 SV=3;Histone H3.1 OS=Mus musculus GN=Hist1h3a PE=1 SV=2;Histone H3.2 OS=Mus musculus GN=Hist1h3b PE=1 SV=2;Histone H3.3 OS=Mus musculus GN=H3f3a PE=1 SV=2	Histone H3.3C OS=Mus musculus GN=H3f3c PE=3 SV=3;Histone H3.1 OS=Mus musculus GN=Hist1h3a PE=1 SV=2;Histone H3.2 OS=Mus musculus GN=Hist1h3b PE=1 SV=2;Histone H3.3 OS=Mus musculus GN=H3f3a PE=1 SV=2	136	11.8	5	STELLIR+YRPGTVALR
1	sp|Q8C7X2-2|EMC1_MOUSE sp|Q8C7X2|EMC1_MOUSE	Isoform 2 of ER membrane protein complex subunit 1 OS=Mus musculus GN=Emc1;ER membrane protein complex subunit 1 OS=Mus musculus GN=Emc1 PE=1 SV=1	#N/A	994	6.2	4	ALVQTQDHLQLFLQQLAGK+DKETGMSSLFVFNPIFGK+HLLIGLPSGAILSLPK+TVAAVMTCR
1	sp|P14115|RL27A_MOUSE	60S ribosomal protein L27a OS=Mus musculus GN=Rpl27a PE=1 SV=5	60S ribosomal protein L27a OS=Mus musculus GN=Rpl27a PE=1 SV=5	148	27.7	4	LWTLVSEQTR+NQSFCPTVNLDK+TGVAPIIDVVR+YHPGYFGK
1	sp|P14733|LMNB1_MOUSE	Lamin-B1 OS=Mus musculus GN=Lmnb1 PE=1 SV=3	Lamin-B1 OS=Mus musculus GN=Lmnb1 PE=1 SV=3	588	6.6	4	DAALATALGDKK+IESLSSQLSNLQK+LAVYIDK+LQIELGK
1	sp|P19783|COX41_MOUSE	Cytochrome c oxidase subunit 4 isoform 1, mitochondrial OS=Mus musculus GN=Cox4i1 PE=1 SV=2	Cytochrome c oxidase subunit 4 isoform 1, mitochondrial OS=Mus musculus GN=Cox4i1 PE=1 SV=2	169	23.7	4	ANPIQGFSAK+DYPLPDVAHVTMLSASQK+IQFNESFAEMNR
1	sp|P24369|PPIB_MOUSE	Peptidyl-prolyl cis-trans isomerase B OS=Mus musculus GN=Ppib PE=1 SV=2	Peptidyl-prolyl cis-trans isomerase B OS=Mus musculus GN=Ppib PE=1 SV=2	216	23.6	4	DTNGSQFFITTVK+IEVEKPFAIAK+TVDNFVALATGEK+VIKDFMIQGGDFTR
1	sp|P24547|IMDH2_MOUSE	Inosine-5'-monophosphate dehydrogenase 2 OS=Mus musculus GN=Impdh2 PE=1 SV=2	Inosine-5'-monophosphate dehydrogenase 2 OS=Mus musculus GN=Impdh2 PE=1 SV=2	514	11.9	4	FGVPVIADGGIQNVGHIAK+LPIVNENDELVAIIAR+NLIDAGVDALR+YEQGFITDPVVLSPK
1	sp|P27659|RL3_MOUSE	60S ribosomal protein L3 OS=Mus musculus GN=Rpl3 PE=1 SV=3	60S ribosomal protein L3 OS=Mus musculus GN=Rpl3 PE=1 SV=3	403	16.1	4	AHLMEIQVNGGTVAEK+DDASKPVHLTAFLGYK+HGSLGFLPR+LEQQVPVNQVFGQDEMIDVIGVTK
1	sp|P35979|RL12_MOUSE	60S ribosomal protein L12 OS=Mus musculus GN=Rpl12 PE=1 SV=2	60S ribosomal protein L12 OS=Mus musculus GN=Rpl12 PE=1 SV=2	165	24.2	4	HSGNITFDEIVNIAR+IGPLGLSPK+QAQIEVVPSASALIIK
1	sp|P35980|RL18_MOUSE	60S ribosomal protein L18 OS=Mus musculus GN=Rpl18 PE=1 SV=3	60S ribosomal protein L18 OS=Mus musculus GN=Rpl18 PE=1 SV=3	188	18.1	4	GTVLLSGPR+ILTFDQLALESPK+TNSTFNQVVLK+TNSTFNQVVLKR
1	sp|P40142|TKT_MOUSE	Transketolase OS=Mus musculus GN=Tkt PE=1 SV=1	Transketolase OS=Mus musculus GN=Tkt PE=1 SV=1	623	9.1	4	ILATPPQEDAPSVDIANIR+LAVSQVPR+LDNLVAIFDINR+SVPMSTVFYPSDGVATEK
1	sp|P47911|RL6_MOUSE	60S ribosomal protein L6 OS=Mus musculus GN=Rpl6 PE=1 SV=3	60S ribosomal protein L6 OS=Mus musculus GN=Rpl6 PE=1 SV=3	296	12.2	4	AVDLQILPK+AVPQLQGYLR+HLTDAYFK+YYPTEDVPR
1	sp|P47963|RL13_MOUSE	60S ribosomal protein L13 OS=Mus musculus GN=Rpl13 PE=1 SV=3	60S ribosomal protein L13 OS=Mus musculus GN=Rpl13 PE=1 SV=3	211	19.9	4	GFSLEELR+LATQLTGPVMPIR+STESLQANVQR+VDTWFNQPAR
1	sp|P51150|RAB7A_MOUSE	Ras-related protein Rab-7a OS=Mus musculus GN=Rab7a PE=1 SV=2	Ras-related protein Rab-7a OS=Mus musculus GN=Rab7a PE=1 SV=2	207	18.4	4	DPENFPFVVLGNK+LVTMQIWDTAGQER+NNIPYFETSAK
1	sp|P59999|ARPC4_MOUSE	Actin-related protein 2/3 complex subunit 4 OS=Mus musculus GN=Arpc4 PE=1 SV=3	Actin-related protein 2/3 complex subunit 4 OS=Mus musculus GN=Arpc4 PE=1 SV=3	168	22.6	4	AENFFILR+ELLLQPVTISR+IVAEEFLK+VLIEGSINSVR
1	sp|P62849-2|RS24_MOUSE sp|P62849-3|RS24_MOUSE sp|P62849|RS24_MOUSE	Isoform 2 of 40S ribosomal protein S24 OS=Mus musculus GN=Rps24;Isoform 3 of 40S ribosomal protein S24 OS=Mus musculus GN=Rps24;40S ribosomal protein S24 OS=Mus musculus GN=Rps24 PE=1 SV=1	Isoform 2 of 40S ribosomal protein S24 OS=Mus musculus GN=Rps24;Isoform 3 of 40S ribosomal protein S24 OS=Mus musculus GN=Rps24;40S ribosomal protein S24 OS=Mus musculus GN=Rps24 PE=1 SV=1	130	20.8	4	KQMVIDVLHPGK+QMVIDVLHPGK+TTGFGMIYDSLDYAK
1	sp|P62962|PROF1_MOUSE	Profilin-1 OS=Mus musculus GN=Pfn1 PE=1 SV=2	Profilin-1 OS=Mus musculus GN=Pfn1 PE=1 SV=2	140	23.6	4	STGGAPTFNVTVTMTAK+TFVSITPAEVGVLVGK
1	sp|P63038|CH60_MOUSE	60 kDa heat shock protein, mitochondrial OS=Mus musculus GN=Hspd1 PE=1 SV=1	60 kDa heat shock protein, mitochondrial OS=Mus musculus GN=Hspd1 PE=1 SV=1	573	11.7	4	GYISPYFINTSK+ISSVQSIVPALEIANAHR+LVQDVANNTNEEAGDGTTTATVLAR+TVIIEQSWGSPK
1	sp|P97450|ATP5J_MOUSE	ATP synthase-coupling factor 6, mitochondrial OS=Mus musculus GN=Atp5j PE=1 SV=1	ATP synthase-coupling factor 6, mitochondrial OS=Mus musculus GN=Atp5j PE=1 SV=1	108	43.5	4	FDDPKFEVIDKPQS+GEMDTFPTFK+QASGGPVDIGPEYQQDLDRELYK
1	sp|Q3U7R1-2|ESYT1_MOUSE sp|Q3U7R1|ESYT1_MOUSE	Isoform 2 of Extended synaptotagmin-1 OS=Mus musculus GN=Esyt1;Extended synaptotagmin-1 OS=Mus musculus GN=Esyt1 PE=1 SV=2	#N/A	893	5	4	ALTLGALTLPLAR+FFLQDPR+GANPHLQTFTFTR+IHVLEAQDLIAK
1	sp|Q61171|PRDX2_MOUSE	Peroxiredoxin-2 OS=Mus musculus GN=Prdx2 PE=1 SV=3	Peroxiredoxin-2 OS=Mus musculus GN=Prdx2 PE=1 SV=3	198	24.7	4	ATAVVDGAFK+KEGGLGPLNIPLLADVTK+QITVNDLPVGR+SLSQNYGVLK
1	sp|Q68FD5|CLH1_MOUSE	Clathrin heavy chain 1 OS=Mus musculus GN=Cltc PE=1 SV=3	Clathrin heavy chain 1 OS=Mus musculus GN=Cltc PE=1 SV=3	1675	2.6	4	ALEHFTDLYDIK+LLLPWLEAR+LLYNNVSNFGR+NLQNLLILTAIK
1	sp|Q6ZWV7|RL35_MOUSE	60S ribosomal protein L35 OS=Mus musculus GN=Rpl35 PE=1 SV=1	60S ribosomal protein L35 OS=Mus musculus GN=Rpl35 PE=1 SV=1	123	26	4	QLDDLKVELSQLR+VELSQLR+VLTVINQTQK+YKPLDLRPK
1	sp|Q791V5|MTCH2_MOUSE	Mitochondrial carrier homolog 2 OS=Mus musculus GN=Mtch2 PE=1 SV=1	Mitochondrial carrier homolog 2 OS=Mus musculus GN=Mtch2 PE=1 SV=1	303	15.2	4	GLFTGLTPR+VLIQVGYEPLPPTIGR+VLQYYQESEKPEELGSVTVQK
1	sp|Q8BG32|PSD11_MOUSE	26S proteasome non-ATPase regulatory subunit 11 OS=Mus musculus GN=Psmd11 PE=1 SV=3	26S proteasome non-ATPase regulatory subunit 11 OS=Mus musculus GN=Psmd11 PE=1 SV=3	422	8.3	4	AAAAVVEFQR+EQSILELGSLLAK+TGQAAELGGLLK
1	sp|Q8K3J1|NDUS8_MOUSE	NADH dehydrogenase [ubiquinone] iron-sulfur protein 8, mitochondrial OS=Mus musculus GN=Ndufs8 PE=1 SV=1	NADH dehydrogenase [ubiquinone] iron-sulfur protein 8, mitochondrial OS=Mus musculus GN=Ndufs8 PE=1 SV=1	212	14.6	4	EPATINYPFEK+GLGMTLSYLFR+ILMWTELIR
1	sp|Q9CZW5|TOM70_MOUSE	Mitochondrial import receptor subunit TOM70 OS=Mus musculus GN=Tomm70 PE=1 SV=2	Mitochondrial import receptor subunit TOM70 OS=Mus musculus GN=Tomm70 PE=1 SV=2	611	6.7	4	GLLQLQWK+NREPLMPSPQFIK+NVDLSTFYQNR+YMAEALLLR
1	sp|Q9QUM9|PSA6_MOUSE	Proteasome subunit alpha type-6 OS=Mus musculus GN=Psma6 PE=1 SV=1	Proteasome subunit alpha type-6 OS=Mus musculus GN=Psma6 PE=1 SV=1	246	17.9	4	AINQGGLTSVAVR+HITIFSPEGR+LLDSSTVTHLFK+LYQVEYAFK
1	sp|Q9WV55|VAPA_MOUSE	Vesicle-associated membrane protein-associated protein A OS=Mus musculus GN=Vapa PE=1 SV=2	Vesicle-associated membrane protein-associated protein A OS=Mus musculus GN=Vapa PE=1 SV=2	249	17.7	4	FKGPFTDVVTTNLK+GPFTDVVTTNLK+HEQILVLDPPSDLK+VAHSDKPGSTSAVSFR
1	sp|P00688|AMYP_MOUSE	Pancreatic alpha-amylase OS=Mus musculus GN=Amy2 PE=1 SV=2	Pancreatic alpha-amylase OS=Mus musculus GN=Amy2 PE=1 SV=2	508	10.8	4	ALVFVDNHDNQR+LTGLLDLALEK+MAVGFMLAHPYGFTR+VADYMNHLIDIGVAGFR
1	sp|P01897|HA1L_MOUSE sp|P01899|HA11_MOUSE	H-2 class I histocompatibility antigen, L-D alpha chain OS=Mus musculus GN=H2-L PE=1 SV=2;H-2 class I histocompatibility antigen, D-B alpha chain OS=Mus musculus GN=H2-D1 PE=1 SV=2	H-2 class I histocompatibility antigen, L-D alpha chain OS=Mus musculus GN=H2-L PE=1 SV=2;H-2 class I histocompatibility antigen, D-B alpha chain OS=Mus musculus GN=H2-D1 PE=1 SV=2	362	11	4	GQEQWFR+VYHEGLPEPLTLR+WASVVVPLGK+YISVGYVDNK
1	sp|Q61286-2|HTF4_MOUSE sp|Q61286|HTF4_MOUSE	Isoform ALF1A of Transcription factor 12 OS=Mus musculus GN=Tcf12;Transcription factor 12 OS=Mus musculus GN=Tcf12 PE=1 SV=2	#N/A	682	16.3	4	ALASIYSPDHTSSSFPSNPSTPVGSPSPLTGTSQWPR+GGVQNQSGSVVPTEIK+LDDAIHVLR+QDLGLGSPAQLSSSGKPGTPYYSFSATSSR+TRPTTLGSSQFSGSGMDER
1	sp|Q62167|DDX3X_MOUSE	ATP-dependent RNA helicase DDX3X OS=Mus musculus GN=Ddx3x PE=1 SV=3	#N/A	662	9.1	4	KQYPISLVLAPTR+LEQELFSGGNTGINFEK+SPILVATAVAAR+TLVFVETK+VVWVEEIDKR
1	sp|P57776-3|EF1D_MOUSE sp|P57776|EF1D_MOUSE	Isoform 3 of Elongation factor 1-delta OS=Mus musculus GN=Eef1d;Elongation factor 1-delta OS=Mus musculus GN=Eef1d PE=1 SV=3	Isoform 3 of Elongation factor 1-delta OS=Mus musculus GN=Eef1d;Elongation factor 1-delta OS=Mus musculus GN=Eef1d PE=1 SV=3	660	22.1	4	FYEQMNGPVTSGSR+GVVQDLQQAISK+ITSLEVENQNLR+SLAGSSGPGASSGPGGDHSELIVR
1	sp|Q91VC3|IF4A3_MOUSE	Eukaryotic initiation factor 4A-III OS=Mus musculus GN=Eif4a3 PE=1 SV=3	Eukaryotic initiation factor 4A-III OS=Mus musculus GN=Eif4a3 PE=1 SV=3	411	7.5	4	GIYAYGFEKPSAIQQR+KLDYGQHVVAGTPGR+LDYGQHVVAGTPGR
1	sp|P62192|PRS4_MOUSE	26S protease regulatory subunit 4 OS=Mus musculus GN=Psmc1 PE=1 SV=1	26S protease regulatory subunit 4 OS=Mus musculus GN=Psmc1 PE=1 SV=1	440	4.8	4	AVANQTSATFLR+GVLLYGPPGTGK+VVGSELIQK
1	sp|P62827|RAN_MOUSE	GTP-binding nuclear protein Ran OS=Mus musculus GN=Ran PE=1 SV=3	GTP-binding nuclear protein Ran OS=Mus musculus GN=Ran PE=1 SV=3	216	21.3	4	FNVWDTAGQEK+LVLVGDGGTGK+NLQYYDISAK+SNYNFEKPFLWLAR
0.9832	sp|P17879|HS71B_MOUSE sp|Q61696|HS71A_MOUSE	Heat shock 70 kDa protein 1B OS=Mus musculus GN=Hspa1b PE=1 SV=3;Heat shock 70 kDa protein 1A OS=Mus musculus GN=Hspa1a PE=1 SV=2	Heat shock 70 kDa protein 1B OS=Mus musculus GN=Hspa1b PE=1 SV=3;Heat shock 70 kDa protein 1A OS=Mus musculus GN=Hspa1a PE=1 SV=2	642	12.2	4	NAVITVPAYFNDSQR+NQVALNPQNTVFDAK+QTQTFTTYSDNQPGVLIQVYEGER+TTPSYVAFTDTER+VEIIANDQGNR
1	sp|Q02053|UBA1_MOUSE	Ubiquitin-like modifier-activating enzyme 1 OS=Mus musculus GN=Uba1 PE=1 SV=1	Ubiquitin-like modifier-activating enzyme 1 OS=Mus musculus GN=Uba1 PE=1 SV=1	1058	5.1	4	ATLPSPDKLPGFK+NIILGGVK+SLPASLVEPDFVMTDFAK+YDGQVAVFGSDFQEK
1	sp|Q922J9-4|FACR1_MOUSE sp|Q922J9|FACR1_MOUSE	Isoform 4 of Fatty acyl-CoA reductase 1 OS=Mus musculus GN=Far1;Fatty acyl-CoA reductase 1 OS=Mus musculus GN=Far1 PE=1 SV=1	#N/A	519	9.3	4	ALAEYVVQQEGAK+APAFLYDIYLR+QLILLAQQMK+YVLNEEMSGLPAAR
1	sp|Q61656|DDX5_MOUSE	Probable ATP-dependent RNA helicase DDX5 OS=Mus musculus GN=Ddx5 PE=1 SV=2	Probable ATP-dependent RNA helicase DDX5 OS=Mus musculus GN=Ddx5 PE=1 SV=2	614	5.7	4	ILQLVEDR+QTLMWSATWPK+QVSDLISVLR+TGTAYTFFTPNNIK+TLVFVETK
1	sp|P08249|MDHM_MOUSE	Malate dehydrogenase, mitochondrial OS=Mus musculus GN=Mdh2 PE=1 SV=3	#N/A	338	13.6	4	AGAGSATLSMAYAGAR+ANTFVAELK+IFGVTTLDIVR+MIAEAIPELK
1	sp|Q8C147|DOCK8_MOUSE	Dedicator of cytokinesis protein 8 OS=Mus musculus GN=Dock8 PE=1 SV=4	Dedicator of cytokinesis protein 8 OS=Mus musculus GN=Dock8 PE=1 SV=4	2100	1.8	4	AFDNIINK+ATTLATNIFFK+EILEFPIR+FSFGATSNFAR
1	sp|P46638|RB11B_MOUSE	Ras-related protein Rab-11B OS=Mus musculus GN=Rab11b PE=1 SV=3	#N/A	218	22.9	4	AITSAYYR+AQIWDTAGQER+GAVGALLVYDIAK+NILTEIYR+STIGVEFATR
1	sp|P35279-2|RAB6A_MOUSE sp|P35279|RAB6A_MOUSE	Isoform 2 of Ras-related protein Rab-6A OS=Mus musculus GN=Rab6a;Ras-related protein Rab-6A OS=Mus musculus GN=Rab6a PE=1 SV=4	#N/A	208	18.3	4	ELNVMFIETSAK+GSDVIIMLVGNK+IQIWDTAGQER+VAAALPGMESTQDR
1	sp|Q9DBJ1|PGAM1_MOUSE	Phosphoglycerate mutase 1 OS=Mus musculus GN=Pgam1 PE=1 SV=3	Phosphoglycerate mutase 1 OS=Mus musculus GN=Pgam1 PE=1 SV=3	254	22	4	ALPFWNEEIVPQIK+HYGGLTGLNK+SYDVPPPPMEPDHPFYSNISK+VLIAAHGNSLR
0.9998	sp|P18242|CATD_MOUSE	Cathepsin D OS=Mus musculus GN=Ctsd PE=1 SV=1	Cathepsin D OS=Mus musculus GN=Ctsd PE=1 SV=1	410	5.9	4	ISVNNVLPVFDNLMQQK+YYTVFDR
0.9964	sp|Q9Z319-2|CORIN_MOUSE sp|Q9Z319|CORIN_MOUSE	Isoform 2 of Atrial natriuretic peptide-converting enzyme OS=Mus musculus GN=Corin;Atrial natriuretic peptide-converting enzyme OS=Mus musculus GN=Corin PE=2 SV=2	Isoform 2 of Atrial natriuretic peptide-converting enzyme OS=Mus musculus GN=Corin;Atrial natriuretic peptide-converting enzyme OS=Mus musculus GN=Corin PE=2 SV=2	1047	3	4	FLLLVLIPCICALIVLLAILLSFVGTLKR+LRFLLLVLIPCICALIVLLAILLSFVGTLK
1	sp|Q61555|FBN2_MOUSE	Fibrillin-2 OS=Mus musculus GN=Fbn2 PE=1 SV=2	#N/A	2907	2.8	3	GTCTNVIGSFECTCNEGFEPGPMMNCEDINECAQNPLLCAFR+SASCYNTLGSYKCACPSGFSFDQFSSACHDVNECSSSK
1	sp|O08917|FLOT1_MOUSE	Flotillin-1 OS=Mus musculus GN=Flot1 PE=1 SV=1	Flotillin-1 OS=Mus musculus GN=Flot1 PE=1 SV=1	428	10.3	3	LPQVAEEISGPLTSANK+LTGVSISQVNHNKPLR+VTGEVLDILSR
0.9999	sp|P31695|NOTC4_MOUSE	Neurogenic locus notch homolog protein 4 OS=Mus musculus GN=Notch4 PE=1 SV=2	#N/A	1964	3.8	3	RPSLALLVVLRPPALDQQLLALARVLSLTLR+SLCVCDEGWTGPECETELGGCISTPCAHGGTCHPQPSGYNCTCP
1	sp|O88342|WDR1_MOUSE	WD repeat-containing protein 1 OS=Mus musculus GN=Wdr1 PE=1 SV=3	WD repeat-containing protein 1 OS=Mus musculus GN=Wdr1 PE=1 SV=3	606	5.1	3	VFASLPQVER+VYSILASTLKDEGK+YTNLTLR
1	sp|O08810|U5S1_MOUSE	116 kDa U5 small nuclear ribonucleoprotein component OS=Mus musculus GN=Eftud2 PE=1 SV=1	#N/A	971	4.3	3	DSIVQGFQWGTR+SIVIRPLEPQPAPHLAR+VLSGTIHAGQPVK
1	sp|O89053|COR1A_MOUSE	Coronin-1A OS=Mus musculus GN=Coro1a PE=1 SV=5	Coronin-1A OS=Mus musculus GN=Coro1a PE=1 SV=5	461	6.3	3	DAGPLLISLK+EPVITLEGHTK+ILTTGFSR
1	sp|P01868|IGHG1_MOUSE sp|P01869|IGH1M_MOUSE	Ig gamma-1 chain C region secreted form OS=Mus musculus GN=Ighg1 PE=1 SV=1;Ig gamma-1 chain C region, membrane-bound form OS=Mus musculus GN=Ighg1 PE=1 SV=2	Ig gamma-1 chain C region secreted form OS=Mus musculus GN=Ighg1 PE=1 SV=1;Ig gamma-1 chain C region, membrane-bound form OS=Mus musculus GN=Ighg1 PE=1 SV=2	324	10.2	3	APQVYTIPPPK+DVLTITLTPK+VNSAAFPAPIEK
1	sp|P12787|COX5A_MOUSE	Cytochrome c oxidase subunit 5A, mitochondrial OS=Mus musculus GN=Cox5a PE=1 SV=2	Cytochrome c oxidase subunit 5A, mitochondrial OS=Mus musculus GN=Cox5a PE=1 SV=2	146	16.4	3	GMNTLVGYDLVPEPK+LNDFASAVR
1	sp|P14148|RL7_MOUSE	60S ribosomal protein L7 OS=Mus musculus GN=Rpl7 PE=1 SV=2	60S ribosomal protein L7 OS=Mus musculus GN=Rpl7 PE=1 SV=2	270	11.9	3	EANNFLWPFK+IVEPYIAWGYPNLK+SVNELIYK
1	sp|P14869|RLA0_MOUSE	60S acidic ribosomal protein P0 OS=Mus musculus GN=Rplp0 PE=1 SV=3	60S acidic ribosomal protein P0 OS=Mus musculus GN=Rplp0 PE=1 SV=3	317	17.7	3	AFLADPSAFAAAAPAAAATTAAPAAAAAPAK+GTIEILSDVQLIK+TSFFQALGITTK
1	sp|P26041|MOES_MOUSE	Moesin OS=Mus musculus GN=Msn PE=1 SV=3	#N/A	577	5.7	3	IAQDLEMYGVNYFSIK+IGFPWSEIR+QLFDQVVK
1	sp|P19973-2|LSP1_MOUSE sp|P19973|LSP1_MOUSE	Isoform 2 of Lymphocyte-specific protein 1 OS=Mus musculus GN=Lsp1;Lymphocyte-specific protein 1 OS=Mus musculus GN=Lsp1 PE=1 SV=2	Isoform 2 of Lymphocyte-specific protein 1 OS=Mus musculus GN=Lsp1;Lymphocyte-specific protein 1 OS=Mus musculus GN=Lsp1 PE=1 SV=2	328	11.3	3	KSQPTLPISTIDER+SQPTLPISTIDER+TPSPLALEDTVELSSPPLSPTTK
1	sp|P24270|CATA_MOUSE	Catalase OS=Mus musculus GN=Cat PE=1 SV=4	Catalase OS=Mus musculus GN=Cat PE=1 SV=4	527	5.7	3	DAQLFIQK+DYPLIPVGK+FNSANEDNVTQVR
1	sp|P25444|RS2_MOUSE	40S ribosomal protein S2 OS=Mus musculus GN=Rps2 PE=1 SV=3	40S ribosomal protein S2 OS=Mus musculus GN=Rps2 PE=1 SV=3	293	7.8	3	GTGIVSAPVPK+SPYQEFTDHLVK
1	sp|P42932|TCPQ_MOUSE	T-complex protein 1 subunit theta OS=Mus musculus GN=Cct8 PE=1 SV=3	T-complex protein 1 subunit theta OS=Mus musculus GN=Cct8 PE=1 SV=3	548	6.9	3	DMLEASILDTYLGK+FAEAFEAIPR+LVPGGGATEIELAK
1	sp|P50580-2|PA2G4_MOUSE sp|P50580|PA2G4_MOUSE	Isoform 2 of Proliferation-associated protein 2G4 OS=Mus musculus GN=Pa2g4;Proliferation-associated protein 2G4 OS=Mus musculus GN=Pa2g4 PE=1 SV=3	Isoform 2 of Proliferation-associated protein 2G4 OS=Mus musculus GN=Pa2g4;Proliferation-associated protein 2G4 OS=Mus musculus GN=Pa2g4 PE=1 SV=3	340	9.1	3	AFFSEVER+ITSGPFEPDLYK+TIIQNPTDQQK
1	sp|P51410|RL9_MOUSE	60S ribosomal protein L9 OS=Mus musculus GN=Rpl9 PE=2 SV=2	60S ribosomal protein L9 OS=Mus musculus GN=Rpl9 PE=2 SV=2	192	15.6	3	KFLDGIYVSEK+TILSNQTVDIPENVEITLK
1	sp|P51912|AAAT_MOUSE	Neutral amino acid transporter B(0) OS=Mus musculus GN=Slc1a5 PE=1 SV=2	Neutral amino acid transporter B(0) OS=Mus musculus GN=Slc1a5 PE=1 SV=2	553	6	3	NEVSLNPLPLATEEGNPLLK+NIFPSNLVSAAFR
1	sp|P56391|CX6B1_MOUSE	Cytochrome c oxidase subunit 6B1 OS=Mus musculus GN=Cox6b1 PE=1 SV=2	Cytochrome c oxidase subunit 6B1 OS=Mus musculus GN=Cox6b1 PE=1 SV=2	86	27.9	3	IAEGTFPGKI+SLCPVSWVSAWDDR
1	sp|P58252|EF2_MOUSE	Elongation factor 2 OS=Mus musculus GN=Eef2 PE=1 SV=2	Elongation factor 2 OS=Mus musculus GN=Eef2 PE=1 SV=2	858	4.3	3	AYLPVNESFGFTADLR+STLTDSLVCK+VFSGVVSTGLK
1	sp|P61979-2|HNRPK_MOUSE sp|P61979-3|HNRPK_MOUSE sp|P61979|HNRPK_MOUSE	Isoform 2 of Heterogeneous nuclear ribonucleoprotein K OS=Mus musculus GN=Hnrnpk;Isoform 3 of Heterogeneous nuclear ribonucleoprotein K OS=Mus musculus GN=Hnrnpk;Heterogeneous nuclear ribonucleoprotein K OS=Mus musculus GN=Hnrnpk PE=1 SV=1	Isoform 2 of Heterogeneous nuclear ribonucleoprotein K OS=Mus musculus GN=Hnrnpk;Isoform 3 of Heterogeneous nuclear ribonucleoprotein K OS=Mus musculus GN=Hnrnpk;Heterogeneous nuclear ribonucleoprotein K OS=Mus musculus GN=Hnrnpk PE=1 SV=1	464	10.5	3	GSYGDLGGPIITTQVTIPK+IILDLISESPIK+LLIHQSLAGGIIGVK
1	sp|P62751|RL23A_MOUSE	60S ribosomal protein L23a OS=Mus musculus GN=Rpl23a PE=1 SV=1	60S ribosomal protein L23a OS=Mus musculus GN=Rpl23a PE=1 SV=1	156	12.8	3	KLYDIDVAK+LYDIDVAK+VNTLIRPDGEK
1	sp|P62900|RL31_MOUSE	60S ribosomal protein L31 OS=Mus musculus GN=Rpl31 PE=1 SV=1	60S ribosomal protein L31 OS=Mus musculus GN=Rpl31 PE=1 SV=1	125	24.8	3	EYTINIHK+LYTLVTYVPVTTFK+SAINEVVTR
1	sp|P63325|RS10_MOUSE	40S ribosomal protein S10 OS=Mus musculus GN=Rps10 PE=1 SV=1	40S ribosomal protein S10 OS=Mus musculus GN=Rps10 PE=1 SV=1	165	17.6	3	AEAGAGSATEFQFR+DYLHLPPEIVPATLR
0.9322	sp|Q64291|K1C12_MOUSE	Keratin, type I cytoskeletal 12 OS=Mus musculus GN=Krt12 PE=1 SV=2	#N/A	487	2.3	3	IILQIDNAR+QTVEADINGLR
1	sp|Q9ESW4|AGK_MOUSE	Acylglycerol kinase, mitochondrial OS=Mus musculus GN=Agk PE=1 SV=1	#N/A	421	10.2	3	ERPPIEPEETPPRPSLYR+GETVPLDVLQIK+VQHITDATLAIVK
1	sp|P80315|TCPD_MOUSE	T-complex protein 1 subunit delta OS=Mus musculus GN=Cct4 PE=1 SV=3	T-complex protein 1 subunit delta OS=Mus musculus GN=Cct4 PE=1 SV=3	539	6.9	3	ALIAGGGAPEIELALR+AYILNLVK+GIHPTIISESFQK
1	sp|P86048|RL10L_MOUSE sp|Q6ZWV3|RL10_MOUSE	60S ribosomal protein L10-like OS=Mus musculus GN=Rpl10l PE=2 SV=1;60S ribosomal protein L10 OS=Mus musculus GN=Rpl10 PE=1 SV=3	60S ribosomal protein L10-like OS=Mus musculus GN=Rpl10l PE=2 SV=1;60S ribosomal protein L10 OS=Mus musculus GN=Rpl10 PE=1 SV=3	214	13.1	3	EHVIEALR+LIPDGCGVK+VHIGQVIMSIR
1	sp|Q61176|ARGI1_MOUSE	Arginase-1 OS=Mus musculus GN=Arg1 PE=1 SV=1	Arginase-1 OS=Mus musculus GN=Arg1 PE=1 SV=1	323	9.3	3	DIVYIGLR+DVDPGEHYIIK+EGLYITEEIYK
1	sp|Q9Z2X1-2|HNRPF_MOUSE sp|Q9Z2X1|HNRPF_MOUSE	Isoform 2 of Heterogeneous nuclear ribonucleoprotein F OS=Mus musculus GN=Hnrnpf;Heterogeneous nuclear ribonucleoprotein F OS=Mus musculus GN=Hnrnpf PE=1 SV=3	#N/A	395	8.4	3	FMSVQRPGPYDRPGTAR+HSGPNSADSANDGFVR
1	sp|Q64433|CH10_MOUSE	10 kDa heat shock protein, mitochondrial OS=Mus musculus GN=Hspe1 PE=1 SV=2	10 kDa heat shock protein, mitochondrial OS=Mus musculus GN=Hspe1 PE=1 SV=2	102	28.4	3	FLPLFDR+VLLPEYGGTK+VVLDDKDYFLFR
1	sp|Q921G6|LRCH4_MOUSE	Leucine-rich repeat and calponin homology domain-containing protein 4 OS=Mus musculus GN=Lrch4 PE=1 SV=1	Leucine-rich repeat and calponin homology domain-containing protein 4 OS=Mus musculus GN=Lrch4 PE=1 SV=1	680	4.6	3	NQLSTLPDELGDLPLVR+SVPFIHVPSPAVPK
1	sp|O88569-2|ROA2_MOUSE sp|O88569-3|ROA2_MOUSE sp|O88569|ROA2_MOUSE	Isoform 2 of Heterogeneous nuclear ribonucleoproteins A2/B1 OS=Mus musculus GN=Hnrnpa2b1;Isoform 3 of Heterogeneous nuclear ribonucleoproteins A2/B1 OS=Mus musculus GN=Hnrnpa2b1;Heterogeneous nuclear ribonucleoproteins A2/B1 OS=Mus musculus GN=Hnrnpa2b1 PE=1 SV=2	#VALUE!	341	13.6	3	GFGFVTFDDHDPVDK+IDTIEIITDR+LFIGGLSFETTEESLR
1	sp|Q9CPQ3|TOM22_MOUSE	Mitochondrial import receptor subunit TOM22 homolog OS=Mus musculus GN=Tomm22 PE=1 SV=3	Mitochondrial import receptor subunit TOM22 homolog OS=Mus musculus GN=Tomm22 PE=1 SV=3	142	25.4	3	LWGLTEMFPER+QILLGPNTGLSGGMPGALPPLPGKM
1	sp|Q9CPW4|ARPC5_MOUSE	Actin-related protein 2/3 complex subunit 5 OS=Mus musculus GN=Arpc5 PE=1 SV=3	Actin-related protein 2/3 complex subunit 5 OS=Mus musculus GN=Arpc5 PE=1 SV=3	151	29.1	3	ALAAGGVGSIVR+GFESPSDNSSAVLLQWHEK+QGNMTAALQAALK
1	sp|Q9CQ69|QCR8_MOUSE	Cytochrome b-c1 complex subunit 8 OS=Mus musculus GN=Uqcrq PE=1 SV=3	Cytochrome b-c1 complex subunit 8 OS=Mus musculus GN=Uqcrq PE=1 SV=3	82	25.6	3	AFPSYFSK+HVISYSLSPFEQR
1	sp|P70372|ELAV1_MOUSE	ELAV-like protein 1 OS=Mus musculus GN=Elavl1 PE=1 SV=2	#N/A	326	10.4	3	ILQVSFK+NMALLSQLYHSPAR+SLFSSIGEVESAK
0.9999	sp|P11440|CDK1_MOUSE	Cyclin-dependent kinase 1 OS=Mus musculus GN=Cdk1 PE=1 SV=3	#N/A	297	7.1	3	IADFGLAR+IGEGTYGVVYK+SPEVLLGSAR
1	sp|Q9R1P4|PSA1_MOUSE	Proteasome subunit alpha type-1 OS=Mus musculus GN=Psma1 PE=1 SV=1	#N/A	263	13.3	3	IHQIEYAMEAVK+LVSLIGSK+NQYDNDVTVWSPQGR
1	sp|Q9CWH6|PSA7L_MOUSE sp|Q9Z2U0|PSA7_MOUSE	Proteasome subunit alpha type-7-like OS=Mus musculus GN=Psma8 PE=1 SV=1;Proteasome subunit alpha type-7 OS=Mus musculus GN=Psma7 PE=1 SV=1	Proteasome subunit alpha type-7-like OS=Mus musculus GN=Psma8 PE=1 SV=1;Proteasome subunit alpha type-7 OS=Mus musculus GN=Psma7 PE=1 SV=1	250	19.4	3	AITVFSPDGHLFQVEYAQEAVKK+ALLEVVQSGGK+LTVEDPVTVEYITR
1	sp|Q9CZM2|RL15_MOUSE	60S ribosomal protein L15 OS=Mus musculus GN=Rpl15 PE=2 SV=4	60S ribosomal protein L15 OS=Mus musculus GN=Rpl15 PE=2 SV=4	204	14.7	3	SLQSVAEER+VLNSYWVGEDSTYK+YIQELWR
1	sp|Q9D0E1-2|HNRPM_MOUSE sp|Q9D0E1|HNRPM_MOUSE	Isoform 2 of Heterogeneous nuclear ribonucleoprotein M OS=Mus musculus GN=Hnrnpm;Heterogeneous nuclear ribonucleoprotein M OS=Mus musculus GN=Hnrnpm PE=1 SV=3	Isoform 2 of Heterogeneous nuclear ribonucleoprotein M OS=Mus musculus GN=Hnrnpm;Heterogeneous nuclear ribonucleoprotein M OS=Mus musculus GN=Hnrnpm PE=1 SV=3	690	4.3	3	AFITNIPFDVK+INEILSNALK+NLPFDFTWK
1	sp|Q9DBG6|RPN2_MOUSE	Dolichyl-diphosphooligosaccharide--protein glycosyltransferase subunit 2 OS=Mus musculus GN=Rpn2 PE=1 SV=1	Dolichyl-diphosphooligosaccharide--protein glycosyltransferase subunit 2 OS=Mus musculus GN=Rpn2 PE=1 SV=1	631	10.3	3	EETVLATVQALQTASHLSQQADLR+LTPTHYLTK+YHVPVVVVPEGSTSDTQEQAILR+YIANTVELR
1	sp|P17918|PCNA_MOUSE	Proliferating cell nuclear antigen OS=Mus musculus GN=Pcna PE=1 SV=2	#N/A	261	16.5	3	ATPLSPTVTLSMSADVPLVVEYK+FSASGELGNGNIK+YLNFFTK
1	sp|O70435|PSA3_MOUSE	Proteasome subunit alpha type-3 OS=Mus musculus GN=Psma3 PE=1 SV=3	#N/A	255	14.9	3	AVENSSTAIGIR+HVGMAVAGLLADAR+IIYIVHDEVKDK
1	sp|Q9EP72|EMC7_MOUSE	ER membrane protein complex subunit 7 OS=Mus musculus GN=Emc7 PE=1 SV=1	#N/A	241	16.2	3	AVVPGVKPQDWISAAR+SSGPPSYFIK+VLVDGEEHVGFLK
1	sp|Q9ESX5|DKC1_MOUSE	H/ACA ribonucleoprotein complex subunit 4 OS=Mus musculus GN=Dkc1 PE=1 SV=4	H/ACA ribonucleoprotein complex subunit 4 OS=Mus musculus GN=Dkc1 PE=1 SV=4	509	9.2	3	ALETLTGALFQRPPLIAAVK+LHNAIEGGTQLSR+VAQLDTSQWPLLLK
1	sp|Q99KF1|TMED9_MOUSE	Transmembrane emp24 domain-containing protein 9 OS=Mus musculus GN=Tmed9 PE=1 SV=2	#N/A	235	18.3	3	DKLSELQLR+FSLFAGGMLR+QREEYQPATPGLGMFVEVKDPEDK
1	sp|Q9CRB9|MIC19_MOUSE	MICOS complex subunit Mic19 OS=Mus musculus GN=Chchd3 PE=1 SV=1	#N/A	227	11.9	3	VAEELALEQAK+YSSVYGASVSDEDLK+YSSVYGASVSDEDLKR
1	sp|Q9Z1Q5|CLIC1_MOUSE	Chloride intracellular channel protein 1 OS=Mus musculus GN=Clic1 PE=1 SV=3	Chloride intracellular channel protein 1 OS=Mus musculus GN=Clic1 PE=1 SV=3	241	14.1	3	LAALNPESNTSGLDIFAK+LFMVLWLK+YLSNAYAR
1	sp|Q9CR57|RL14_MOUSE	60S ribosomal protein L14 OS=Mus musculus GN=Rpl14 PE=1 SV=3	#N/A	217	11.1	3	LVAIVDVIDQNR+VAYISFGPHAGK
1	sp|P01901|HA1B_MOUSE	H-2 class I histocompatibility antigen, K-B alpha chain OS=Mus musculus GN=H2-K1 PE=1 SV=1	H-2 class I histocompatibility antigen, K-B alpha chain OS=Mus musculus GN=H2-K1 PE=1 SV=1	369	11.9	3	GGSHTIQVISGCEVGSDGR+WASVVVPLGK+YFVTAVSRPGLGEPR
0.9999	sp|Q9CQD1|RAB5A_MOUSE	Ras-related protein Rab-5A OS=Mus musculus GN=Rab5a PE=1 SV=1	#N/A	215	16.3	3	LVLLGESAVGK+QASPNIVIALSGNK+YHSLAPMYYR
1	sp|Q91V41|RAB14_MOUSE	Ras-related protein Rab-14 OS=Mus musculus GN=Rab14 PE=1 SV=3	#N/A	215	20.9	3	IQIWDTAGQER+IYQNIQDGSLDLNAAESGVQHKPSAPQGGR+NLTNPNTVIILIGNK
0.997	sp|P39688-2|FYN_MOUSE sp|P39688|FYN_MOUSE	Isoform 2 of Tyrosine-protein kinase Fyn OS=Mus musculus GN=Fyn;Tyrosine-protein kinase Fyn OS=Mus musculus GN=Fyn PE=1 SV=4	Isoform 2 of Tyrosine-protein kinase Fyn OS=Mus musculus GN=Fyn;Tyrosine-protein kinase Fyn OS=Mus musculus GN=Fyn PE=1 SV=4	534	5.1	3	IADFGLAR+LIEDNEYTAR+QLLSFGNPR
1	sp|P11589|MUP2_MOUSE	Major urinary protein 2 OS=Mus musculus GN=Mup2 PE=1 SV=1	Major urinary protein 2 OS=Mus musculus GN=Mup2 PE=1 SV=1	180	20.6	3	ENIIDLSNANR+LFLEQIHVLEK+TDYDNFLMAHLINEK
1	sp|P63321|RALA_MOUSE	Ras-related protein Ral-A OS=Mus musculus GN=Rala PE=1 SV=1	#N/A	206	19.4	3	ADQWNVNYVETSAK+VIMVGSGGVGK+VKEDENVPFLLVGNK
0.9999	sp|P35278|RAB5C_MOUSE	Ras-related protein Rab-5C OS=Mus musculus GN=Rab5c PE=1 SV=2	Ras-related protein Rab-5C OS=Mus musculus GN=Rab5c PE=1 SV=2	216	25	3	GAQAAIVVYDITNTDTFAR+LVLLGESAVGK+TAMNVNEIFMAIAK+YHSLAPMYYR
1	sp|Q99JI6|RAP1B_MOUSE	Ras-related protein Rap-1b OS=Mus musculus GN=Rap1b PE=1 SV=2	#N/A	184	14.1	3	LVVLGSGGVGK+VKDTDDVPMILVGNK
1	sp|P48678-2|LMNA_MOUSE sp|P48678|LMNA_MOUSE	Isoform C of Prelamin-A/C OS=Mus musculus GN=Lmna;Prelamin-A/C OS=Mus musculus GN=Lmna PE=1 SV=2	Isoform C of Prelamin-A/C OS=Mus musculus GN=Lmna;Prelamin-A/C OS=Mus musculus GN=Lmna PE=1 SV=2	574	4.4	3	LAVYIDR+LKDLEALLNSK+LQLELSK
1	sp|Q9JM76|ARPC3_MOUSE	Actin-related protein 2/3 complex subunit 3 OS=Mus musculus GN=Arpc3 PE=1 SV=3	#N/A	178	17.4	3	AYLQQLR+LIGNMALLPLR+PAYHSSLMDPDTK
1	sp|Q9DCJ5|NDUA8_MOUSE	NADH dehydrogenase [ubiquinone] 1 alpha subcomplex subunit 8 OS=Mus musculus GN=Ndufa8 PE=1 SV=3	#N/A	172	27.9	3	ARPEPNPVIEGDLKPAK+LGWVRPDLGQLSK+PGIVELPTLEELKVEEVK
1	sp|Q32M21-3|GSDA2_MOUSE sp|Q32M21|GSDA2_MOUSE sp|Q9EST1|GSDMA_MOUSE	Isoform 3 of Gasdermin-A2 OS=Mus musculus GN=Gsdma2;Gasdermin-A2 OS=Mus musculus GN=Gsdma2 PE=2 SV=1;Gasdermin-A OS=Mus musculus GN=Gsdma PE=2 SV=1	Isoform 3 of Gasdermin-A2 OS=Mus musculus GN=Gsdma2;Gasdermin-A2 OS=Mus musculus GN=Gsdma2 PE=2 SV=1;Gasdermin-A OS=Mus musculus GN=Gsdma PE=2 SV=1	132	16.7	3	GDLTPLDSLIDFKR+STLFWGAR
1	sp|Q9CQX2|CYB5B_MOUSE	Cytochrome b5 type B OS=Mus musculus GN=Cyb5b PE=1 SV=1	#N/A	146	27.4	3	NSAEETWMVIHGR+QYYIGDVHPSDLKPK+VEGSEPSVTYYR
1	sp|Q9Z0N1|IF2G_MOUSE	Eukaryotic translation initiation factor 2 subunit 3, X-linked OS=Mus musculus GN=Eif2s3x PE=1 SV=2	Eukaryotic translation initiation factor 2 subunit 3, X-linked OS=Mus musculus GN=Eif2s3x PE=1 SV=2	472	10.8	3	AGGEGGVTLGQPHLSR+IVSLFAEHNDLQYAAPGGLIGVGTK+QDLATLDVTK
0.9999	sp|P05064|ALDOA_MOUSE	Fructose-bisphosphate aldolase A OS=Mus musculus GN=Aldoa PE=1 SV=2	Fructose-bisphosphate aldolase A OS=Mus musculus GN=Aldoa PE=1 SV=2	364	9.6	3	GVVPLAGTNGETTTQGLDGLSER+PHPYPALTPEQK
0.9999	sp|P06745|G6PI_MOUSE	Glucose-6-phosphate isomerase OS=Mus musculus GN=Gpi PE=1 SV=4	Glucose-6-phosphate isomerase OS=Mus musculus GN=Gpi PE=1 SV=4	558	8.2	3	TLASLSPETSLFIIASK+VFEGNRPTNSIVFTK+VWFVSNIDGTHIAK
1	sp|P67984|RL22_MOUSE	60S ribosomal protein L22 OS=Mus musculus GN=Rpl22 PE=1 SV=2	#N/A	128	19.5	3	AGNLGGGVVTIER+ITVTSEVPFSK+ITVTSEVPFSKR
0.9999	sp|Q9DB77|QCR2_MOUSE	Cytochrome b-c1 complex subunit 2, mitochondrial OS=Mus musculus GN=Uqcrc2 PE=1 SV=1	Cytochrome b-c1 complex subunit 2, mitochondrial OS=Mus musculus GN=Uqcrc2 PE=1 SV=1	453	9.1	3	AVAQGNLSSADVQAAK+GNNTTSLLSQSVAK+IIENLHDVAYK
0.9999	sp|P57787|MOT4_MOUSE	Monocarboxylate transporter 4 OS=Mus musculus GN=Slc16a3 PE=1 SV=1	Monocarboxylate transporter 4 OS=Mus musculus GN=Slc16a3 PE=1 SV=1	470	4.5	3	LHKPPVDVGVDSR+LLDLSVFR
0.9998	sp|Q8BRH0-2|TMTC3_MOUSE sp|Q8BRH0|TMTC3_MOUSE	Isoform 2 of Transmembrane and TPR repeat-containing protein 3 OS=Mus musculus GN=Tmtc3;Transmembrane and TPR repeat-containing protein 3 OS=Mus musculus GN=Tmtc3 PE=1 SV=2	Isoform 2 of Transmembrane and TPR repeat-containing protein 3 OS=Mus musculus GN=Tmtc3;Transmembrane and TPR repeat-containing protein 3 OS=Mus musculus GN=Tmtc3 PE=1 SV=2	658	6.2	3	GSIPLSMLQTLVKLIVLMLSTLLLVVVRVQVIQ+LVKLIVLMLSTLLLVVVRVQVIQSQLPVFTR
0.9997	sp|Q9D0I9|SYRC_MOUSE	Arginine--tRNA ligase, cytoplasmic OS=Mus musculus GN=Rars PE=1 SV=2	Arginine--tRNA ligase, cytoplasmic OS=Mus musculus GN=Rars PE=1 SV=2	660	5.3	3	GFDILGIKPVQR+LFEFAGYDVLR+VIVDFSSPNIAK
0.9994	sp|Q8K4L3-3|SVIL_MOUSE sp|Q8K4L3|SVIL_MOUSE	Isoform 2 of Supervillin OS=Mus musculus GN=Svil;Supervillin OS=Mus musculus GN=Svil PE=1 SV=1	Isoform 2 of Supervillin OS=Mus musculus GN=Svil;Supervillin OS=Mus musculus GN=Svil PE=1 SV=1	1766	3.5	3	ATYIQTIEEGINTHTHAAK+GAANDSTQFTVAGR+TIYPLADLLAR+YQTQPVTLGEVEQVQSGK
0.9978	sp|Q61598-2|GDIB_MOUSE sp|Q61598|GDIB_MOUSE	Isoform 2 of Rab GDP dissociation inhibitor beta OS=Mus musculus GN=Gdi2;Rab GDP dissociation inhibitor beta OS=Mus musculus GN=Gdi2 PE=1 SV=1	Isoform 2 of Rab GDP dissociation inhibitor beta OS=Mus musculus GN=Gdi2;Rab GDP dissociation inhibitor beta OS=Mus musculus GN=Gdi2 PE=1 SV=1	409	6.8	3	FVSISDLFVPK+KTSMRDVYK+LYSESLAR
0.9944	sp|Q8K093|TRHDE_MOUSE	Thyrotropin-releasing hormone-degrading ectoenzyme OS=Mus musculus GN=Trhde PE=1 SV=1	Thyrotropin-releasing hormone-degrading ectoenzyme OS=Mus musculus GN=Trhde PE=1 SV=1	1025	3	3	HIAVHKRLVLAFAVSIVALLAVTMLAVLLSL
0.9762	sp|P01867-2|IGG2B_MOUSE sp|P01867|IGG2B_MOUSE	Isoform 2 of Ig gamma-2B chain C region OS=Mus musculus GN=Igh-3;Ig gamma-2B chain C region OS=Mus musculus GN=Igh-3 PE=1 SV=3	Isoform 2 of Ig gamma-2B chain C region OS=Mus musculus GN=Igh-3;Ig gamma-2B chain C region OS=Mus musculus GN=Igh-3 PE=1 SV=3	335	6.9	3	APQVYILPPPAEQLSR+SYFIYSK
1	sp|A2A8L1|CHD5_MOUSE	Chromodomain-helicase-DNA-binding protein 5 OS=Mus musculus GN=Chd5 PE=1 SV=1	Chromodomain-helicase-DNA-binding protein 5 OS=Mus musculus GN=Chd5 PE=1 SV=1	1946	2.3	2	DDDEEEEEGGCEEEEDDHMEFCRVCKDGGE+FYRYGIKPEWMMVHR
1	sp|Q6NZJ6-2|IF4G1_MOUSE sp|Q6NZJ6|IF4G1_MOUSE	Isoform 2 of Eukaryotic translation initiation factor 4 gamma 1 OS=Mus musculus GN=Eif4g1;Eukaryotic translation initiation factor 4 gamma 1 OS=Mus musculus GN=Eif4g1 PE=1 SV=1	#N/A	1586	1.8	2	EAVGDLLDAFK+FSALQQTLPAENTDNRR
0.9938	sp|B0V2N1-4|PTPRS_MOUSE	Isoform 4 of Receptor-type tyrosine-protein phosphatase S OS=Mus musculus GN=Ptprs	#N/A	1497	1.9	2	LIWVIGPVLAVVFIICIVIAILLYKNKR
1	sp|O70133-2|DHX9_MOUSE sp|O70133-3|DHX9_MOUSE sp|O70133|DHX9_MOUSE	Isoform 2 of ATP-dependent RNA helicase A OS=Mus musculus GN=Dhx9;Isoform 3 of ATP-dependent RNA helicase A OS=Mus musculus GN=Dhx9;ATP-dependent RNA helicase A OS=Mus musculus GN=Dhx9 PE=1 SV=2	#N/A	1381	2.9	2	TPLHEIALSIK+YPSPFFVFGEK+YQILPLHSQIPR
1	sp|P01635|KV5A3_MOUSE	Ig kappa chain V-V region K2 (Fragment) OS=Mus musculus PE=1 SV=1	Ig kappa chain V-V region K2 (Fragment) OS=Mus musculus PE=1 SV=1	115	20	2	FSGSGSGTQYSLK+SPQLLVYNAK
1	sp|P06800-2|PTPRC_MOUSE sp|P06800-3|PTPRC_MOUSE sp|P06800|PTPRC_MOUSE	Isoform 2 of Receptor-type tyrosine-protein phosphatase C OS=Mus musculus GN=Ptprc;Isoform 3 of Receptor-type tyrosine-protein phosphatase C OS=Mus musculus GN=Ptprc;Receptor-type tyrosine-protein phosphatase C OS=Mus musculus GN=Ptprc PE=1 SV=3	Isoform 2 of Receptor-type tyrosine-protein phosphatase C OS=Mus musculus GN=Ptprc;Isoform 3 of Receptor-type tyrosine-protein phosphatase C OS=Mus musculus GN=Ptprc;Receptor-type tyrosine-protein phosphatase C OS=Mus musculus GN=Ptprc PE=1 SV=3	1248	1.8	2	DLVSMIQDLK+LFLAEFQSIPR
1	sp|P09103|PDIA1_MOUSE	Protein disulfide-isomerase OS=Mus musculus GN=P4hb PE=1 SV=2	Protein disulfide-isomerase OS=Mus musculus GN=P4hb PE=1 SV=2	509	3.7	2	EADDIVNWLK+THILLFLPK
1	sp|P13020-2|GELS_MOUSE sp|P13020|GELS_MOUSE	Isoform 2 of Gelsolin OS=Mus musculus GN=Gsn;Gelsolin OS=Mus musculus GN=Gsn PE=1 SV=3	Isoform 2 of Gelsolin OS=Mus musculus GN=Gsn;Gelsolin OS=Mus musculus GN=Gsn PE=1 SV=3	731	2.6	2	EPGLQIWR+HVVPNEVVVQR
1	sp|P15532|NDKA_MOUSE sp|Q01768|NDKB_MOUSE	Nucleoside diphosphate kinase A OS=Mus musculus GN=Nme1 PE=1 SV=1;Nucleoside diphosphate kinase B OS=Mus musculus GN=Nme2 PE=1 SV=1	Nucleoside diphosphate kinase A OS=Mus musculus GN=Nme1 PE=1 SV=1;Nucleoside diphosphate kinase B OS=Mus musculus GN=Nme2 PE=1 SV=1	152	19.1	2	TFIAIKPDGVQR+VMLGETNPADSKPGTIR
0.8837	sp|O08644|EPHB6_MOUSE	Ephrin type-B receptor 6 OS=Mus musculus GN=Ephb6 PE=2 SV=4	#N/A	1014	3.2	2	EKLSLVIGSILGALAFLLLAAITVLAVIFQR+PEKLSLVIGSILGALAFLLLAAITVLAVIFQR
1	sp|Q80UM7|MOGS_MOUSE	Mannosyl-oligosaccharide glucosidase OS=Mus musculus GN=Mogs PE=1 SV=1	#N/A	834	4.9	2	DLALPTLLNPK+LGPLLDVLADSR+LVGSQLTQALESHAAAFK
1	sp|Q8VI23-2|S12A8_MOUSE sp|Q8VI23-3|S12A8_MOUSE sp|Q8VI23|S12A8_MOUSE	Isoform 2 of Solute carrier family 12 member 8 OS=Mus musculus GN=Slc12a8;Isoform 3 of Solute carrier family 12 member 8 OS=Mus musculus GN=Slc12a8;Solute carrier family 12 member 8 OS=Mus musculus GN=Slc12a8 PE=2 SV=2	#N/A	703	5.4	2	TGWLVGNTGVLLGLLLVSFVVLVALITVLSGIGV
1	sp|P34971|ADRB1_MOUSE	Beta-1 adrenergic receptor OS=Mus musculus GN=Adrb1 PE=1 SV=2	Beta-1 adrenergic receptor OS=Mus musculus GN=Adrb1 PE=1 SV=2	466	7.7	2	LSQQWTAGMGLLLALIVLLIVVGNVLVIVAIAKTPR+QWTAGMGLLLALIVLLIVVGNVLVIVAIAK
0.9797	sp|Q1HFZ0-2|NSUN2_MOUSE sp|Q1HFZ0|NSUN2_MOUSE	Isoform 2 of tRNA (cytosine(34)-C(5))-methyltransferase OS=Mus musculus GN=Nsun2;tRNA (cytosine(34)-C(5))-methyltransferase OS=Mus musculus GN=Nsun2 PE=1 SV=2	#N/A	691	2.3	2	LAQEGIYTLYPFINSR
1	sp|P48771|CX7A2_MOUSE	Cytochrome c oxidase subunit 7A2, mitochondrial OS=Mus musculus GN=Cox7a2 PE=1 SV=2	Cytochrome c oxidase subunit 7A2, mitochondrial OS=Mus musculus GN=Cox7a2 PE=1 SV=2	83	27.7	2	GGASDALLYR+LFQEDNGMPVHLK
0.999	sp|P15379-10|CD44_MOUSE sp|P15379-11|CD44_MOUSE sp|P15379-2|CD44_MOUSE sp|P15379-3|CD44_MOUSE sp|P15379-4|CD44_MOUSE sp|P15379-5|CD44_MOUSE sp|P15379-6|CD44_MOUSE sp|P15379-7|CD44_MOUSE sp|P15379-8|CD44_MOUSE sp|P15379-9|CD44_MOUSE sp|P15379|CD44_MOUSE	Isoform 8 of CD44 antigen OS=Mus musculus GN=Cd44;Isoform 9 of CD44 antigen OS=Mus musculus GN=Cd44;Isoform 13 of CD44 antigen OS=Mus musculus GN=Cd44;Isoform 12 of CD44 antigen OS=Mus musculus GN=Cd44;Isoform 4 of CD44 antigen OS=Mus musculus GN=Cd44;Isoform 6 of CD44 antigen OS=Mus musculus GN=Cd44;Isoform 7 of CD44 antigen OS=Mus musculus GN=Cd44;Isoform 2 of CD44 antigen OS=Mus musculus GN=Cd…	#VALUE!	616	6.9	2	LVINGGNGTVEDR+YGFIEGNVVIPR
1	sp|P50247|SAHH_MOUSE	Adenosylhomocysteinase OS=Mus musculus GN=Ahcy PE=1 SV=3	Adenosylhomocysteinase OS=Mus musculus GN=Ahcy PE=1 SV=3	432	6.2	2	GISEETTTGVHNLYK+VPAINVNDSVTK
1	sp|P53994|RAB2A_MOUSE	Ras-related protein Rab-2A OS=Mus musculus GN=Rab2a PE=1 SV=1	Ras-related protein Rab-2A OS=Mus musculus GN=Rab2a PE=1 SV=1	212	14.2	2	IQEGVFDINNEANGIK+TASNVEEAFINTAK
1	sp|P54775|PRS6B_MOUSE	26S protease regulatory subunit 6B OS=Mus musculus GN=Psmc4 PE=1 SV=2	26S protease regulatory subunit 6B OS=Mus musculus GN=Psmc4 PE=1 SV=2	418	5.3	2	ELLKPNASVALHK+LIFSTITSK
1	sp|P56135|ATPK_MOUSE	ATP synthase subunit f, mitochondrial OS=Mus musculus GN=Atp5j2 PE=1 SV=3	ATP synthase subunit f, mitochondrial OS=Mus musculus GN=Atp5j2 PE=1 SV=3	88	26.1	2	DFTPSGIAGAFR+LGELPSWIMMR
1	sp|Q64324|STXB2_MOUSE	Syntaxin-binding protein 2 OS=Mus musculus GN=Stxbp2 PE=1 SV=1	#N/A	593	5.9	2	LIQHANVQSYSSLIR+NLEQLGGTVTNSAGSGTSSR
1	sp|Q8K4L4|POF1B_MOUSE	Protein POF1B OS=Mus musculus GN=Pof1b PE=2 SV=3	#N/A	587	3.6	2	LVLSTFSNIR+YFGELLADLSR
1	sp|P70407|CADH9_MOUSE	Cadherin-9 OS=Mus musculus GN=Cdh9 PE=2 SV=2	Cadherin-9 OS=Mus musculus GN=Cdh9 PE=2 SV=2	786	4.2	2	LMLAAGLSTGALIAILLCVVILLTLIVLFAALK+MLAAGLSTGALIAILLCVVILLTLIVLFAALK
0.9999	sp|Q9D6Z1|NOP56_MOUSE	Nucleolar protein 56 OS=Mus musculus GN=Nop56 PE=1 SV=2	#N/A	580	3.8	2	VLLGVGDPK+YPASTVQILGAEK
1	sp|P97461|RS5_MOUSE	40S ribosomal protein S5 OS=Mus musculus GN=Rps5 PE=1 SV=3	40S ribosomal protein S5 OS=Mus musculus GN=Rps5 PE=1 SV=3	204	12.7	2	QAVDVSPLR+TEWEAATPAVAETPDIK
1	sp|Q01853|TERA_MOUSE	Transitional endoplasmic reticulum ATPase OS=Mus musculus GN=Vcp PE=1 SV=4	Transitional endoplasmic reticulum ATPase OS=Mus musculus GN=Vcp PE=1 SV=4	806	4.3	2	ETVVEVPQVTWEDIGGLEDVKR+LDQLIYIPLPDEK
0.9183	sp|O35544|EAA4_MOUSE	Excitatory amino acid transporter 4 OS=Mus musculus GN=Slc1a6 PE=1 SV=1	#N/A	561	5.5	2	RITRFVLPVGATVNMDGTALYEALAAIFIAQ
1	sp|Q3TZW0-2|ECSCR_MOUSE sp|Q3TZW0-3|ECSCR_MOUSE sp|Q3TZW0|ECSCR_MOUSE	Isoform 2 of Endothelial cell-specific chemotaxis regulator OS=Mus musculus GN=Ecscr;Isoform 3 of Endothelial cell-specific chemotaxis regulator OS=Mus musculus GN=Ecscr;Endothelial cell-specific chemotaxis regulator OS=Mus musculus GN=Ecscr PE=1 SV=2	Isoform 2 of Endothelial cell-specific chemotaxis regulator OS=Mus musculus GN=Ecscr;Isoform 3 of Endothelial cell-specific chemotaxis regulator OS=Mus musculus GN=Ecscr;Endothelial cell-specific chemotaxis regulator OS=Mus musculus GN=Ecscr PE=1 SV=2	230	15.4	2	LTVAAFGVISFIVILVVVVIILVSVVSLRFKCR+TVAAFGVISFIVILVVVVIILVSVVSLRFKCR
1	sp|Q3UHK6-2|TEN4_MOUSE sp|Q3UHK6-3|TEN4_MOUSE sp|Q3UHK6-4|TEN4_MOUSE sp|Q3UHK6|TEN4_MOUSE	Isoform 2 of Teneurin-4 OS=Mus musculus GN=Tenm4;Isoform 3 of Teneurin-4 OS=Mus musculus GN=Tenm4;Isoform 4 of Teneurin-4 OS=Mus musculus GN=Tenm4;Teneurin-4 OS=Mus musculus GN=Tenm4 PE=1 SV=2	Isoform 2 of Teneurin-4 OS=Mus musculus GN=Tenm4;Isoform 3 of Teneurin-4 OS=Mus musculus GN=Tenm4;Isoform 4 of Teneurin-4 OS=Mus musculus GN=Tenm4;Teneurin-4 OS=Mus musculus GN=Tenm4 PE=1 SV=2	2825	2.7	2	GTGCDTSMETGCGDGKDNDGDGLVDCMDPDCC+GTGCDTSMETGCGDGKDNDGDGLVDCMDPDCCL+VACSSHGTCIMGTCICNPGYKGESCEEVDCMDPTCSSRGVCVR
1	sp|Q569Z6|TR150_MOUSE	Thyroid hormone receptor-associated protein 3 OS=Mus musculus GN=Thrap3 PE=1 SV=1	Thyroid hormone receptor-associated protein 3 OS=Mus musculus GN=Thrap3 PE=1 SV=1	951	2.3	2	SIFQHIQSAQSQR+SPLQSVVVR
1	sp|Q60611|SATB1_MOUSE	DNA-binding protein SATB1 OS=Mus musculus GN=Satb1 PE=1 SV=2	DNA-binding protein SATB1 OS=Mus musculus GN=Satb1 PE=1 SV=2	764	5.9	2	LLAQQSLNQQYLNHPPPVSR+SLNAASAMGPAPLLSTPPSRPPQVK
1	sp|Q61599|GDIR2_MOUSE	Rho GDP-dissociation inhibitor 2 OS=Mus musculus GN=Arhgdib PE=1 SV=3	Rho GDP-dissociation inhibitor 2 OS=Mus musculus GN=Arhgdib PE=1 SV=3	200	10.5	2	TLLGDVPVVADPTVPNVTVTR
1	sp|Q61699-2|HS105_MOUSE sp|Q61699|HS105_MOUSE	Isoform HSP105-beta of Heat shock protein 105 kDa OS=Mus musculus GN=Hsph1;Heat shock protein 105 kDa OS=Mus musculus GN=Hsph1 PE=1 SV=2	Isoform HSP105-beta of Heat shock protein 105 kDa OS=Mus musculus GN=Hsph1;Heat shock protein 105 kDa OS=Mus musculus GN=Hsph1 PE=1 SV=2	814	2.8	2	FVVQNVSAQK+VLGTAFDPFLGGK
1	sp|P80318|TCPG_MOUSE	T-complex protein 1 subunit gamma OS=Mus musculus GN=Cct3 PE=1 SV=1	#N/A	545	4	2	ELGIWEPLAVK+TAVETAVLLLR
1	sp|Q6P8U6|LIPP_MOUSE	Pancreatic triacylglycerol lipase OS=Mus musculus GN=Pnlip PE=1 SV=1	#N/A	465	10.1	2	FLLYTNENPDNYQLITSDASNIR+GSLQPGTSHVNEFDSDVDVGDLQK
0.9986	sp|Q91YT0|NDUV1_MOUSE	NADH dehydrogenase [ubiquinone] flavoprotein 1, mitochondrial OS=Mus musculus GN=Ndufv1 PE=1 SV=1	#N/A	464	4.3	2	EAYEAGLIGK+GGAGFPTGLK
1	sp|Q6TAC4|V2R26_MOUSE	Vomeronasal type-2 receptor 26 OS=Mus musculus GN=Vmn2r26 PE=2 SV=2	Vomeronasal type-2 receptor 26 OS=Mus musculus GN=Vmn2r26 PE=2 SV=2	855	4.2	2	FGIVFSIVISAILAKTFIVVMAFKAIKPGSILK+QIIFGIVFSIVISAILAKTFIVVMAFKAIKP
1	sp|Q8BFR5|EFTU_MOUSE	Elongation factor Tu, mitochondrial OS=Mus musculus GN=Tufm PE=1 SV=1	#N/A	452	5.5	2	GLVMVKPGSIQPHQK+VEAQVYILSK
1	sp|O88685|PRS6A_MOUSE	26S protease regulatory subunit 6A OS=Mus musculus GN=Psmc3 PE=1 SV=2	#N/A	442	5.9	2	DSYLILETLPTEYDSR+VDILDPALLR
1	sp|Q3TBT3-2|STING_MOUSE sp|Q3TBT3-3|STING_MOUSE sp|Q3TBT3|STING_MOUSE	Isoform 2 of Stimulator of interferon genes protein OS=Mus musculus GN=c;Isoform 3 of Stimulator of interferon genes protein OS=Mus musculus GN=Tmem173;Stimulator of interferon genes protein OS=Mus musculus GN=Tmem173 PE=1 SV=2	#N/A	427	8.9	2	LILPGLQAR+LIVYQEPTDGNSFSLSQEVLR
0.9061	sp|Q62170|SELPL_MOUSE	P-selectin glycoprotein ligand 1 OS=Mus musculus GN=Selplg PE=1 SV=2	#N/A	397	7.8	2	LIPVKQCLLIILILASLATIFLVCTVVLAVR
1	sp|Q7TNJ0-2|DCSTP_MOUSE sp|Q7TNJ0|DCSTP_MOUSE	Isoform 2 of Dendritic cell-specific transmembrane protein OS=Mus musculus GN=Dcstamp;Dendritic cell-specific transmembrane protein OS=Mus musculus GN=Dcstamp PE=1 SV=1	#N/A	387	16.8	2	SIILLTLIILGLLSSMLMQLKILVSVSFYPKVER+TTELLTSVGQKLLALAGLLLILVSTGLFLKR
1	sp|Q8C0P5|COR2A_MOUSE	Coronin-2A OS=Mus musculus GN=Coro2a PE=2 SV=1	Coronin-2A OS=Mus musculus GN=Coro2a PE=2 SV=1	524	3.6	2	LGIVLQEASYK+VLFLGSLK
1	sp|Q60668-2|HNRPD_MOUSE sp|Q60668-3|HNRPD_MOUSE sp|Q60668-4|HNRPD_MOUSE sp|Q60668|HNRPD_MOUSE	Isoform 2 of Heterogeneous nuclear ribonucleoprotein D0 OS=Mus musculus GN=Hnrnpd;Isoform 3 of Heterogeneous nuclear ribonucleoprotein D0 OS=Mus musculus GN=Hnrnpd;Isoform 4 of Heterogeneous nuclear ribonucleoprotein D0 OS=Mus musculus GN=Hnrnpd;Heterogeneous nuclear ribonucleoprotein D0 OS=Mus musculus GN=Hnrnpd PE=1 SV=2	#VALUE!	336	16	2	GFGFVLFK+IFVGGLSPDTPEEK+IREYFGGFGEVESIELPMDNKTNK
1	sp|Q7TQP3|GP119_MOUSE	Glucose-dependent insulinotropic receptor OS=Mus musculus GN=Gpr119 PE=1 SV=1	#N/A	335	9.6	2	SFGVILAVLTILIIAVNALVVVAMLLSIYK+SFSFGVILAVLTILIIAVNALVVVAMLLSIYK
1	sp|Q921F2|TADBP_MOUSE	TAR DNA-binding protein 43 OS=Mus musculus GN=Tardbp PE=1 SV=1	TAR DNA-binding protein 43 OS=Mus musculus GN=Tardbp PE=1 SV=1	414	7.2	2	FGGNPGGFGNQGGFGNSR+TSDLIVLGLPWK
0.9967	sp|Q80SS6|GPBAR_MOUSE	G-protein coupled bile acid receptor 1 OS=Mus musculus GN=Gpbar1 PE=2 SV=1	#N/A	329	10	2	PMGVLGLSLALASLIVIANLLLALGIALDRHLR
1	sp|Q99JB2|STML2_MOUSE	Stomatin-like protein 2, mitochondrial OS=Mus musculus GN=Stoml2 PE=1 SV=1	Stomatin-like protein 2, mitochondrial OS=Mus musculus GN=Stoml2 PE=1 SV=1	353	4.8	2	NTVILFVPQQEAWVVER
1	sp|Q9CPQ8|ATP5L_MOUSE	ATP synthase subunit g, mitochondrial OS=Mus musculus GN=Atp5l PE=1 SV=1	ATP synthase subunit g, mitochondrial OS=Mus musculus GN=Atp5l PE=1 SV=1	103	18.4	2	VELVPPTPAEIPTAIQSVK
0.9944	sp|Q3U9N9-2|MOT10_MOUSE sp|Q3U9N9|MOT10_MOUSE	Isoform 2 of Monocarboxylate transporter 10 OS=Mus musculus GN=Slc16a10;Monocarboxylate transporter 10 OS=Mus musculus GN=Slc16a10 PE=1 SV=1	#N/A	320	10.3	2	KRLGLVNGIVTAGSSVFTILLPLLLGNLISSVK
1	sp|Q9CQN6|TM14C_MOUSE	Transmembrane protein 14C OS=Mus musculus GN=Tmem14c PE=1 SV=1	Transmembrane protein 14C OS=Mus musculus GN=Tmem14c PE=1 SV=1	114	24.6	2	FMPAGLIAGASLLMVAK+VGISLLSSPHP
0.9942	sp|Q9CRD2|EMC2_MOUSE	ER membrane protein complex subunit 2 OS=Mus musculus GN=Emc2 PE=1 SV=1	#N/A	297	7.7	2	ILQEDPTNTAAR+YASWAANQINR
1	sp|Q9CR68|UCRI_MOUSE	Cytochrome b-c1 complex subunit Rieske, mitochondrial OS=Mus musculus GN=Uqcrfs1 PE=1 SV=1	Cytochrome b-c1 complex subunit Rieske, mitochondrial OS=Mus musculus GN=Uqcrfs1 PE=1 SV=1	274	7.7	2	SGPFAPVLSATSR+VPDFSDYR
1	sp|Q9CXW4|RL11_MOUSE	60S ribosomal protein L11 OS=Mus musculus GN=Rpl11 PE=1 SV=4	60S ribosomal protein L11 OS=Mus musculus GN=Rpl11 PE=1 SV=4	178	12.9	2	VLEQLTGQTPVFSK+YDGIILPGK
1	sp|Q9CZX8|RS19_MOUSE	40S ribosomal protein S19 OS=Mus musculus GN=Rps19 PE=1 SV=3	40S ribosomal protein S19 OS=Mus musculus GN=Rps19 PE=1 SV=3	145	11.7	2	ALAAFLKK+VLQALEGLK
1	sp|Q9D1R9|RL34_MOUSE	60S ribosomal protein L34 OS=Mus musculus GN=Rpl34 PE=1 SV=2	60S ribosomal protein L34 OS=Mus musculus GN=Rpl34 PE=1 SV=2	117	12.8	2	AFLIEEQK+IVYLYTK
0.9995	sp|Q9DB05|SNAA_MOUSE	Alpha-soluble NSF attachment protein OS=Mus musculus GN=Napa PE=1 SV=1	#N/A	295	9.5	2	NSQSFFSGLFGGSSK+VAGYAAQLEQYQK
1	sp|Q9D958|SPCS1_MOUSE	Signal peptidase complex subunit 1 OS=Mus musculus GN=Spcs1 PE=2 SV=3	Signal peptidase complex subunit 1 OS=Mus musculus GN=Spcs1 PE=2 SV=3	161	17.4	2	MLEHLSSLPTQMDYK+WLPVQDLGTEDKK
0.9999	sp|Q62189|SNRPA_MOUSE	U1 small nuclear ribonucleoprotein A OS=Mus musculus GN=Snrpa PE=1 SV=3	#N/A	287	7.3	2	ANHTIYINNLNEK+GQAFVIFK
1	sp|Q9EPE9|AT131_MOUSE	Manganese-transporting ATPase 13A1 OS=Mus musculus GN=Atp13a1 PE=1 SV=2	Manganese-transporting ATPase 13A1 OS=Mus musculus GN=Atp13a1 PE=1 SV=2	1200	2.4	2	LGDASIAAPFTSK+SIDSSIVLPLTLGSPK
1	sp|Q9JHR7|IDE_MOUSE	Insulin-degrading enzyme OS=Mus musculus GN=Ide PE=1 SV=1	Insulin-degrading enzyme OS=Mus musculus GN=Ide PE=1 SV=1	1019	2.1	2	AFIPQLLSR+ESLDDLTNLVVK
1	sp|Q9JLF6|TGM1_MOUSE	Protein-glutamine gamma-glutamyltransferase K OS=Mus musculus GN=Tgm1 PE=1 SV=2	Protein-glutamine gamma-glutamyltransferase K OS=Mus musculus GN=Tgm1 PE=1 SV=2	815	2.8	2	AIGTLIVTK+YDTPFIFAEVNSDK
1	sp|Q9QXX4|CMC2_MOUSE	Calcium-binding mitochondrial carrier protein Aralar2 OS=Mus musculus GN=Slc25a13 PE=1 SV=1	Calcium-binding mitochondrial carrier protein Aralar2 OS=Mus musculus GN=Slc25a13 PE=1 SV=1	676	8.1	2	DLGFFGIYK+GLLPQLLGVAPEK+LQVAGEITTGPR+LTVNDFVR+YLNIFGESQPNPK
1	sp|Q9R0P6|SC11A_MOUSE	Signal peptidase complex catalytic subunit SEC11A OS=Mus musculus GN=Sec11a PE=1 SV=1	Signal peptidase complex catalytic subunit SEC11A OS=Mus musculus GN=Sec11a PE=1 SV=1	179	10.6	2	MLSLDFLDDVR+VGEIVVFR
1	sp|Q9R155|S26A4_MOUSE	Pendrin OS=Mus musculus GN=Slc26a4 PE=1 SV=1	Pendrin OS=Mus musculus GN=Slc26a4 PE=1 SV=1	780	4.6	2	GLISAVIVMVAIVALGRLLEPLQKSVLAAVVIANLK+VIVMVAIVALGRLLEPLQKSVLAAVVIANLK
0.9992	sp|Q8R3S2-2|TSN33_MOUSE sp|Q8R3S2|TSN33_MOUSE	Isoform 2 of Tetraspanin-33 OS=Mus musculus GN=Tspan33;Tetraspanin-33 OS=Mus musculus GN=Tspan33 PE=1 SV=1	#N/A	282	12.4	2	LFLLGGVALGLAIPQLVGILLSQVLVNQIK+NLFLLGGVALGLAIPQLVGILLSQVLVNQIKDQIK
0.9973	sp|Q9QXV0|PCSK1_MOUSE	ProSAAS OS=Mus musculus GN=Pcsk1n PE=1 SV=2	#N/A	258	12.8	2	LCGPRAGGVGILVLLLLGLLRLPPTLSARPVK+LLCGPRAGGVGILVLLLLGLLRLPPTLSARPVK
1	sp|P11983|TCPA_MOUSE	T-complex protein 1 subunit alpha OS=Mus musculus GN=Tcp1 PE=1 SV=3	T-complex protein 1 subunit alpha OS=Mus musculus GN=Tcp1 PE=1 SV=3	556	4.5	2	SQNVMAAASIANIVK+YPVNSVNILK
0.9996	sp|P15864|H12_MOUSE sp|P43277|H13_MOUSE	Histone H1.2 OS=Mus musculus GN=Hist1h1c PE=1 SV=2;Histone H1.3 OS=Mus musculus GN=Hist1h1d PE=1 SV=2	Histone H1.2 OS=Mus musculus GN=Hist1h1c PE=1 SV=2;Histone H1.3 OS=Mus musculus GN=Hist1h1d PE=1 SV=2	212	10.4	2	ASGPPVSELITK+SGVSLAALKK
0.999	sp|P43274|H14_MOUSE	Histone H1.4 OS=Mus musculus GN=Hist1h1e PE=1 SV=2	Histone H1.4 OS=Mus musculus GN=Hist1h1e PE=1 SV=2	219	10	2	SGVSLAALKK+TSGPPVSELITK
1	sp|P18760|COF1_MOUSE	Cofilin-1 OS=Mus musculus GN=Cfl1 PE=1 SV=3	Cofilin-1 OS=Mus musculus GN=Cfl1 PE=1 SV=3	166	18.7	2	EILVGDVGQTVDDPYTTFVK+YALYDATYETK
1	sp|Q9DCW4|ETFB_MOUSE	Electron transfer flavoprotein subunit beta OS=Mus musculus GN=Etfb PE=1 SV=3	#N/A	255	12.2	2	GIHVEIPGAQAESLGPLQVAR+LPAVVTADLR
0.9851	sp|P57784|RU2A_MOUSE	U2 small nuclear ribonucleoprotein A' OS=Mus musculus GN=Snrpa1 PE=1 SV=2	#N/A	255	9	2	KLDGFPLLR+NAIANASTLAEVER
1	sp|Q9D6J6|NDUV2_MOUSE	NADH dehydrogenase [ubiquinone] flavoprotein 2, mitochondrial OS=Mus musculus GN=Ndufv2 PE=1 SV=2	#N/A	248	12.1	2	GAGGALFVHR+NYPEGHQAAAVLPVLDLAQR
1	sp|P49722|PSA2_MOUSE	Proteasome subunit alpha type-2 OS=Mus musculus GN=Psma2 PE=1 SV=3	#N/A	234	15	2	HIGLVYSGMGPDYR+LAQQYYLVYQEPIPTAQLVQR
1	sp|Q8VDW0|DX39A_MOUSE sp|Q9Z1N5|DX39B_MOUSE	ATP-dependent RNA helicase DDX39A OS=Mus musculus GN=Ddx39a PE=1 SV=1;Spliceosome RNA helicase Ddx39b OS=Mus musculus GN=Ddx39b PE=1 SV=1	ATP-dependent RNA helicase DDX39A OS=Mus musculus GN=Ddx39a PE=1 SV=1;Spliceosome RNA helicase Ddx39b OS=Mus musculus GN=Ddx39b PE=1 SV=1	427	4	2	DVQEIFR+ILVATNLFGR
1	sp|Q9D2G2|ODO2_MOUSE	Dihydrolipoyllysine-residue succinyltransferase component of 2-oxoglutarate dehydrogenase complex, mitochondrial OS=Mus musculus GN=Dlst PE=1 SV=1	Dihydrolipoyllysine-residue succinyltransferase component of 2-oxoglutarate dehydrogenase complex, mitochondrial OS=Mus musculus GN=Dlst PE=1 SV=1	454	4.2	2	GLVVPVIR+VEGGTPLFTLR
0.9999	sp|P62830|RL23_MOUSE	60S ribosomal protein L23 OS=Mus musculus GN=Rpl23 PE=1 SV=1	60S ribosomal protein L23 OS=Mus musculus GN=Rpl23 PE=1 SV=1	140	25	2	ISLGLPVGAVINCADNTGAK+LPAAGVGDMVMATVK
0.9999	sp|P80313|TCPH_MOUSE	T-complex protein 1 subunit eta OS=Mus musculus GN=Cct7 PE=1 SV=1	T-complex protein 1 subunit eta OS=Mus musculus GN=Cct7 PE=1 SV=1	544	4.4	2	ALEIIPR+QVKPYVEEGLHPQIIIR
0.9999	sp|Q02853|MMP11_MOUSE	Stromelysin-3 OS=Mus musculus GN=Mmp11 PE=1 SV=2	Stromelysin-3 OS=Mus musculus GN=Mmp11 PE=1 SV=2	492	6.3	2	LLLPLPLLLLLLLLLPSPLMARARPPESHR+VLLLPLPLLLLLLLLLPSPLMARARPPES
0.9999	sp|Q62425|NDUA4_MOUSE	Cytochrome c oxidase subunit NDUFA4 OS=Mus musculus GN=Ndufa4 PE=1 SV=2	Cytochrome c oxidase subunit NDUFA4 OS=Mus musculus GN=Ndufa4 PE=1 SV=2	82	26.8	2	FYSVNVDYSK+LALFNPDVSWDR
0.9999	sp|Q91Z67|SRGP2_MOUSE	SLIT-ROBO Rho GTPase-activating protein 2 OS=Mus musculus GN=Srgap2 PE=1 SV=2	SLIT-ROBO Rho GTPase-activating protein 2 OS=Mus musculus GN=Srgap2 PE=1 SV=2	1071	2.2	2	FVQVSEDSGR+TIIIQHENIFPNPR
1	sp|O08709|PRDX6_MOUSE	Peroxiredoxin-6 OS=Mus musculus GN=Prdx6 PE=1 SV=3	#N/A	224	13.8	2	LSILYPATTGR+VVDSLQLTGTKPVATPVDWK
0.9999	sp|Q9D7X8|GGCT_MOUSE	Gamma-glutamylcyclotransferase OS=Mus musculus GN=Ggct PE=1 SV=1	Gamma-glutamylcyclotransferase OS=Mus musculus GN=Ggct PE=1 SV=1	188	9	2	SYLMTNYESAPPSPQYK
0.9999	sp|Q9JI18|LRP1B_MOUSE	Low-density lipoprotein receptor-related protein 1B OS=Mus musculus GN=Lrp1b PE=1 SV=1	Low-density lipoprotein receptor-related protein 1B OS=Mus musculus GN=Lrp1b PE=1 SV=1	4599	1.6	2	SEHISTRSIAIIVPLVLLVTLVTTLVIGLVV+VDIDECSSGFPCSQQCINTYGTYKCHCAEGYETQPDNPNGCR
1	sp|P10833|RRAS_MOUSE	Ras-related protein R-Ras OS=Mus musculus GN=Rras PE=1 SV=1	#N/A	218	10.6	2	LNVDEAFEQLVR+LVVVGGGGVGK
1	sp|P19157|GSTP1_MOUSE	Glutathione S-transferase P 1 OS=Mus musculus GN=Gstp1 PE=1 SV=2	#N/A	210	11.4	2	PPYTIVYFPVR+YVTLIYTNYENGK
0.9998	sp|P17225|PTBP1_MOUSE	Polypyrimidine tract-binding protein 1 OS=Mus musculus GN=Ptbp1 PE=1 SV=2	Polypyrimidine tract-binding protein 1 OS=Mus musculus GN=Ptbp1 PE=1 SV=2	527	5.9	2	KLPSDVTEGEVISLGLPFGK+SLFSSNGGVVK
1	sp|P56400|GP1BB_MOUSE	Platelet glycoprotein Ib beta chain OS=Mus musculus GN=Gp1bb PE=1 SV=1	#N/A	206	17.5	2	APGLLCWGALVAQLALLVLGLLHALLLALLLGR+LCWGALVAQLALLVLGLLHALLLALLLGRLRR
0.9998	sp|P62918|RL8_MOUSE	60S ribosomal protein L8 OS=Mus musculus GN=Rpl8 PE=1 SV=2	60S ribosomal protein L8 OS=Mus musculus GN=Rpl8 PE=1 SV=2	257	6.6	2	ASGNYATVISHNPETK+ASGNYATVISHNPETKK
0.9998	sp|Q9CQZ6|NDUB3_MOUSE	NADH dehydrogenase [ubiquinone] 1 beta subcomplex subunit 3 OS=Mus musculus GN=Ndufb3 PE=1 SV=1	NADH dehydrogenase [ubiquinone] 1 beta subcomplex subunit 3 OS=Mus musculus GN=Ndufb3 PE=1 SV=1	104	26.9	2	IEGTPLETVQK+YMGGFAGNITFPSVILK
0.9978	sp|P35293|RAB18_MOUSE	Ras-related protein Rab-18 OS=Mus musculus GN=Rab18 PE=1 SV=2	#N/A	206	9.2	2	LAIWDTAGQER+TLTPSYYR
0.9998	sp|Q9WV32|ARC1B_MOUSE	Actin-related protein 2/3 complex subunit 1B OS=Mus musculus GN=Arpc1b PE=1 SV=4	Actin-related protein 2/3 complex subunit 1B OS=Mus musculus GN=Arpc1b PE=1 SV=4	372	7	2	ASSEGGAATGAGLDSLHK+NAYVWTLK
0.9997	sp|P62862|RS30_MOUSE	40S ribosomal protein S30 OS=Mus musculus GN=Fau PE=1 SV=1	40S ribosomal protein S30 OS=Mus musculus GN=Fau PE=1 SV=1	59	18.6	2	FVNVVPTFGK+FVNVVPTFGKK
0.9997	sp|Q32NY4-2|CNNM3_MOUSE sp|Q32NY4|CNNM3_MOUSE	Isoform 2 of Metal transporter CNNM3 OS=Mus musculus GN=Cnnm3;Metal transporter CNNM3 OS=Mus musculus GN=Cnnm3 PE=1 SV=2	Isoform 2 of Metal transporter CNNM3 OS=Mus musculus GN=Cnnm3;Metal transporter CNNM3 OS=Mus musculus GN=Cnnm3 PE=1 SV=2	708	6.2	2	TVALGAPLKR+WALALAPRALGLSRLAVLLTLPVALPVGQLLELA
0.9997	sp|P08752|GNAI2_MOUSE	Guanine nucleotide-binding protein G(i) subunit alpha-2 OS=Mus musculus GN=Gnai2 PE=1 SV=5	Guanine nucleotide-binding protein G(i) subunit alpha-2 OS=Mus musculus GN=Gnai2 PE=1 SV=5	355	4.2	2	IAQSDYIPTQQDVLR+ILLLGAGESGK
1	sp|P19253|RL13A_MOUSE	60S ribosomal protein L13a OS=Mus musculus GN=Rpl13a PE=1 SV=4	#N/A	203	9.4	2	MVVPAALK+YQAVTATLEEK
0.9995	sp|A2AI08|TPRN_MOUSE	Taperin OS=Mus musculus GN=Tprn PE=1 SV=1	Taperin OS=Mus musculus GN=Tprn PE=1 SV=1	749	3.3	2	LVLAESLGPLSQNPFMR+NSFVLIPK
0.9995	sp|P60335|PCBP1_MOUSE	Poly(rC)-binding protein 1 OS=Mus musculus GN=Pcbp1 PE=1 SV=1	Poly(rC)-binding protein 1 OS=Mus musculus GN=Pcbp1 PE=1 SV=1	356	7.6	2	IITLTGPTNAIFK+LVVPATQCGSLIGK
0.9995	sp|Q8VIJ6|SFPQ_MOUSE	Splicing factor, proline- and glutamine-rich OS=Mus musculus GN=Sfpq PE=1 SV=1	Splicing factor, proline- and glutamine-rich OS=Mus musculus GN=Sfpq PE=1 SV=1	699	4.1	2	GIVEFASK+GIVEFASKPAAR+LFVGNLPADITEDEFK+LFVGNLPADITEDEFKR
1	sp|Q9R1P3|PSB2_MOUSE	Proteasome subunit beta type-2 OS=Mus musculus GN=Psmb2 PE=1 SV=1	#N/A	201	11.4	2	NGYELSPTAAANFTR+YYTPTISR
1	sp|Q8BK08|TMM11_MOUSE	Transmembrane protein 11, mitochondrial OS=Mus musculus GN=Tmem11 PE=1 SV=1	#N/A	190	12.6	2	LPLHTLTSSTPVVLVR+YIVIEPTR
0.9994	sp|P46978|STT3A_MOUSE	Dolichyl-diphosphooligosaccharide--protein glycosyltransferase subunit STT3A OS=Mus musculus GN=Stt3a PE=1 SV=1	Dolichyl-diphosphooligosaccharide--protein glycosyltransferase subunit STT3A OS=Mus musculus GN=Stt3a PE=1 SV=1	705	2	2	EAYYWLR+IIFDDFR
0.9994	sp|Q62011|PDPN_MOUSE	Podoplanin OS=Mus musculus GN=Pdpn PE=1 SV=2	Podoplanin OS=Mus musculus GN=Pdpn PE=1 SV=2	172	21.5	2	GLPVVTLVGIIVGVLLAIGFVGGIFIVVMKKISGR+KDGLPVVTLVGIIVGVLLAIGFVGGIFIVVMKK+VTLVGIIVGVLLAIGFVGGIFIVVMKKISGR
0.9993	sp|P32958|ROM1_MOUSE	Rod outer segment membrane protein 1 OS=Mus musculus GN=Rom1 PE=2 SV=1	Rod outer segment membrane protein 1 OS=Mus musculus GN=Rom1 PE=2 SV=1	351	9.1	2	LLEHLQGLSGTLGSILAVTLLLQILVLLGLR+VLLEHLQGLSGTLGSILAVTLLLQILVLLGLR
0.9998	sp|P22646|CD3E_MOUSE	T-cell surface glycoprotein CD3 epsilon chain OS=Mus musculus GN=Cd3e PE=1 SV=2	#N/A	189	8.5	2	DLYSGLNQR+NTYLYLK
0.9987	sp|Q8C2Q3-2|RBM14_MOUSE sp|Q8C2Q3|RBM14_MOUSE	Isoform 2 of RNA-binding protein 14 OS=Mus musculus GN=Rbm14;RNA-binding protein 14 OS=Mus musculus GN=Rbm14 PE=1 SV=1	Isoform 2 of RNA-binding protein 14 OS=Mus musculus GN=Rbm14;RNA-binding protein 14 OS=Mus musculus GN=Rbm14 PE=1 SV=1	618	4.4	2	AQPSVSLGAPYR+ASYVAPLTAQPATYR
0.9773	sp|Q9D5Z7|KRA52_MOUSE	Keratin-associated protein 5-2 OS=Mus musculus GN=Krtap5-2 PE=2 SV=1	#N/A	189	15.9	2	MSCCGCSGGCGSSCGGCGSNCCKPVCCC+MSCCGCSGGCGSSCGGCGSNCCKPVCCCKP
0.9983	sp|Q8BH01-2|TMCO3_MOUSE sp|Q8BH01|TMCO3_MOUSE	Isoform 2 of Transmembrane and coiled-coil domain-containing protein 3 OS=Mus musculus GN=Tmco3;Transmembrane and coiled-coil domain-containing protein 3 OS=Mus musculus GN=Tmco3 PE=2 SV=1	Isoform 2 of Transmembrane and coiled-coil domain-containing protein 3 OS=Mus musculus GN=Tmco3;Transmembrane and coiled-coil domain-containing protein 3 OS=Mus musculus GN=Tmco3 PE=2 SV=1	677	9.5	2	LTVLVFLTLSVVIMKFVLAVLVLSLILPRSSQYIK+RAGILSREVYLLILSVTTLSLLLAPVLWK
1	sp|Q921L3|TMCO1_MOUSE	Calcium load-activated calcium channel OS=Mus musculus GN=Tmco1 PE=1 SV=1	#N/A	188	12.2	2	ILGLAPSR+LPFTPLSYIQGLSHR
0.9971	sp|Q8BU30|SYIC_MOUSE	Isoleucine--tRNA ligase, cytoplasmic OS=Mus musculus GN=Iars PE=1 SV=2	Isoleucine--tRNA ligase, cytoplasmic OS=Mus musculus GN=Iars PE=1 SV=2	1262	1.3	2	LYLINSPVVR+LYTVVPR
1	sp|Q9CPR4|RL17_MOUSE	60S ribosomal protein L17 OS=Mus musculus GN=Rpl17 PE=1 SV=3	#N/A	184	14.1	2	GLDVDSLVIEHIQVNK+SAEFLLHMLK
1	sp|P61205|ARF3_MOUSE sp|P84078|ARF1_MOUSE sp|P84084|ARF5_MOUSE	ADP-ribosylation factor 3 OS=Mus musculus GN=Arf3 PE=2 SV=2;ADP-ribosylation factor 1 OS=Mus musculus GN=Arf1 PE=1 SV=2;ADP-ribosylation factor 5 OS=Mus musculus GN=Arf5 PE=1 SV=2	#N/A	181	11.7	2	DAVLLVFANK+ILMVGLDAAGK
1	sp|Q6ZWQ7|SPCS3_MOUSE	Signal peptidase complex subunit 3 OS=Mus musculus GN=Spcs3 PE=1 SV=1	#N/A	180	11.1	2	NVEDFTGPR+YFFFDDGNGLK
0.9944	sp|Q8QZT4-2|CRUM3_MOUSE sp|Q8QZT4|CRUM3_MOUSE	Isoform 2 of Protein crumbs homolog 3 OS=Mus musculus GN=Crb3;Protein crumbs homolog 3 OS=Mus musculus GN=Crb3 PE=3 SV=1	Isoform 2 of Protein crumbs homolog 3 OS=Mus musculus GN=Crb3;Protein crumbs homolog 3 OS=Mus musculus GN=Crb3 PE=3 SV=1	117	27.4	2	SGAIVAITVVFSILGVLLIAVGLFLLMRKLR
0.9111	sp|Q8VE99|CC115_MOUSE	Coiled-coil domain-containing protein 115 OS=Mus musculus GN=Ccdc115 PE=1 SV=1	#N/A	180	11.1	2	SVGPLQYASR+VEEGWLSLAK
0.994	sp|Q8BVU0|LRCH3_MOUSE	Leucine-rich repeat and calponin homology domain-containing protein 3 OS=Mus musculus GN=Lrch3 PE=1 SV=3	Leucine-rich repeat and calponin homology domain-containing protein 3 OS=Mus musculus GN=Lrch3 PE=1 SV=3	778	5	2	LVSLPEEIGHLR+VDVTSSFPMTETVHHSPAYSFPAATQR
1	sp|P24161|CD3Z_MOUSE	T-cell surface glycoprotein CD3 zeta chain OS=Mus musculus GN=Cd247 PE=1 SV=1	#N/A	164	17.1	2	DTYDALHMQTLAPR+GHDGLYQGLSTATK
0.9937	sp|P61255|RL26_MOUSE	60S ribosomal protein L26 OS=Mus musculus GN=Rpl26 PE=1 SV=1	60S ribosomal protein L26 OS=Mus musculus GN=Rpl26 PE=1 SV=1	145	12.4	2	MKFNPFVTSDR+YVIYIER
0.9934	sp|P26369|U2AF2_MOUSE	Splicing factor U2AF 65 kDa subunit OS=Mus musculus GN=U2af2 PE=1 SV=3	Splicing factor U2AF 65 kDa subunit OS=Mus musculus GN=U2af2 PE=1 SV=3	475	11.4	2	AMQAAGQIPATALLPTMTPDGLAVTPTPVPVVGSQMTR+LFIGGLPNYLNDDQVK
0.9916	sp|Q9R100|CAD17_MOUSE	Cadherin-17 OS=Mus musculus GN=Cdh17 PE=1 SV=1	Cadherin-17 OS=Mus musculus GN=Cdh17 PE=1 SV=1	827	3.1	2	MAVGILLTTFLVIGIILAVVFIRMRK
0.9997	sp|Q9D6K5|SYJ2B_MOUSE	Synaptojanin-2-binding protein OS=Mus musculus GN=Synj2bp PE=1 SV=1	#N/A	145	15.9	2	LPVQNGPIVHR+NLLHQDAVDLFR
0.9874	sp|Q9CZU3|SK2L2_MOUSE	Superkiller viralicidic activity 2-like 2 OS=Mus musculus GN=Skiv2l2 PE=1 SV=1	Superkiller viralicidic activity 2-like 2 OS=Mus musculus GN=Skiv2l2 PE=1 SV=1	1040	1.8	2	EYPFILDAFQR+TVLFTNAR
1	sp|Q9CQZ5|NDUA6_MOUSE	NADH dehydrogenase [ubiquinone] 1 alpha subcomplex subunit 6 OS=Mus musculus GN=Ndufa6 PE=1 SV=1	#N/A	131	30.5	2	QAAAAAASTSVKPIFSR+VREMFMKNAHVTDPR+VVDLLVIK
0.9816	sp|Q8VCK6|FFAR2_MOUSE	Free fatty acid receptor 2 OS=Mus musculus GN=Ffar2 PE=1 SV=1	Free fatty acid receptor 2 OS=Mus musculus GN=Ffar2 PE=1 SV=1	330	9.1	2	QPQPAPVHILLLNLTLADLLLLLLLPFR+VRQPQPAPVHILLLNLTLADLLLLLLLPF
0.9812	sp|Q9CXE7|TMED5_MOUSE	Transmembrane emp24 domain-containing protein 5 OS=Mus musculus GN=Tmed5 PE=1 SV=1	Transmembrane emp24 domain-containing protein 5 OS=Mus musculus GN=Tmed5 PE=1 SV=1	229	11.4	2	FTPSLDSDFTFTLPAGR+SGHIQTLLR
1	sp|P62245|RS15A_MOUSE	40S ribosomal protein S15a OS=Mus musculus GN=Rps15a PE=1 SV=2	#N/A	130	13.8	2	MNVLADALK+WQNNLLPSR
1	sp|P47955|RLA1_MOUSE	60S acidic ribosomal protein P1 OS=Mus musculus GN=Rplp1 PE=1 SV=1	#N/A	114	37.7	2	ALANVNIGSLICNVGAGGPAPAAGAAPAGGAAPSTAAAPAEEK
0.9713	sp|P63158|HMGB1_MOUSE	High mobility group protein B1 OS=Mus musculus GN=Hmgb1 PE=1 SV=2	High mobility group protein B1 OS=Mus musculus GN=Hmgb1 PE=1 SV=2	215	7	2	IKGEHPGLSIGDVAK
0.9417	sp|O35609|SCAM3_MOUSE	Secretory carrier-associated membrane protein 3 OS=Mus musculus GN=Scamp3 PE=1 SV=3	Secretory carrier-associated membrane protein 3 OS=Mus musculus GN=Scamp3 PE=1 SV=3	349	10	2	LVVVGSKPAVAVLMLLVALLFTGIAVLGIVMLK+TALVVVGSKPAVAVLMLLVALLFTGIAVLGIVMLK
0.9234	sp|Q8R016|BLMH_MOUSE	Bleomycin hydrolase OS=Mus musculus GN=Blmh PE=1 SV=1	Bleomycin hydrolase OS=Mus musculus GN=Blmh PE=1 SV=1	455	3.1	2	KTLYNNQPIDFLKK+TLYNNQPIDFLK
0.9998	sp|Q9D855|QCR7_MOUSE	Cytochrome b-c1 complex subunit 7 OS=Mus musculus GN=Uqcrb PE=1 SV=3	#N/A	111	20.7	2	WYYNAAGFNK+YEEDKFYLEPYLK
0.9932	sp|P01654|KV3A1_MOUSE sp|P01655|KV3A2_MOUSE sp|P01656|KV3A3_MOUSE sp|P01657|KV3A5_MOUSE sp|P01659|KV3A7_MOUSE sp|P01660|KV3A8_MOUSE sp|P01664|KV3AC_MOUSE sp|P01665|KV3AD_MOUSE sp|P01666|KV3AE_MOUSE sp|P01667|KV3AF_MOUSE sp|P01668|KV3AG_MOUSE sp|P01669|KV3AH_MOUSE sp|P01670|KV3AI_MOUSE sp|P01671|KV3AJ_MOUSE sp|P01672|KV3AK_MOUSE sp|P01673|KV3AL_MOUSE sp|P03977|KV3A4_MOUSE	Ig kappa chain V-III region PC 2880/PC 1229 OS=Mus musculus PE=1 SV=1;Ig kappa chain V-III region PC 7132 OS=Mus musculus PE=1 SV=1;Ig kappa chain V-III region MOPC 70 OS=Mus musculus PE=1 SV=1;Ig kappa chain V-III region PC 2413 OS=Mus musculus PE=1 SV=1;Ig kappa chain V-III region TEPC 124 OS=Mus musculus PE=1 SV=1;Ig kappa chain V-III region PC 3741/TEPC 111 OS=Mus musculus PE=1 SV=1;Ig kappa …	#VALUE!	111	16.2	2	DIVLTQSPASLAVSLGQR
0.9893	sp|Q99LT0|DPY30_MOUSE	Protein dpy-30 homolog OS=Mus musculus GN=Dpy30 PE=1 SV=1	#N/A	99	29.3	2	VPILLQGLAVLAKERPPNPIEFLASYLLK
1	sp|Q78IK2|USMG5_MOUSE	Up-regulated during skeletal muscle growth protein 5 OS=Mus musculus GN=Usmg5 PE=1 SV=1	#N/A	58	43.1	2	AGAESDGQFQFTGIK+YFNSYTLTGR
