# Supplementary material for: Transcription Factor Id1 Plays an Essential Role in Th9 Cell Differentiation by Inhibiting Tcf3 and Tcf4
Source: Adv Sci (Weinh). 2023 Oct 22;10(35):2305527. doi: 10.1002/advs.202305527 (PMC10724384; doi:10.1002/advs.202305527)
Supplement: Supplementary file 3 — Supplemental Dataset 2 [file ADVS-10-2305527-s001.xlsx]

## Sheet: Sheet1
Filter: 23282		Fold change	Normalized data (log2)		Raw data		KEGG input		Annotation													Gene information
ID	Gene symbol	Id1_cKO /WT	WT	Id1_cKO	WT	Id1_cKO	Entrez ID	Id1_cKO /WT	Gene ID	Entrez ID	chromosome	start	end	width	strand	p_id	transcript_id	tss_id	bioType	Aliases	Description	NCBI search
5359	Il9	0.0376336	5.99643	1.2646	525	13	16198	#1E90FF,black	Il9	16198	chr13	56479277	56482246	536	-	P18596	NM_008373	TSS7733	protein_coding	Il-9| P40	interleukin 9	Il9
12182	Id1	0.117082	3.09441	0	63	0	15901	#1E90FF,black	Id1	15901	chr2	152736251	152737410	934	+	P6433	NM_010495	TSS5897	protein_coding	AI323524| bHLHb24| D2Wsu140e| Idb1	inhibitor of DNA binding 1	Id1
17536	Klra3	0.131385	4.37506	1.44693	165	16	16634	#00BFFF,black	Klra3	16634	chr6	130323289	130337626	1212	-	P19577	NM_001289604	TSS20883	protein_coding	5E6| Ly49c| Nk-2| NK-2.1| Nk2| Nk2.1	killer cell lectin-like receptor, subfamily A, member 3	Klra3
1192	Enah	0.163665	5.07884	2.46767	274	42	13800	#00BFFF,black	Enah	13800	chr1	181896386	182019980	11615	-	P26823	NM_008680	TSS19362	protein_coding	Mena| NDPP-1| Ndpp1| WBP8	enabled homolog (Drosophila)	Enah
23282	Erdr1	0.198744	5.80894	3.47792	460	94	170942	#00BFFF,black	Erdr1	170942	chrY	90785442	90816465	777	+	P5758	NM_133362	TSS9629	misc_RNA	edr	erythroid differentiation regulator 1	Erdr1
242	Dnah7a	0.210054	2.53305	0.281888	40	2	627872	#00BFFF,black	Dnah7a	627872	chr1	53397002	53706784	12272	-	P8223	NM_001252070	TSS20217	protein_coding	Dnahc7| Dnahc7a| Gm992	dynein, axonemal, heavy chain 7A	Dnah7a
21579	Stra6	0.238513	5.3356	3.26774	329	80	20897	#00BFFF,black	Stra6	20897	chr9	58129088	58153997	3642	+	P7576	NM_001162475	TSS10966	protein_coding	AI891933	stimulated by retinoic acid gene 6	Stra6
19355	Adm	0.251696	2.27213	0.281888	32	2	11535	#87CEEB,black	Adm	11535	chr7	110627669	110629819	1381	+	P1300	NM_009627	TSS22492	protein_coding	AM	adrenomedullin	Adm
1394	Sgk1	0.255872	5.48574	3.51924	366	97	20393	#87CEEB,black	Sgk1	20393	chr10	21882184	21999902	4157	+	P23028	NM_001161845	TSS7649	protein_coding	Sgk	serum /glucocorticoid regulated kinase 1	Sgk1
3523	Ngfr	0.266448	1.90807	0	23	0	18053	#87CEEB,black	Ngfr	18053	chr11	95568821	95587698	3406	-	P22076	NM_033217	TSS8542	protein_coding	LNGFR| p75| p75NGFR| p75NTR| Tnfrsf16	nerve growth factor receptor (TNFR superfamily, member 16)	Ngfr
7878	Gap43	0.273399	4.06009	2.18918	131	33	14432	#87CEEB,black	Gap43	14432	chr16	42248561	42340651	1301	-	P21823	NM_008083	TSS17593	protein_coding	B-50| Basp2| GAP-43	growth associated protein 43	Gap43
11889	Gatm	0.276203	2.75393	0.897735	48	8	67092	#87CEEB,black	Gatm	67092	chr2	122594473	122611277	2357	-	P14123	NM_025961	TSS15526	protein_coding	1810003P21Rik| AI314789| AT	glycine amidinotransferase (L-arginine:glycine amidinotransferase)	Gatm
7844	Eaf2	0.278851	2.56258	0.720151	41	6	106389	#87CEEB,black	Eaf2	106389	chr16	36792884	36874826	2170	-	P2870	NM_134111	TSS10790	protein_coding	AW048865| Festa| FESTA-L| FESTA-S| Traits| U19	ELL associated factor 2	Eaf2
21721	Aldh1a2	0.29464	1.76298	0	20	0	19378	#87CEEB,black	Aldh1a2	19378	chr9	71215789	71296243	2264	+	P23471	NM_009022	TSS770	protein_coding	Aldh1a7| AV116159| Raldh1| Raldh2	aldehyde dehydrogenase family 1, subfamily A2	Aldh1a2
15249	Crygn	0.295196	1.90807	0.147818	23	1	214301	#87CEEB,black	Crygn	214301	chr5	24751002	24757843	604	-	P14995	NM_153076	TSS8245	protein_coding	.	crystallin, gamma N	Crygn
11580	Rapsn	0.311823	2.1988	0.517598	30	4	19400	#87CEEB,black	Rapsn	19400	chr2	91035627	91045729	1620	+	P26057	NM_009023	TSS6049	protein_coding	43kDa| Nraps| Raps| rapsyn	receptor-associated protein of the synapse	Rapsn
22377	Cask	0.314167	4.08065	2.41026	133	40	12361	#87CEEB,black	Cask	12361	chrX	13517081	13846556	8346	-	P1616	NM_009806	TSS10131	protein_coding	DXPri1| DXRib1| LIN-2| mLin-2| Pals3	calcium /calmodulin-dependent serine protein kinase (MAGUK family)	Cask
6711	Laptm4b	0.315036	4.68805	3.02164	207	66	114128	#87CEEB,black	Laptm4b	114128	chr15	34238026	34284295	1897	+	P1490	NM_033521	TSS3532	protein_coding	C330023P13Rik| LAPTM4beta	lysosomal-associated protein transmembrane 4B	Laptm4b
12969	Snord73a	0.320171	2.16068	0.517598	29	4	19870	#87CEEB,black	Snord73a	19870	chr3	86138791	86138858	68	-		NR_004417	TSS17465	snoRNA	Rnu73a| U73a	small nucleolar RNA, C /D box U73A	Snord73a
18023	Gpr4	0.323944	1.90807	0.281888	23	2	319197	#87CEEB,black	Gpr4	319197	chr7	19212538	19224176	2884	+	P7932	NM_175668	TSS27396	protein_coding	.	G protein-coupled receptor 4	Gpr4
5931	Mustn1	0.326429	1.76298	0.147818	20	1	66175	#87CEEB,black	Mustn1	66175	chr14	30879257	30881610	1179	+	P18608	NM_181390	TSS7894	protein_coding	1110028G01Rik| Mustang	musculoskeletal, embryonic nuclear protein 1	Mustn1
7213	Tymp	0.326429	1.76298	0.147818	20	1	72962	#87CEEB,black	Tymp	72962	chr15	89371931	89377037	1714	-	P22266	NM_138302	TSS15963	protein_coding	2900072D10Rik| Ecgf1| PD-ECGF| PDECGF| Pdgfec	thymidine phosphorylase	Tymp
10788	Il1rn	0.328371	4.64728	3.04068	201	67	16181	#87CEEB,black	Il1rn	16181	chr2	24336860	24351491	2743	+	P25887	NM_031167	TSS1994	protein_coding	F630041P17Rik| IL-1ra	interleukin 1 receptor antagonist	Il1rn
3533	Igf2bp1	0.329502	1.60164	0	17	0	140486	#87CEEB,black	Igf2bp1	140486	chr11	95957164	96005944	8381	-	P24353	NM_009951	TSS24106	protein_coding	AL024068| AW549074| CRD-BP| Crdbp| D030026A21Rik| D11Moh40e| D11Moh45| IMP-1| mir-3063| Neilsen| ZBP-1| Zbp1	insulin-like growth factor 2 mRNA binding protein 1	Igf2bp1
16626	Cald1	0.329502	1.60164	0	17	0	109624	#87CEEB,black	Cald1	109624	chr6	34709444	34775469	4035	+	P7543	NM_145575	TSS4839	protein_coding	4833423D12Rik| AI195384| AV071549| AW536160| C920027I18Rik	caldesmon 1	Cald1
22159	Plcd1	0.331739	2.64772	1.05584	44	10	18799	#87CEEB,black	Plcd1	18799	chr9	119071528	119093502	2850	-	P11713	NM_019676	TSS19222	protein_coding	AW212592| C79986	phospholipase C, delta 1	Plcd1
16787	Tmem176a	0.335597	3.41895	1.84375	81	24	66058	#87CEEB,black	Tmem176a	66058	chr6	48841483	48845364	1119	+	P25611	NM_025326	TSS4578	protein_coding	0610011I04Rik| AU040201| AU041743| Keg2	transmembrane protein 176A	Tmem176a
19339	St5	0.338071	4.28934	2.72474	155	52	76954	#87CEEB,black	St5	76954	chr7	109523911	109617147	4526	-	P21501	NM_001001326	TSS14172	protein_coding	2010004M01Rik| 2610305K15Rik	suppression of tumorigenicity 5	St5
17789	Ccdc106	0.343032	1.54359	0	16	0	232821	#87CEEB,black	Ccdc106	232821	chr7	5056152	5060784	1461	+	P9177	NM_001290429	TSS24376	protein_coding	BC018462	coiled-coil domain containing 106	Ccdc106
1868	Reep6	0.346219	2.34192	0.811674	34	7	70335	#87CEEB,black	Reep6	70335	chr10	80330145	80336441	2016	+	P15583	NM_001204931	TSS5160	protein_coding	0610011M24Rik| Dp1l1	receptor accessory protein 6	Reep6
11056	Ptgs1	0.346219	2.34192	0.811674	34	7	19224	#87CEEB,black	Ptgs1	19224	chr2	36230426	36252271	2866	+	P6032	NM_008969	TSS15269	protein_coding	Cox-1| Cox-3| COX1| PGHS-1| Pghs1| PHS 1	prostaglandin-endoperoxide synthase 1	Ptgs1
23008	Arxes2	0.351904	2.56258	1.05584	41	10	76976	#87CEEB,black	Arxes2	76976	chrX	135993820	135995359	1540	+	P12786	NM_029823	TSS26309	protein_coding	2900062L11Rik| Spc22 /23| Spcs3	adipocyte-related X-chromosome expressed sequence 2	Arxes2
7798	Lmln	0.352292	3.51271	2.00755	87	28	239833	#87CEEB,black	Lmln	239833	chr16	33062521	33125659	4111	+	P1061	NM_172823	TSS2953	protein_coding	5330415H22Rik| AI465495	leishmanolysin-like (metallopeptidase M8 family)	Lmln
14322	Echdc2	0.352692	1.90807	0.404551	23	3	52430	#87CEEB,black	Echdc2	52430	chr4	108165437	108179308	1307	+	P16854	NM_026728	TSS7815	protein_coding	1300017C12Rik| 2610009M20Rik| D4Ertd765e	enoyl Coenzyme A hydratase domain containing 2	Echdc2
14102	Zfp618	0.35772	1.4831	0	15	0	72701	#87CEEB,black	Zfp618	72701	chr4	62965574	63134030	2868	+	P4023	NM_028326	TSS16325	protein_coding	2810031P15Rik| 2810040O04Rik| AI415580| AI505139| bM257P7.1| D430033D05Rik| Nedd10| Znf618	zinc finger protein 618	Zfp618
16266	Mblac1	0.358218	1.76298	0.281888	20	2	330216	#87CEEB,black	Mblac1	330216	chr5	138194314	138195621	1308	+	P12805	NM_177878	TSS1192	protein_coding	.	metallo-beta-lactamase domain containing 1	Mblac1
19154	Hbb-bt	0.358218	1.76298	0.281888	20	2	101488143	#87CEEB,black	Hbb-bt	101488143	chr7	103812524	103813923	630	-	P8642	NM_008220	TSS6099	protein_coding	Beta-t	hemoglobin, beta adult t chain	Hbb-bt
19155	Hbb-b2	0.358218	1.76298	0.281888	20	2	15130	#87CEEB,black	Hbb-b2	15130	chr7	103812524	103812784	261	-	P8642	NM_016956	TSS6099	protein_coding	AI036344| beta2| Hbb2| Hbbt2	hemoglobin, beta adult minor chain	Hbb-b2
21988	Dock3	0.364311	1.86131	0.404551	22	3	208869	#87CEEB,black	Dock3	208869	chr9	106892825	107231909	9063	-	P13402	NM_153413	TSS3365	protein_coding	mKIAA0299| MOCA| PBP	dedicator of cyto-kinesis 3	Dock3
2667	Timd2	0.364524	4.93384	3.47792	247	94	171284	#87CEEB,black	Timd2	171284	chr11	46668960	46707104	3384	-	P6564	NM_001161356	TSS14942	protein_coding	AA816106| AU019358| AU019662| C78111| G9D3| TIM-2| Tim2	T cell immunoglobulin and mucin domain containing 2	Timd2
2174	Cpm	0.364556	4.64038	3.18459	200	75	70574	#87CEEB,black	Cpm	70574	chr10	117629500	117687352	5195	+	P7015	NM_027468	TSS2612	protein_coding	1110060I01Rik| 5730456K23Rik| AA589379| E030045M14Rik	carboxypeptidase M	Cpm
1741	Dip2a	0.366766	2.5029	1.05584	39	10	64451	#87CEEB,black	Dip2a	64451	chr10	76263049	76345291	6355	-	P24169	NM_001081419	TSS891	protein_coding	4931420H10Rik| AI426328| Dip2| Kiaa0184-hp| mKIAA0184	disco interacting protein 2 homolog A	Dip2a
8536	Arhgdig	0.366766	2.5029	1.05584	39	10	14570	#87CEEB,black	Arhgdig	14570	chr17	26199183	26201350	1032	-	P6344	NM_008113	TSS25976	protein_coding	Gdi5| Rho-GDI-3| Rho-GDI2| RIP2	Rho GDP dissociation inhibitor (GDI) gamma	Arhgdig
22718	Plxna3	0.372611	2.23593	0.811674	31	7	18846	#87CEEB,black	Plxna3	18846	chrX	74329066	74344689	6943	+	P21385	NM_008883	TSS18940	protein_coding	mKIAA4078| PlexA3| Plxa3| Plxn3| Plxn4| SEX	plexin A3	Plxna3
7384	Krt81	0.373099	4.0497	2.62733	130	48	64818	#87CEEB,black	Krt81	64818	chr15	101459061	101463765	1636	-	P17687	NM_001166157	TSS26678	protein_coding	AA589625| Krt2-19	keratin 81	Krt81
3320	Rhbdl3	0.373722	1.41996	0	14	0	246104	#87CEEB,black	Rhbdl3	246104	chr11	80300912	80355986	3767	+	P22232	NM_139228	TSS25748	protein_coding	AI847581| Rhbdl4| Rhomr1| Vrho	rhomboid, veinlet-like 3 (Drosophila)	Rhbdl3
5617	Ankdd1b	0.373722	1.41996	0	14	0	271144	#87CEEB,black	Ankdd1b	271144	chr13	96416134	96471160	3315	-	P4318	NM_001042714	TSS20071	protein_coding	9330128J19Rik	ankyrin repeat and death domain containing 1B	Ankdd1b
21577	Ccdc33	0.373722	1.41996	0	14	0	382077	#87CEEB,black	Ccdc33	382077	chr9	58028682	58118823	3597	-	P25958	NM_001166282	TSS22151	protein_coding	4930535E21Rik| Gm1117| Tzip1	coiled-coil domain containing 33	Ccdc33
17964	Arhgap35	0.374312	4.18877	2.77108	144	54	232906	#87CEEB,black	Arhgap35	232906	chr7	16494473	16614993	8393	-	P20823	NM_172739	TSS16228	protein_coding	6430596G11Rik| AI841135| Grlf1| mKIAA1722| p190A| p190RhoGAP	Rho GTPase activating protein 35	Arhgap35
13729	Asph	0.374367	2.0399	0.622426	26	5	65973	#87CEEB,black	Asph	65973	chr4	9449085	9669344	12483	-	P3391	NM_023066	TSS23677	protein_coding	2310005F16Rik| 3110001L23Rik| AI848629| AW261690| AW561901| BAH| C79816| cI-37	aspartate-beta-hydroxylase	Asph
7915	Phldb2	0.377374	2.85287	1.44693	52	16	208177	#87CEEB,black	Phldb2	208177	chr16	45746231	45844378	5798	-	P2064	NM_153412	TSS10026	protein_coding	AV253284| C820004H04Rik| LL5b| LL5beta	pleckstrin homology like domain, family B, member 2	Phldb2
16924	Prdm5	0.378566	2.12153	0.720151	28	6	70779	#87CEEB,black	Prdm5	70779	chr6	65778962	65936377	2182	+	P8695	NM_027547	TSS18208	protein_coding	4432417F03Rik| 6530401I24Rik| AI197291| E130112L17Rik| PFM2	PR domain containing 5	Prdm5
7783	Tctex1d2	0.379814	2.37558	0.978951	35	9	66061	#87CEEB,black	Tctex1d2	66061	chr16	32419702	32428892	631	+	P10774	NM_025329	TSS15502	protein_coding	0610012D17Rik| 2410011K15Rik	Tctex1 domain containing 2	Tctex1d2
10007	Ap5b1	0.380716	2.59152	1.19831	42	12	381201	#87CEEB,black	Ap5b1	381201	chr19	5568074	5571261	3092	+	P12754	NM_001033448	TSS14142	protein_coding	Gm962	adaptor-related protein complex 5, beta 1 subunit	Ap5b1
52	Rdh10	0.382359	3.09441	1.70741	63	21	98711	#87CEEB,black	Rdh10	98711	chr1	16105882	16132550	2295	+	P9642	NM_133832	TSS118	protein_coding	3110069K09Rik| 4921506A21Rik| AI875664| AW549993| D1Ertd762e| m366Asp	retinol dehydrogenase 10 (all-trans)	Rdh10
815	Gpr25	0.388782	2.34192	0.978951	34	9	383563	#87CEEB,black	Gpr25	383563	chr1	136258914	136260873	1960	-	P22896	NM_001101516	TSS27190	protein_coding	Gm1300	G protein-coupled receptor 25	Gpr25
1982	Ascl4	0.390008	1.76298	0.404551	20	3	67341	#87CEEB,black	Ascl4	67341	chr10	85928491	85929647	1157	+	P12221	NM_001163614	TSS1490	protein_coding	1700054F16Rik| bHLHa44	achaete-scute family bHLH transcription factor 4	Ascl4
22854	Itgb1bp2	0.391223	1.35394	0	13	0	26549	#87CEEB,black	Itgb1bp2	26549	chrX	101449109	101453541	1293	+	P20914	NM_013712	TSS2253	protein_coding	Chordc3	integrin beta 1 binding protein 2	Itgb1bp2
20471	Lyl1	0.395515	2.23593	0.897735	31	8	17095	#87CEEB,black	Lyl1	17095	chr8	84701457	84704716	1801	+	P5374	NM_008535	TSS13068	protein_coding	bHLHa18| Lyl-1	lymphoblastomic leukemia 1	Lyl1
8466	Hs3st6	0.396315	1.4831	0.147818	15	1	328779	#87CEEB,black	Hs3st6	328779	chr17	24753003	24758684	1220	+	P21352	NM_001012402	TSS10056	protein_coding	3-OST-6	heparan sulfate (glucosamine) 3-O-sulfotransferase 6	Hs3st6
18053	Bcam	0.397509	1.95337	0.622426	24	5	57278	#87CEEB,black	Bcam	57278	chr7	19756138	19770532	2407	-	P11870	NM_020486	TSS19019	protein_coding	1200005K12Rik| B-CAM| Gplu| Lu	basal cell adhesion molecule	Bcam
4563	Ccdc176	0.398183	2.30745	0.978951	33	9	.	#87CEEB,black	Ccdc176	.	chr12	84409068	84433780	2190	+	P11372	NM_028377	TSS7229	.	.	.	Ccdc176
15015	Espn	0.400275	5.17758	3.85664	294	125	56226	#87CEEB,black	Espn	56226	chr4	152120876	152152207	3069	-	P1258	NM_207688	TSS27458	protein_coding	je	espin	Espn
22279	Usp27x	0.400605	2.0399	0.720151	26	6	54651	#87CEEB,black	Usp27x	54651	chrX	7372591	7375830	3240	-	P7732	NM_019461	TSS2568	protein_coding	Sfc11| Usp27	ubiquitin specific peptidase 27, X chromosome	Usp27x
7955	Abi3bp	0.406693	2.56258	1.2646	41	13	320712	#87CEEB,black	Abi3bp	320712	chr16	56477846	56690135	4742	+	P22575	NM_001014424	TSS3660	protein_coding	5033411B22Rik| AI506287| BG172926| D930038M13Rik| eratin| TARSH	ABI gene family, member 3 (NESH) binding protein	Abi3bp
13065	Chrnb2	0.407428	1.81298	0.517598	21	4	11444	#87CEEB,black	Chrnb2	11444	chr3	89753448	89764632	5384	-	P11183	NM_009602	TSS25602	protein_coding	Acrb-2| Acrb2| C030030P04Rik| [b]2-nAchR	cholinergic receptor, nicotinic, beta polypeptide 2 (neuronal)	Chrnb2
6654	4930556M19Rik	0.410187	1.90807	0.622426	23	5	75259	#87CEEB,black	4930556M19Rik	75259	chr15	10714836	10790123	4482	+		NR_045063	TSS25468	lncRNA	1700009D01Rik| C130022M03Rik	RIKEN cDNA 4930556M19 gene	4930556M19Rik
12108	Cd93	0.410444	1.28474	0	12	0	17064	#87CEEB,black	Cd93	17064	chr2	148436651	148443535	6638	-	P15080	NM_010740	TSS4631	protein_coding	6030404G09Rik| AA145088| AA4.1| AW555904| C1qr1| C1qrp| Ly68	CD93 antigen	Cd93
12479	Ctcfl	0.410444	1.28474	0	12	0	664799	#87CEEB,black	Ctcfl	664799	chr2	173093609	173119525	3217	-	P7347	NM_001081387	TSS17028	protein_coding	Boris| OTTMUSG00000016680	CCCTC-binding factor (zinc finger protein)-like	Ctcfl
12742	Bbs7	0.410444	1.28474	0	12	0	71492	#87CEEB,black	Bbs7	71492	chr3	36573143	36613389	2598	-	P16304	NM_027810	TSS13176	protein_coding	8430406N16Rik	Bardet-Biedl syndrome 7 (human)	Bbs7
13274	Acp6	0.410444	1.28474	0	12	0	66659	#87CEEB,black	Acp6	66659	chr3	97158777	97175793	1510	+	P4332	NM_019800	TSS15850	protein_coding	5730559A09Rik| ACPL1| AU022842| mPACPL1	acid phosphatase 6, lysophosphatidic	Acp6
16609	2210408F21Rik	0.412615	1.99728	0.720151	25	6	73652	#87CEEB,black	2210408F21Rik	73652	chr6	31220351	31337394	1041	+		NR_040262	TSS13425	lncRNA	.	RIKEN cDNA 2210408F21 gene	2210408F21Rik
22811	Zc4h2	0.414769	2.08129	0.811674	27	7	245522	#87CEEB,black	Zc4h2	245522	chrX	95639194	95658509	2203	-	P6486	NM_001289697	TSS24998	protein_coding	Gm372| mKIAA1166	zinc finger, C4H2 domain containing	Zc4h2
14125	Tle1	0.416212	3.94147	2.67686	120	50	21885	#87CEEB,black	Tle1	21885	chr4	72109945	72200893	12372	-	P14889	NM_001285529	TSS4530	protein_coding	C230057C06Rik| Estm14| Grg-1| Grg1| Tle4l	transducin-like enhancer of split 1	Tle1
801	Nav1	0.416262	3.61491	2.35047	94	38	215690	#87CEEB,black	Nav1	215690	chr1	135434580	135585355	12767	-	P9002	NM_173437	TSS15135	protein_coding	9530089B19| 9930003A20Rik| C230080M11Rik| mKIAA1151| Pomfil3| steerin-1| Unc53h1	neuron navigator 1	Nav1
11840	Lrrc57	0.416692	2.16068	0.897735	29	8	66606	#87CEEB,black	Lrrc57	66606	chr2	120604238	120609508	2732	-	P10295	NM_001159609	TSS2462	protein_coding	2810002D13Rik| AA407405	leucine rich repeat containing 57	Lrrc57
15261	Actr3b	0.416692	2.16068	0.897735	29	8	242894	#87CEEB,black	Actr3b	242894	chr5	25760026	25850341	1711	+	P16817	NM_001004365	TSS23201	protein_coding	9630005C02| ARP11| Arp3b| Arp3beta| AW047569	ARP3 actin-related protein 3B	Actr3b
21576	Cyp11a1	0.418757	3.72348	2.46767	102	42	13070	#87CEEB,black	Cyp11a1	13070	chr9	58015017	58027023	1774	+	P15333	NM_019779	TSS8871	protein_coding	cscc| Cyp11a| Cypxia1| D9Ertd411e| P450scc| Scc	cytochrome P450, family 11, subfamily a, polypeptide 1	Cyp11a1
4834	Pld4	0.419605	1.65745	0.404551	18	3	104759	#87CEEB,black	Pld4	104759	chr12	112760655	112768986	1978	+	P21249	NM_178911	TSS18169	protein_coding	AI132321| thss	phospholipase D family, member 4	Pld4
2523	Slc1a4	0.421153	4.43217	3.18459	172	75	55963	#87CEEB,black	Slc1a4	55963	chr11	20302180	20332713	3926	-	P3454	NM_018861	TSS21373	protein_coding	ASCT-1| ASCT1| AW045657| SATT	solute carrier family 1 (glutamate /neutral amino acid transporter), member 4	Slc1a4
7934	Gm4827	0.421797	1.76298	0.517598	20	4	224180	#87CEEB,black	Gm4827	224180	chr16	50019658	50072852	807	-		NR_045935	TSS12399	lncRNA	B130050K08| EG224180	predicted gene 4827	Gm4827
9049	Tfeb	0.422616	3.21089	1.96831	69	27	21425	#87CEEB,black	Tfeb	21425	chr17	47737037	47792416	3059	+	P14828	NM_001161722	TSS17646	protein_coding	bHLHe35| Tcfeb	transcription factor EB	Tfeb
5321	Tspan17	0.4237	1.86131	0.622426	22	5	74257	#87CEEB,black	Tspan17	74257	chr13	54789405	54796775	1556	+	P7966	NM_028841	TSS1177	protein_coding	2210021G21Rik| AI047581| Fbxo23| Tm4sf17	tetraspanin 17	Tspan17
8234	Ccr6	0.42576	5.42272	4.19083	350	160	12458	#87CEEB,black	Ccr6	12458	chr17	8236043	8257129	2171	+	P4560	NM_001190333	TSS24913	protein_coding	CC-CKR-6| CCR-6| Cmkbr6| KY411	chemokine (C-C motif) receptor 6	Ccr6
1368	Arfgef3	0.428947	4.08065	2.85952	133	58	215821	#87CEEB,black	Arfgef3	215821	chr10	18588011	18743758	8216	-	P25518	NM_001033258	TSS14873	protein_coding	9630004D11| B930094H20Rik| BIG3| D10Bwg1379e| mKIAA1244	ARFGEF family member 3	Arfgef3
692	Nckap5	0.431651	1.21206	0	11	0	210356	#87CEEB,black	Nckap5	210356	chr1	125913636	126830632	7593	-	P12535	NM_176957	TSS13771	protein_coding	8430408F21| D130011D22Rik| E030049G20Rik| Erih1| Erih2| Gm1548| Nap5	NCK-associated protein 5	Nckap5
10574	Neurl1a	0.431651	1.21206	0	11	0	18011	#87CEEB,black	Neurl1a	18011	chr19	47178820	47259441	4412	+	P11156	NM_021360	TSS23547	protein_coding	2410129E16Rik| AI450910| AI481072| Neu1| Neur1| Neurl| Neurl1| Nlz| Rnf67	neuralized E3 ubiquitin protein ligase 1A	Neurl1a
12189	Ttll9	0.431651	1.21206	0	11	0	74711	#87CEEB,black	Ttll9	74711	chr2	152962485	153008482	2939	+	P22779	NM_001083618	TSS3239	protein_coding	1700016F23Rik| 4930509O20Rik| AW046572	tubulin tyrosine ligase-like family, member 9	Ttll9
21613	Uaca	0.431651	1.21206	0	11	0	72565	#87CEEB,black	Uaca	72565	chr9	60794548	60880370	4428	+	P3920	NM_028283	TSS19351	protein_coding	2700059D02Rik| nucling	uveal autoantigen with coiled-coil domains and ankyrin repeats	Uaca
3111	Zfp3	0.433014	2.47211	1.2646	38	13	193043	#87CEEB,black	Zfp3	193043	chr11	70764447	70772928	1823	+	P11763	NM_177565	TSS4375	protein_coding	AI854635| B230309J24| Fnp-1| Zfp-3	zinc finger protein 3	Zfp3
13486	Arhgap29	0.433014	2.47211	1.2646	38	13	214137	#87CEEB,black	Arhgap29	214137	chr3	121953326	122016153	5090	+	P14411	NM_172525	TSS14031	protein_coding	6720461J18Rik| A830014I19| AU040217| B130017I01Rik| C76601| Parg1	Rho GTPase activating protein 29	Arhgap29
9954	Syt12	0.433433	1.35394	0.147818	13	1	171180	#87CEEB,black	Syt12	171180	chr19	4445908	4477143	3277	-	P6166	NM_134164	TSS851	protein_coding	.	synaptotagmin XII	Syt12
20176	1700029J07Rik	0.433433	1.35394	0.147818	13	1	69479	#87CEEB,black	1700029J07Rik	69479	chr8	45953606	45975252	2740	-	P12738	NM_001033148	TSS8696	protein_coding	.	RIKEN cDNA 1700029J07 gene	1700029J07Rik
1869	Adamtsl5	0.434911	1.4831	0.281888	15	2	66548	#87CEEB,black	Adamtsl5	66548	chr10	80339793	80348448	3041	-		NR_104340	TSS8198	protein_coding	2010109H09Rik| Thsd6	ADAMTS-like 5	Adamtsl5
20940	Pard3	0.436155	1.60164	0.404551	17	3	93742	#87CEEB,black	Pard3	93742	chr8	127064056	127612286	7931	+	P17364	NM_001122850	TSS20132	protein_coding	AA960621| AI256638| Asip| D8Ertd580e| Par-3| Par3| Pard-3| Pard3a| Phip	par-3 family cell polarity regulator	Pard3
22385	Maoa	0.436155	1.60164	0.404551	17	3	17161	#87CEEB,black	Maoa	17161	chrX	16619698	16687812	4161	+	P5837	NM_173740	TSS8521	protein_coding	1110061B18Rik| AA407771	monoamine oxidase A	Maoa
1253	Batf3	0.437852	6.51935	5.32786	758	363	381319	#87CEEB,black	Batf3	381319	chr1	191098414	191108943	712	+	P12691	NM_030060	TSS27566	protein_coding	9130211I03Rik| Snft	basic leucine zipper transcription factor, ATF-like 3	Batf3
21512	Dmxl2	0.438134	1.81298	0.622426	21	5	235380	#87CEEB,black	Dmxl2	235380	chr9	54365158	54501626	10614	-	P3164	NM_172771	TSS6270	protein_coding	6330586A12| 6430411K14Rik| E130119P06Rik| mKIAA0856	Dmx-like 2	Dmxl2
3721	Ghdc	0.441814	3.46659	2.2881	84	36	80860	#87CEEB,black	Ghdc	80860	chr11	100766332	100770957	2162	-	P1176	NM_031871	TSS8603	protein_coding	D11Lgp1e	GH3 domain containing	Ghdc
20369	Zfp882	0.442561	2.44065	1.2646	37	13	382019	#87CEEB,black	Zfp882	382019	chr8	71908606	71918851	5651	+	P12941	NM_001166645	TSS14819	protein_coding	ENSMUSG00000052439| Gm15468| OTTMUSG00000022410	zinc finger protein 882	Zfp882
1871	Mex3d	0.444028	2.7281	1.55683	47	18	237400	#87CEEB,black	Mex3d	237400	chr10	80380355	80387651	3258	-	P14908	NM_198615	TSS18476	protein_coding	BC059858| Rkhd1	mex3 RNA binding family member D	Mex3d
21970	Acy1	0.444302	3.94147	2.77108	120	54	109652	#87CEEB,black	Acy1	109652	chr9	106432981	106438236	1442	-	P819	NM_025371	TSS19294	protein_coding	1110014J22Rik| Acy-1	aminoacylase 1	Acy1
2778	Il5	0.445521	3.09441	1.92797	63	26	16191	#87CEEB,black	Il5	16191	chr11	53720794	53725103	1534	+	P7535	NM_010558	TSS9797	protein_coding	Il-5	interleukin 5	Il5
11153	Gm13546	0.44617	5.07373	3.90939	273	130	100042926	#87CEEB,black	Gm13546	100042926	chr2	58163974	58177063	1016	+		NR_045896	TSS5560	lncRNA	OTTMUSG00000012675	predicted gene 13546	Gm13546
22556	Firre	0.448001	4.03924	2.88081	129	59	103012	#87CEEB,black	Firre	103012	chrX	50563120	50635321	5815	-		NR_015505	TSS20878	lncRNA	5830467J12Rik| 6720401G13Rik| AW048145	functional intergenic repeating RNA element	Firre
20198	Wwc2	0.451924	2.9896	1.84375	58	24	52357	#87CEEB,black	Wwc2	52357	chr8	47827606	47990551	5031	-	P13942	NM_133791	TSS10390	protein_coding	5330431C14Rik| AU022508| C85457| D8Ertd594e	WW, C2 and coiled-coil domain containing 2	Wwc2
6483	Ccdc122	0.452318	2.59152	1.44693	42	16	108811	#87CEEB,black	Ccdc122	108811	chr14	77036772	77112204	1721	+	P11390	NM_175369	TSS15016	protein_coding	4933415L06Rik	coiled-coil domain containing 122	Ccdc122
9003	Lrrc73	0.452386	2.53305	1.38868	40	15	224813	#87CEEB,black	Lrrc73	224813	chr17	46254165	46257316	1384	+	P17635	NM_001111142	TSS14158	protein_coding	Gm88	leucine rich repeat containing 73	Lrrc73
14667	Rab42	0.452459	2.47211	1.32797	38	14	242681	#87CEEB,black	Rab42	242681	chr4	132302194	132303356	735	-	P9941	NM_001081651	TSS8948	protein_coding	9530096D07Rik| Rab42-ps	RAB42, member RAS oncogene family	Rab42
16936	Gadd45a	0.452539	2.40848	1.2646	36	13	13197	#87CEEB,black	Gadd45a	13197	chr6	67035096	67037407	1224	-	P25845	NM_007836	TSS25995	protein_coding	AA545191| Ddit1| GADD45	growth arrest and DNA-damage-inducible 45 alpha	Gadd45a
10629	Atrnl1	0.452723	2.27213	1.12883	32	11	226255	#87CEEB,black	Atrnl1	226255	chr19	57611034	58133340	6583	+	P10403	NM_181415	TSS21642	protein_coding	AI504415| Alp| Atrnl| Atrnlp| AW555641	attractin like 1	Atrnl1
1895	Lingo3	0.453395	1.86131	0.720151	22	6	237403	#87CEEB,black	Lingo3	237403	chr10	80832801	80844039	3439	-	P23255	NM_001013758	TSS10386	protein_coding	AI851712| LERN2	leucine rich repeat and Ig domain containing 3	Lingo3
14490	AA415398	0.453395	1.86131	0.720151	22	6	433752	#87CEEB,black	AA415398	433752	chr4	119530315	119538769	1902	-	P21869	NM_001004178	TSS10983	protein_coding	.	expressed sequence AA415398	AA415398
8269	Snora20	0.453807	1.65745	0.517598	18	4	100303746	#87CEEB,black	Snora20	100303746	chr17	12922857	12922917	61	+		NR_028479	TSS5947	snoRNA	MBI-125	small nucleolar RNA, H /ACA box 20	Snora20
10005	1700020D05Rik	0.453807	1.65745	0.517598	18	4	75555	#87CEEB,black	1700020D05Rik	75555	chr19	5502769	5503787	1019	-	P10124	NM_023781	TSS1925	protein_coding	mage-g2	RIKEN cDNA 1700020D05 gene	1700020D05Rik
21112	Kank2	0.453807	1.65745	0.517598	18	4	235041	#87CEEB,black	Kank2	235041	chr9	21766773	21798546	4853	-	P26076	NM_145611	TSS15780	protein_coding	AI504612| Ankrd25| BC010245	KN motif and ankyrin repeat domains 2	Kank2
2301	Myl6b	0.454063	1.54359	0.404551	16	3	216459	#87CEEB,black	Myl6b	216459	chr10	128494157	128498685	1026	-	P2075	NM_172259	TSS21326	protein_coding	5730437E04Rik| BC037527| MLC1SA	myosin, light polypeptide 6B	Myl6b
15959	1110006O24Rik	0.454063	1.54359	0.404551	16	3	66123	#87CEEB,black	1110006O24Rik	66123	chr5	115631049	115631816	768	-		NR_027810	TSS7285	lncRNA	.	RIKEN cDNA 1110006O24 gene	1110006O24Rik
3790	Itga2b	0.454366	1.41996	0.281888	14	2	16399	#87CEEB,black	Itga2b	16399	chr11	102453297	102469883	3437	-	P2086	NM_010575	TSS18588	protein_coding	AI172977| alphaIIb| CD41| CD41B| GpIIb	integrin alpha 2b	Itga2b
11777	Thbs1	0.454366	1.41996	0.281888	14	2	21825	#87CEEB,black	Thbs1	21825	chr2	118111922	118127133	5802	+	P21703	NM_011580	TSS4561	protein_coding	tbsp1| Thbs-1| TSP-1| TSP1	thrombospondin 1	Thbs1
18214	Megf8	0.454366	1.41996	0.281888	14	2	269878	#87CEEB,black	Megf8	269878	chr7	25317164	25365917	10040	+	P8319	NM_001160400	TSS7192	protein_coding	AW049492| b2b1702.2Clo| b2b1702Clo| b2b288Clo| Egfl4| m687Ddg| mKIAA0817	multiple EGF-like-domains 8	Megf8
5171	Slc22a23	0.454728	1.28474	0.147818	12	1	73102	#87CEEB,black	Slc22a23	73102	chr13	34179158	34345182	6251	-	P9192	NM_001033167	TSS19851	protein_coding	3110004L20Rik	solute carrier family 22, member 23	Slc22a23
10998	Pip5kl1	0.454728	1.28474	0.147818	12	1	227733	#87CEEB,black	Pip5kl1	227733	chr2	32575819	32583779	1473	+	P2482	NM_198191	TSS3298	protein_coding	BC028795	phosphatidylinositol-4-phosphate 5-kinase-like 1	Pip5kl1
11967	4932416H05Rik	0.454728	1.28474	0.147818	12	1	654409	#87CEEB,black	4932416H05Rik	654409	chr2	129798369	129801459	3091	-		NR_029452	TSS9382	lncRNA	.	RIKEN cDNA 4932416H05 gene	4932416H05Rik
14947	Fv1	0.454728	1.28474	0.147818	12	1	14349	#87CEEB,black	Fv1	14349	chr4	147868979	147870358	1380	+	P13307	NM_010244	TSS18094	protein_coding	Fv-1| Rv-1| Rv1	Friend virus susceptibility 1	Fv1
18329	Ggn	0.454728	1.28474	0.147818	12	1	243897	#87CEEB,black	Ggn	243897	chr7	29170210	29173912	3063	+	P26227	NM_182694	TSS26152	protein_coding	AI593290	gametogenetin	Ggn
2728	Zfp2	0.455169	1.13553	0	10	0	22678	#87CEEB,black	Zfp2	22678	chr11	50898712	50916176	3379	-	P26758	NM_001294323	TSS23127	protein_coding	9930007F06Rik| Fnp-2| mkr-2| mKR2| mszf87| Zfp-2	zinc finger protein 2	Zfp2
6664	1700047G03Rik	0.455169	1.13553	0	10	0	73339	#87CEEB,black	1700047G03Rik	73339	chr15	11967062	11970083	840	+		NR_040447	TSS25574	lncRNA	.	RIKEN cDNA 1700047G03 gene	1700047G03Rik
7694	Ehhadh	0.455169	1.13553	0	10	0	74147	#87CEEB,black	Ehhadh	74147	chr16	21761285	21787834	3010	-	P15287	NM_023737	TSS8802	protein_coding	1300002P22Rik| HD| L-PBE| LBFP| LBP| MFP| MFP1| PBFE	enoyl-Coenzyme A, hydratase /3-hydroxyacyl Coenzyme A dehydrogenase	Ehhadh
15072	Vwa1	0.455169	1.13553	0	10	0	246228	#87CEEB,black	Vwa1	246228	chr4	155768495	155774561	3140	-	P25801	NM_147776	TSS25763	protein_coding	4932416A11Rik| WARP	von Willebrand factor A domain containing 1	Vwa1
16492	Sdhaf3	0.455169	1.13553	0	10	0	71238	#87CEEB,black	Sdhaf3	71238	chr6	6956018	7039220	550	+	P24303	NM_001077713	TSS19070	protein_coding	0610005M07Rik| 4933430A16Rik| Acn9	succinate dehydrogenase complex assembly factor 3	Sdhaf3
16840	Creb5	0.455169	1.13553	0	10	0	231991	#87CEEB,black	Creb5	231991	chr6	53573374	53695832	2873	+	P12082	NM_172728	TSS7993	protein_coding	9430076C15Rik| CRE-BPa| Crebpa| D430026C09Rik	cAMP responsive element binding protein 5	Creb5
17020	Ccdc142	0.455169	1.13553	0	10	0	243510	#87CEEB,black	Ccdc142	243510	chr6	83101516	83109121	3129	+	P6810	NM_001081266	TSS17049	protein_coding	A230058J24Rik	coiled-coil domain containing 142	Ccdc142
20645	Hsf4	0.455169	1.13553	0	10	0	26386	#87CEEB,black	Hsf4	26386	chr8	105269801	105275845	2002	+	P10115	NM_011939	TSS25785	protein_coding	HSF 4| HSTF 4| HSTF4| ldis1| mHSF4	heat shock transcription factor 4	Hsf4
22176	Ttc21a	0.455169	1.13553	0	10	0	74052	#87CEEB,black	Ttc21a	74052	chr9	119937606	119967793	4182	+	P3083	NM_028735	TSS5863	protein_coding	4921538N17Rik| AA387572| Thm2	tetratricopeptide repeat domain 21A	Ttc21a
13451	S1pr1	0.459096	2.92285	1.79972	55	23	13609	#87CEEB,black	S1pr1	13609	chr3	115710433	115715055	3029	-	P1364	NM_007901	TSS17893	protein_coding	AI849002| Edg1| Lpb1| S1p| S1p1	sphingosine-1-phosphate receptor 1	S1pr1
754	Pik3c2b	0.459976	2.77931	1.65894	49	20	240752	#87CEEB,black	Pik3c2b	240752	chr1	133046012	133108688	7929	+	P11573	NM_001099276	TSS22553	protein_coding	C330011J12Rik| Gm199| PI3K-C2beta| PI3KC2beta	phosphoinositide-3-kinase, class 2, beta polypeptide	Pik3c2b
14805	Camk2n1	0.463561	5.78721	4.67804	453	228	66259	#87CEEB,black	Camk2n1	66259	chr4	138455148	138460126	3613	+	P15189	NM_025451	TSS2391	protein_coding	1810006K23Rik| AI848599| AI891706	calcium /calmodulin-dependent protein kinase II inhibitor 1	Camk2n1
21175	Prdm10	0.464227	2.23593	1.12883	31	11	382066	#87CEEB,black	Prdm10	382066	chr9	31315107	31378543	3408	+	P15574	NM_001080817	TSS1122	protein_coding	Gm1112| tristanin	PR domain containing 10	Prdm10
3908	Abca5	0.464952	2.16068	1.05584	29	10	217265	#87CEEB,black	Abca5	217265	chr11	110269369	110337716	8269	-	P14802	NM_147219	TSS17003	protein_coding	ABC13| B930033A02Rik| mKIAA1888	ATP-binding cassette, sub-family A (ABC1), member 5	Abca5
13734	2610301B20Rik	0.465652	4.88207	3.7794	238	118	67157	#87CEEB,black	2610301B20Rik	67157	chr4	10874498	10899423	2118	+	P11837	NM_026005	TSS25122	protein_coding	AI428449	RIKEN cDNA 2610301B20 gene	2610301B20Rik
21142	Bbs9	0.467488	3.35287	2.25587	77	35	319845	#87CEEB,black	Bbs9	319845	chr9	22475715	22888280	3438	+	P1252	NM_181316	TSS23271	protein_coding	E130103I17Rik	Bardet-Biedl syndrome 9 (human)	Bbs9
19344	Nrip3	0.467683	1.90807	0.811674	23	7	78593	#87CEEB,black	Nrip3	78593	chr7	109758056	109781545	3913	-	P25439	NM_020610	TSS21223	protein_coding	A330103B05Rik| D7H11orf14| ICRFP703B1614Q5.2	nuclear receptor interacting protein 3	Nrip3
17783	Zfp579	0.468841	1.81298	0.720151	21	6	68490	#87CEEB,black	Zfp579	68490	chr7	4992852	4996101	2159	-	P22765	NM_026741	TSS21291	protein_coding	1110003A17Rik| Znf579	zinc finger protein 579	Zfp579
16786	Tmem176b	0.469404	5.24743	4.15633	309	156	65963	#87CEEB,black	Tmem176b	65963	chr6	48833811	48841374	1629	-		NR_104575	TSS20317	protein_coding	1810009M01Rik| Clast1| Lr8	transmembrane protein 176B	Tmem176b
11287	Fkbp7	0.470168	1.71118	0.622426	19	5	14231	#87CEEB,black	Fkbp7	14231	chr2	76663034	76673098	898	-	P11717	NM_010222	TSS27164	protein_coding	23kDa| FKBP-7| FKBP23	FK506 binding protein 7	Fkbp7
15529	Uchl1	0.470168	1.71118	0.622426	19	5	22223	#87CEEB,black	Uchl1	22223	chr5	66676121	66687234	1147	+	P14841	NM_011670	TSS16733	protein_coding	AW822034| C88048| gad| PGP 9.5| PGP9.5| R75593| UCH-L1| UCHL-1	ubiquitin carboxy-terminal hydrolase L1	Uchl1
500	Nppc	0.471706	1.60164	0.517598	17	4	18159	#87CEEB,black	Nppc	18159	chr1	86666293	86670573	1042	-	P2788	NM_010933	TSS18848	protein_coding	CNP| lbab	natriuretic peptide type C	Nppc
7645	Gp1bb	0.471706	1.60164	0.517598	17	4	14724	#87CEEB,black	Gp1bb	14724	chr16	18620319	18622403	1847	-	P19768	NM_010327	TSS17480	protein_coding	.	glycoprotein Ib, beta polypeptide	Gp1bb
7646	Sept5	0.471706	1.60164	0.517598	17	4	18951	#87CEEB,black	Sept5	18951	chr16	18621811	18629938	2127	-	P20885	NM_213614	TSS24869	protein_coding	Cdcrel-1| Cdcrel1| Pnutl1	septin 5	Sept5
16030	Acad10	0.471706	1.60164	0.517598	17	4	71985	#87CEEB,black	Acad10	71985	chr5	121621029	121660510	3621	-	P16436	NM_028037	TSS3508	protein_coding	2410021P16Rik	acyl-Coenzyme A dehydrogenase family, member 10	Acad10
4979	Hist1h2bm	0.471904	2.47211	1.38868	38	15	319186	#87CEEB,black	Hist1h2bm	319186	chr13	21722044	21722526	483	+	P10937	NM_178200	TSS22082	protein_coding	H2b-291b	histone cluster 1, H2bm	Hist1h2bm
19718	Sirt3	0.471904	2.47211	1.38868	38	15	64384	#87CEEB,black	Sirt3	64384	chr7	140863663	140882309	1567	-	P14403	NM_001127351	TSS18120	protein_coding	2310003L23Rik| AI848213| Sir2l3	sirtuin 3	Sirt3
4083	Oxld1	0.473323	2.92285	1.84375	55	24	66431	#87CEEB,black	Oxld1	66431	chr11	120456604	120458063	810	-	P6507	NM_025560	TSS66	protein_coding	1810049H13Rik	oxidoreductase like domain containing 1	Oxld1
12694	Lrrc34	0.473506	1.4831	0.404551	15	3	71827	#87CEEB,black	Lrrc34	71827	chr3	30624267	30647818	1840	-	P23897	NM_027941	TSS8688	protein_coding	1700007J06Rik| SPATA34	leucine rich repeat containing 34	Lrrc34
20095	Rnf122	0.473506	1.4831	0.404551	15	3	68867	#87CEEB,black	Rnf122	68867	chr8	31111846	31131473	3547	+	P12581	NM_175136	TSS20075	protein_coding	1110063C11Rik	ring finger protein 122	Rnf122
2236	LOC100504703	0.473572	3.30125	2.22291	74	34	.	#87CEEB,black	LOC100504703	.	chr10	127070481	127071101	329	+		NR_040660	TSS2742	.	.	.	LOC100504703
14872	Dnajc16	0.473908	2.34192	1.2646	34	13	214063	#87CEEB,black	Dnajc16	214063	chr4	141761998	141790644	3913	-	P3941	NM_172338	TSS11670	protein_coding	2900037O03Rik| 4732437J24Rik| D030060M24| mKIAA0962	DnaJ heat shock protein family (Hsp40) member C16	Dnajc16
20727	Pkd1l3	0.475059	2.27213	1.19831	32	12	244646	#87CEEB,black	Pkd1l3	244646	chr8	109614517	109672592	6783	+	P16228	NM_001286454	TSS10888	protein_coding	.	polycystic kidney disease 1 like 3	Pkd1l3
2788	Il3	0.475643	1.35394	0.281888	13	2	16187	#87CEEB,black	Il3	16187	chr11	54265085	54267279	849	-	P14294	NM_010556	TSS2116	protein_coding	BPA| Csfmu| HCGF| Il-3| MCGF| PSF	interleukin 3	Il3
5762	Nim1k	0.475643	1.35394	0.281888	13	2	245269	#87CEEB,black	Nim1k	245269	chr13	119710094	119755882	4103	-	P10275	NM_175538	TSS16027	protein_coding	E130304F04Rik| Nim1	NIM1 serine /threonine protein kinase	Nim1k
9014	Ptk7	0.475643	1.35394	0.281888	13	2	71461	#87CEEB,black	Ptk7	71461	chr17	46564451	46629504	4255	-	P8074	NM_175168	TSS25367	protein_coding	8430404F20Rik| chz| mPTK7 /CCK4	PTK7 protein tyrosine kinase 7	Ptk7
9502	Snora74a	0.475643	1.35394	0.281888	13	2	436583	#87CEEB,black	Snora74a	436583	chr18	35557030	35557227	198	+		NR_002905	TSS12494	snoRNA	EG436583| RNU19| U19	small nucleolar RNA, H /ACA box 74A	Snora74a
4568	Abcd4	0.47633	2.1988	1.12883	30	11	19300	#87CEEB,black	Abcd4	19300	chr12	84602531	84617466	2527	-	P4658	NM_008992	TSS18762	protein_coding	P69r| P70R| Pxmp1l	ATP-binding cassette, sub-family D (ALD), member 4	Abcd4
10929	Coq4	0.476736	3.11449	2.04575	64	29	227683	#87CEEB,black	Coq4	227683	chr2	29788263	29797743	1987	+	P17798	NM_178693	TSS6661	protein_coding	A330041N06| D2Ertd97e	coenzyme Q4	Coq4
22986	Armcx4	0.477384	3.64283	2.57605	96	46	100503043	#87CEEB,black	Armcx4	100503043	chrX	134686519	134697772	9011	+	P25658	NM_001202500	TSS9930	protein_coding	AI448196| Gm195	armadillo repeat containing, X-linked 4	Armcx4
4279	Cdhr3	0.478223	1.21206	0.147818	11	1	68764	#87CEEB,black	Cdhr3	68764	chr12	33033796	33092875	2953	-	P21478	NM_001024478	TSS221	protein_coding	1110049B09Rik| BB172694| Cdh28	cadherin-related family member 3	Cdhr3
6345	Neil2	0.478223	1.21206	0.147818	11	1	382913	#87CEEB,black	Neil2	382913	chr14	63182445	63193525	1914	-	P25716	NM_201610	TSS536	protein_coding	Gm1212| NEH2	nei like 2 (E. coli)	Neil2
14728	Slc30a2	0.478705	3.31867	2.25587	75	35	230810	#87CEEB,black	Slc30a2	230810	chr4	134343046	134354484	3313	+	P4281	NM_001039677	TSS6700	protein_coding	6030430C21| ZnT-2| Znt2	solute carrier family 30 (zinc transporter), member 2	Slc30a2
12297	Tgm2	0.478985	7.12403	6.06209	1157	610	21817	#87CEEB,black	Tgm2	21817	chr2	158116405	158146392	3549	-	P10042	NM_009373	TSS14921	protein_coding	G[a]h| TG2| TGase2| tTG| tTGas	transglutaminase 2, C polypeptide	Tgm2
20997	Amotl1	0.479317	2.0399	0.978951	26	9	75723	#87CEEB,black	Amotl1	75723	chr9	14541967	14615000	8950	-	P16838	NM_001081395	TSS25120	protein_coding	2310010G08Rik| 2310067L22Rik| 4932416D09Rik| JEAP| mFLJ00155	angiomotin-like 1	Amotl1
22282	Ppp1r3f	0.480973	2.5029	1.44693	39	16	54646	#87CEEB,black	Ppp1r3f	54646	chrX	7558562	7574281	3489	-	P17597	NM_138605	TSS27462	protein_coding	DXImx48e| R3F| RF3| Sfc15	protein phosphatase 1, regulatory (inhibitor) subunit 3F	Ppp1r3f
5095	9330162012Rik	0.481397	1.0547	0	9	0	493800	#87CEEB,black	9330162012Rik	493800	chr13	24937401	24939049	1468	+		NR_102323	TSS2092	lncRNA	.	cDNA RIKEN 9330162012 gene	9330162012Rik
5580	Ankrd34b	0.481397	1.0547	0	9	0	218440	#87CEEB,black	Ankrd34b	218440	chr13	92425969	92441658	3940	+	P24240	NM_175455	TSS13930	protein_coding	6430502M16Rik| DP58	ankyrin repeat domain 34B	Ankrd34b
6646	Prlr	0.481397	1.0547	0	9	0	19116	#87CEEB,black	Prlr	19116	chr15	10177238	10349180	13415	+	P14979	NM_011169	TSS18054	protein_coding	AI987712| Pr-1| Pr-3| Prlr-rs1	prolactin receptor	Prlr
9520	Cystm1	0.481397	1.0547	0	9	0	66060	#87CEEB,black	Cystm1	66060	chr18	36348624	36393370	595	+	P11649	NM_001081365	TSS142	protein_coding	0610010O12Rik	cysteine-rich transmembrane module containing 1	Cystm1
9888	4930592I03Rik	0.481397	1.0547	0	9	0	75853	#87CEEB,black	4930592I03Rik	75853	chr18	82918405	82920560	987	-		NR_033307	TSS15470	lncRNA	.	RIKEN cDNA 4930592I03 gene	4930592I03Rik
11281	Pde11a	0.481397	1.0547	0	9	0	241489	#87CEEB,black	Pde11a	241489	chr2	75991132	76338653	2848	-	P22150	NM_001081033	TSS10833	protein_coding	6330414F14Rik| A630086N24Rik| Gm350| PDE11A1	phosphodiesterase 11A	Pde11a
13728	Clvs1	0.481397	1.0547	0	9	0	74438	#87CEEB,black	Clvs1	74438	chr4	9269317	9451691	3604	+	P24581	NM_028940	TSS5773	protein_coding	4933402J24Rik| Clvl1| Rlbp1l1	clavesin 1	Clvs1
19710	Syce1	0.481397	1.0547	0	9	0	74075	#87CEEB,black	Syce1	74075	chr7	140777229	140787854	1462	-	P7640	NM_001143765	TSS4815	protein_coding	4933406J07Rik	synaptonemal complex central element protein 1	Syce1
22110	Tdgf1	0.481397	1.0547	0	9	0	21667	#87CEEB,black	Tdgf1	21667	chr9	110939608	110946158	1927	-	P3475	NM_011562	TSS2082	protein_coding	CR1| cripto	teratocarcinoma-derived growth factor 1	Tdgf1
15257	4831440E17Rik	0.481916	2.85287	1.79972	52	23	320965	#87CEEB,black	4831440E17Rik	320965	chr5	25499797	25504473	4677	+		NR_030700	TSS4992	lncRNA	.	RIKEN cDNA 4831440E17 gene	4831440E17Rik
20178	Ankrd37	0.483852	4.0497	3.00234	130	65	654824	#87CEEB,black	Ankrd37	654824	chr8	45996908	45999850	904	-	P18556	NM_001039562	TSS16251	protein_coding	.	ankyrin repeat domain 37	Ankrd37
16762	Zfp783	0.485357	3.67022	2.62733	98	48	232785	#87CEEB,black	Zfp783	232785	chr6	47943175	47954549	4415	+		NR_027963	TSS17256	lncRNA	A230106D06Rik| ENSMUSG00000072653| Gm20494	zinc finger protein 783	Zfp783
12542	Ss18l1	0.48536	3.26578	2.22291	72	34	269397	#87CEEB,black	Ss18l1	269397	chr2	180042483	180070201	4369	+	P24435	NM_178750	TSS21972	protein_coding	A230053O16Rik| CREST	synovial sarcoma translocation gene on chromosome 18-like 1	Ss18l1
1966	1500009L16Rik	0.489194	3.11449	2.08297	64	30	69784	#87CEEB,black	1500009L16Rik	69784	chr10	83722865	83762762	1194	+	P12715	NM_001145198	TSS21227	protein_coding	2700050C19Rik| OCC-1	RIKEN cDNA 1500009L16 gene	1500009L16Rik
3623	Nr1d1	0.491254	2.08129	1.05584	27	10	217166	#87CEEB,black	Nr1d1	217166	chr11	98767932	98775377	2765	-	P23669	NM_145434	TSS20139	protein_coding	A530070C09Rik| R75201	nuclear receptor subfamily 1, group D, member 1	Nr1d1
17058	Sfxn5	0.491254	2.08129	1.05584	27	10	94282	#87CEEB,black	Sfxn5	94282	chr6	85213051	85333422	3654	-	P9722	NM_178639	TSS22915	protein_coding	C230001H08Rik	sideroflexin 5	Sfxn5
16769	Zfp862-ps	0.491498	3.435	2.41026	82	40	58894	#87CEEB,black	Zfp862-ps	58894	chr6	48504339	48534831	6288	+		NR_015597	TSS13836	misc_RNA	4732460K03Rik| AI448302| mKIAA0543| Zfp862	zinc finger protein 862, pseudogene	Zfp862-ps
16844	Chn2	0.492879	2.7281	1.70741	47	21	69993	#87CEEB,black	Chn2	69993	chr6	54039932	54301812	3482	+	P23737	NM_001163640	TSS14487	protein_coding	1700026N20Rik| 4930557O16Rik| ARHGAP3| Bch	chimerin 2	Chn2
17290	Ift122	0.492879	2.7281	1.70741	47	21	81896	#87CEEB,black	Ift122	81896	chr6	115853528	115926699	4162	+	P16365	NM_031177	TSS11306	protein_coding	C86139| sopb| Wdr10	intraflagellar transport 122	Ift122
6597	Pcca	0.492909	3.83659	2.81598	111	56	110821	#87CEEB,black	Pcca	110821	chr14	122534328	122889944	2603	+	P12108	NM_144844	TSS20274	protein_coding	C79630	propionyl-Coenzyme A carboxylase, alpha polypeptide	Pcca
6012	2610528A11Rik	0.494688	1.41996	0.404551	14	3	70045	#87CEEB,black	2610528A11Rik	70045	chr14	37102140	37110101	756	-	P22884	NM_001206684	TSS3467	protein_coding	AW494830	RIKEN cDNA 2610528A11 gene	2610528A11Rik
10903	Col5a1	0.494688	1.41996	0.404551	14	3	12831	#87CEEB,black	Col5a1	12831	chr2	27886425	28039510	8402	+	P6393	NM_015734	TSS13086	protein_coding	AI413331	collagen, type V, alpha 1	Col5a1
21153	Eepd1	0.494688	1.41996	0.404551	14	3	67484	#87CEEB,black	Eepd1	67484	chr9	25481597	25604110	2673	+	P18118	NM_026189	TSS25340	protein_coding	2310005P05Rik| AI481005	endonuclease /exonuclease /phosphatase family domain containing 1	Eepd1
4336	Arhgap5	0.495635	6.15023	5.13758	585	317	11855	#87CEEB,black	Arhgap5	11855	chr12	52516077	52567851	5196	+	P22528	NM_009706	TSS20768	protein_coding	p190-B| p190B	Rho GTPase activating protein 5	Arhgap5
1530	Lace1	0.497396	2.27213	1.2646	32	13	215951	#87CEEB,black	Lace1	215951	chr10	42312585	42478565	2513	-	P13571	NM_145743	TSS17161	protein_coding	CG8520	lactation elevated 1	Lace1
4525	Slc10a1	0.497396	2.27213	1.2646	32	13	20493	#87CEEB,black	Slc10a1	20493	chr12	80953185	80968079	2299	-	P21321	NM_001177561	TSS27553	protein_coding	Ntcp	solute carrier family 10 (sodium /bile acid cotransporter family), member 1	Slc10a1
7140	1700001L05Rik	0.497396	2.27213	1.2646	32	13	69291	#87CEEB,black	1700001L05Rik	69291	chr15	83353847	83367297	6003	-		NR_027980	TSS890	lncRNA	.	RIKEN cDNA 1700001L05 gene	1700001L05Rik
9399	Kctd1	0.498311	3.52776	2.52288	88	44	106931	#87CEEB,black	Kctd1	106931	chr18	14968685	15151446	3587	-	P9825	NM_001142731	TSS13211	protein_coding	4933402K10Rik| AI661543| AW553000	potassium channel tetramerisation domain containing 1	Kctd1
18968	Ccdc90b	0.498981	3.19212	2.18918	68	33	66365	#87CEEB,black	Ccdc90b	66365	chr7	92561149	92582294	1596	+	P10687	NM_001162918	TSS1640	protein_coding	2310015N07Rik| C86558	coiled-coil domain containing 90B	Ccdc90b
4100	Pycr1	0.499012	1.28474	0.281888	12	2	209027	#87CEEB,black	Pycr1	209027	chr11	120635712	120643670	2914	-	P17083	NM_144795	TSS5235	protein_coding	.	pyrroline-5-carboxylate reductase 1	Pycr1
14105	Col27a1	0.499012	1.28474	0.281888	12	2	373864	#87CEEB,black	Col27a1	373864	chr4	63215412	63334990	7634	+	P16354	NM_025685	TSS18434	protein_coding	5730512J02Rik| AI449266	collagen, type XXVII, alpha 1	Col27a1
22158	Vill	0.499012	1.28474	0.281888	12	2	22351	#87CEEB,black	Vill	22351	chr9	119052778	119071525	3107	+	P5559	NM_011700	TSS23708	protein_coding	Villp	villin-like	Vill
26	Snord87	0.499547	1.81298	0.811674	21	7	266793	#87CEEB,black	Snord87	266793	chr1	9942470	9942543	74	-		NR_004410	TSS21506	snoRNA	MBII-276| Rnu87| U87	small nucleolar RNA, C /D box 87	Snord87
8410	Flywch2	0.500008	2.5029	1.50293	39	17	76917	#B0E0E6,black	Flywch2	76917	chr17	23776918	23786077	688	-	P1635	NM_029798	TSS10068	protein_coding	2810417J12Rik| 3010014L17Rik| AW548203	FLYWCH family member 2	Flywch2
1979	Btbd11	0.501651	3.11449	2.11924	64	31	74007	#B0E0E6,black	Btbd11	74007	chr10	85386814	85660292	5955	+	P10062	NM_028709	TSS13465	protein_coding	6330404E16Rik	BTB (POZ) domain containing 11	Btbd11
17025	Rtkn	0.501778	2.92285	1.92797	55	26	20166	#B0E0E6,black	Rtkn	20166	chr6	83135808	83152579	2854	+	P26446	NM_001136227	TSS20279	protein_coding	.	rhotekin	Rtkn
10425	Myof	0.501947	2.7018	1.70741	46	21	226101	#B0E0E6,black	Myof	226101	chr19	37899036	38043577	7133	-	P20075	NM_001302140	TSS10817	protein_coding	2310004N10Rik| 2310051D19Rik| E030042N20Rik| Fer1l3	myoferlin	Myof
12808	Supt20	0.502451	3.54265	2.54971	89	45	56790	#B0E0E6,black	Supt20	56790	chr3	54693105	54716837	1968	+	P4879	NM_019995	TSS4474	protein_coding	AA667204| AI450544| D3Ertd300e| Fam48a| p38IP| Supt20h	suppressor of Ty 20	Supt20
5674	Mast4	0.502535	2.12153	1.12883	28	11	328329	#B0E0E6,black	Mast4	328329	chr13	102732489	103334492	10531	-	P629	NM_175171	TSS7742	protein_coding	4930420O11Rik| AI642422| mKIAA0303	microtubule associated serine /threonine kinase family member 4	Mast4
20214	Cep44	0.503905	2.64772	1.65894	44	20	382010	#B0E0E6,black	Cep44	382010	chr8	56531522	56550566	1399	-	P6149	NM_001009951	TSS7259	protein_coding	4933440G23Rik| mKIAA1712	centrosomal protein 44	Cep44
1451	4930519F09Rik	0.504278	1.13553	0.147818	10	1	114676	#B0E0E6,black	4930519F09Rik	114676	chr10	28921963	28923507	1545	-		NR_033601	TSS27613	misc_RNA	.	RIKEN cDNA 4930519F09 gene	4930519F09Rik
6129	Pnp2	0.504278	1.13553	0.147818	10	1	667034	#B0E0E6,black	Pnp2	667034	chr14	50956141	50964749	1223	+	P20932	NM_001123371	TSS13691	protein_coding	.	purine-nucleoside phosphorylase 2	Pnp2
6219	Jph4	0.504278	1.13553	0.147818	10	1	319984	#B0E0E6,black	Jph4	319984	chr14	55106826	55116935	4489	-	P15993	NM_177049	TSS19592	protein_coding	9330157P13Rik| JP-4| JPHL1	junctophilin 4	Jph4
7523	Rpl39l	0.504278	1.13553	0.147818	10	1	68172	#B0E0E6,black	Rpl39l	68172	chr16	10170228	10174911	805	+	P9714	NM_026594	TSS2300	protein_coding	4930517K11Rik	ribosomal protein L39-like	Rpl39l
12150	Tmem74b	0.504278	1.13553	0.147818	10	1	108832	#B0E0E6,black	Tmem74b	108832	chr2	151702008	151707310	1435	+	P1493	NM_001160363	TSS8183	protein_coding	5430405G05Rik	transmembrane protein 74B	Tmem74b
19014	Klhl35	0.504278	1.13553	0.147818	10	1	72184	#B0E0E6,black	Klhl35	72184	chr7	99466004	99474020	1952	+	P3809	NM_028145	TSS21867	protein_coding	2810406K13Rik	kelch-like 35	Klhl35
23162	Mbtps2	0.504634	3.03244	2.04575	60	29	270669	#B0E0E6,black	Mbtps2	270669	chrX	157547822	157598715	4799	-	P14917	NM_172307	TSS15363	protein_coding	9630032G22Rik| AI662535	membrane-bound transcription factor peptidase, site 2	Mbtps2
2683	Olfr56	0.504689	3.82445	2.83792	110	57	18356	#B0E0E6,black	Olfr56	18356	chr11	49050733	49135387	1819	+	P22355	NM_010999	TSS22697	protein_coding	IF7| MOR276-1	olfactory receptor 56	Olfr56
2880	Zfp867	0.505554	2.0399	1.05584	26	10	237775	#B0E0E6,black	Zfp867	237775	chr11	59461197	59472474	3412	-	P2358	NM_178417	TSS17427	protein_coding	.	zinc finger protein 867	Zfp867
4987	Hist1h2bp	0.505554	2.0399	1.05584	26	10	319188	#B0E0E6,black	Hist1h2bp	319188	chr13	21787488	21789213	594	+	P11400	NM_178202	TSS26959	protein_coding	.	histone cluster 1, H2bp	Hist1h2bp
11844	AV039307	0.505554	2.0399	1.05584	26	10	100502700	#B0E0E6,black	AV039307	100502700	chr2	120850656	120866690	838	+		NR_038350	TSS667	lncRNA	.	expressed sequence AV039307	AV039307
19812	Dhcr7	0.505979	5.25649	4.27364	311	170	13360	#B0E0E6,black	Dhcr7	13360	chr7	143823167	143848410	2816	+	P11217	NM_007856	TSS15812	protein_coding	AA409147	7-dehydrocholesterol reductase	Dhcr7
12769	1700034I23Rik	0.506019	2.59152	1.60879	42	19	73297	#B0E0E6,black	1700034I23Rik	73297	chr3	40900199	40902543	2345	-		NR_045380	TSS26830	misc_RNA	.	RIKEN cDNA 1700034I23 gene	1700034I23Rik
17116	H1fx	0.5071	3.13429	2.15463	65	32	243529	#B0E0E6,black	H1fx	243529	chr6	87980421	87981482	1062	-	P13304	NM_198622	TSS2555	protein_coding	Gm461| H1.10| H1X	H1 histone family, member X	H1fx
19806	Tnfrsf22	0.507256	1.60164	0.622426	17	5	79202	#B0E0E6,black	Tnfrsf22	79202	chr7	143636725	143649638	2275	-	P1972	NM_023680	TSS27142	protein_coding	2810028K06Rik| C130035G06Rik| mDcTrailr2| SOBa| Tnfrh2| Tnfrsf1al2	tumor necrosis factor receptor superfamily, member 22	Tnfrsf22
17705	Caprin2	0.507987	2.94545	1.96831	56	27	232560	#B0E0E6,black	Caprin2	232560	chr6	148842492	148896237	3694	-	P1860	NM_001301351	TSS20836	protein_coding	C1qdc1| Eeg1| rng140	caprin family member 2	Caprin2
11317	Tfpi	0.508248	4.09082	3.11443	134	71	21788	#B0E0E6,black	Tfpi	21788	chr2	84432860	84476775	3799	-	P22472	NM_011576	TSS10291	protein_coding	A630013F22Rik| AW552122| EPI| LACI	tissue factor pathway inhibitor	Tfpi
21017	Slc36a4	0.508946	1.95337	0.978951	24	9	234967	#B0E0E6,black	Slc36a4	234967	chr9	15709769	15738789	1937	+	P18949	NM_172289	TSS22788	protein_coding	6330573I15Rik| PAT4	solute carrier family 36 (proton /amino acid symporter), member 4	Slc36a4
7371	Acvrl1	0.510549	3.95267	2.98279	121	64	11482	#B0E0E6,black	Acvrl1	11482	chr15	101128522	101145336	3955	+	P19873	NM_009612	TSS22608	protein_coding	Acvrlk1| AI115505| AI427544| Alk1	activin A receptor, type II-like 1	Acvrl1
49	Sbspon	0.510832	0.969079	0	8	0	226866	#B0E0E6,black	Sbspon	226866	chr1	15853862	15892722	2748	-	P7413	NM_001033288	TSS9785	protein_coding	Gm106| Rpesp	somatomedin B and thrombospondin, type 1 domain containing	Sbspon
1862	Gamt	0.510832	0.969079	0	8	0	14431	#B0E0E6,black	Gamt	14431	chr10	80258151	80260968	944	-	P3409	NM_010255	TSS3094	protein_coding	AA571402| Spintz1	guanidinoacetate methyltransferase	Gamt
2052	Gm29684	0.510832	0.969079	0	8	0	628062	#B0E0E6,black	Gm29684	628062	chr10	95120582	95145825	1982	-		NR_131146	TSS20712	lncRNA	.	predicted gene, 29684	Gm29684
3451	2210416O15Rik	0.510832	0.969079	0	8	0	70393	#B0E0E6,black	2210416O15Rik	70393	chr11	88098058	88100107	1504	+		NR_045499	TSS20982	lncRNA	.	RIKEN cDNA 2210416O15 gene	2210416O15Rik
4550	Acot1	0.510832	0.969079	0	8	0	26897	#B0E0E6,black	Acot1	26897	chr12	84009502	84017669	1558	+	P14534	NM_012006	TSS26102	protein_coding	ACH2| CTE-1| CTE-I| Cte1| D12Ucla1	acyl-CoA thioesterase 1	Acot1
5535	Spata9	0.510832	0.969079	0	8	0	75571	#B0E0E6,black	Spata9	75571	chr13	75967739	75998968	1053	+	P21925	NM_029343	TSS8660	protein_coding	1700030K01Rik| 4930599C08Rik| A930023H06Rik	spermatogenesis associated 9	Spata9
7385	Krt86	0.510832	0.969079	0	8	0	16679	#B0E0E6,black	Krt86	16679	chr15	101473478	101479983	1960	+	P20685	NM_010667	TSS897	protein_coding	5430421N21Rik| AI325212| Khb4| Krt2-10| Krt2-11| MHb4	keratin 86	Krt86
8574	Tcp11	0.510832	0.969079	0	8	0	21463	#B0E0E6,black	Tcp11	21463	chr17	28066747	28080639	2196	-	P26411	NM_013687	TSS14652	protein_coding	D17Ken1| Tcp-11	t-complex protein 11	Tcp11
10077	Flrt1	0.510832	0.969079	0	8	0	396184	#B0E0E6,black	Flrt1	396184	chr19	7092011	7105729	5862	-	P8091	NM_201411	TSS24277	protein_coding	AW742165| D630040I23Rik	fibronectin leucine rich transmembrane protein 1	Flrt1
11593	Lrp4	0.510832	0.969079	0	8	0	228357	#B0E0E6,black	Lrp4	228357	chr2	91457531	91513901	8028	+	P2021	NM_001145857	TSS817	protein_coding	6430526J12Rik| D230026E03| mdig| Megf7	low density lipoprotein receptor-related protein 4	Lrp4
12256	6430550D23Rik	0.510832	0.969079	0	8	0	320095	#B0E0E6,black	6430550D23Rik	320095	chr2	156000443	156007977	1971	-	P14457	NM_001145352	TSS1536	protein_coding	.	RIKEN cDNA 6430550D23 gene	6430550D23Rik
13748	1700123M08Rik	0.510832	0.969079	0	8	0	100503636	#B0E0E6,black	1700123M08Rik	100503636	chr4	11966574	11994295	1066	+		NR_040577	TSS17610	lncRNA	1600025K15Rik	RIKEN cDNA 1700123M08 gene	1700123M08Rik
13918	Tpm2	0.510832	0.969079	0	8	0	22004	#B0E0E6,black	Tpm2	22004	chr4	43513726	43523554	2184	-	P21456	NM_001277876	TSS14664	protein_coding	Tpm-2| Trop-2	tropomyosin 2, beta	Tpm2
18252	Mia	0.510832	0.969079	0	8	0	12587	#B0E0E6,black	Mia	12587	chr7	27179741	27181149	567	-	P21111	NM_019394	TSS23236	protein_coding	CD-RAP| Cdrap| Mia1	melanoma inhibitory activity	Mia
20122	Gm16793	0.510832	0.969079	0	8	0	100504714	#B0E0E6,black	Gm16793	100504714	chr8	35582503	35589020	1728	-		NR_040376	TSS25117	lncRNA	.	predicted gene, 16793	Gm16793
7817	Pdia5	0.511355	2.67501	1.70741	45	21	72599	#B0E0E6,black	Pdia5	72599	chr16	35397312	35490873	1809	-	P12084	NM_028295	TSS23782	protein_coding	2700053F16Rik| AU015525| Pdir	protein disulfide isomerase associated 5	Pdia5
14921	Dhrs3	0.512101	1.4831	0.517598	15	4	20148	#B0E0E6,black	Dhrs3	20148	chr4	144892827	144927645	1922	+	P13656	NM_001172424	TSS5398	protein_coding	retSDR1| Rsdr1	dehydrogenase /reductase (SDR family) member 3	Dhrs3
18201	Grik5	0.513212	2.16068	1.19831	29	12	14809	#B0E0E6,black	Grik5	14809	chr7	25009851	25072369	3838	-	P4126	NM_008168	TSS23972	protein_coding	GluK5| GluRgamma2| KA2	glutamate receptor, ionotropic, kainate 5 (gamma 2)	Grik5
5267	Ippk	0.513364	3.79986	2.83792	108	57	75678	#B0E0E6,black	Ippk	75678	chr13	49421223	49463060	3344	+		NR_075085	TSS11940	protein_coding	1810043M15Rik| InsP6	inositol 1,3,4,5,6-pentakisphosphate 2-kinase	Ippk
9796	B430212C06Rik	0.515718	3.45088	2.49553	83	43	338360	#B0E0E6,black	B430212C06Rik	338360	chr18	67321209	67344103	2623	-		NR_033214	TSS3286	lncRNA	.	RIKEN cDNA B430212C06 gene	B430212C06Rik
6189	Rem2	0.51675	2.08129	1.12883	27	11	140743	#B0E0E6,black	Rem2	140743	chr14	54476100	54480434	1887	+	P23827	NM_080726	TSS27654	protein_coding	AW411893	rad and gem related GTP binding protein 2	Rem2
11299	Cerkl	0.51675	2.08129	1.12883	27	11	228094	#B0E0E6,black	Cerkl	228094	chr2	79332491	79428988	1759	-	P16989	NM_001048176	TSS10816	protein_coding	Gm1958| Rp26	ceramide kinase-like	Cerkl
5454	Rsl1	0.517165	1.76298	0.811674	20	7	380855	#B0E0E6,black	Rsl1	380855	chr13	67173182	67183498	2045	+	P1399	NM_001013769	TSS912	protein_coding	rslcan-9	regulator of sex limited protein 1	Rsl1
16045	Gpn3	0.517278	4.10092	3.14993	135	73	68080	#B0E0E6,black	Gpn3	68080	chr5	122372508	122382769	1402	+	P22441	NM_024216	TSS20741	protein_coding	A930018B01Rik| Atpbd1c| D5Ertd708e	GPN-loop GTPase 3	Gpn3
3478	Tom1l1	0.517853	1.35394	0.404551	13	3	71943	#B0E0E6,black	Tom1l1	71943	chr11	90645691	90687601	2093	-	P16585	NM_028011	TSS7774	protein_coding	2310045L10Rik| C80573| Srcasm	target of myb1-like 1 (chicken)	Tom1l1
11016	Snora65	0.517853	1.35394	0.404551	13	3	104367	#B0E0E6,black	Snora65	104367	chr2	32963301	32963418	118	+		NR_002898	TSS22626	snoRNA	MBII-351| Rnu65	small nucleolar RNA, H /ACA box 65	Snora65
13517	Neurog2	0.517853	1.35394	0.404551	13	3	11924	#B0E0E6,black	Neurog2	11924	chr3	127633145	127635631	2217	+	P14578	NM_009718	TSS19090	protein_coding	Atoh4| bHLHa8| Math4A| ngn-2| ngn2	neurogenin 2	Neurog2
19807	Tnfrsf23	0.517853	1.35394	0.404551	13	3	79201	#B0E0E6,black	Tnfrsf23	79201	chr7	143665807	143685875	3286	-		NR_131763	TSS27219	protein_coding	mDcTRAILR1| mSOB| SOB| Tnfrh1| Tnfrsf1al1| TNFRSFH23	tumor necrosis factor receptor superfamily, member 23	Tnfrsf23
20179	Lrp2bp	0.517853	1.35394	0.404551	13	3	67620	#B0E0E6,black	Lrp2bp	67620	chr8	46010602	46029476	3420	+	P11738	NM_026278	TSS13475	protein_coding	1700113N17Rik| 2310006J04Rik| 4930479L12Rik| MegBP	Lrp2 binding protein	Lrp2bp
18170	Zfp61	0.520226	3.73649	2.7937	103	55	22719	#B0E0E6,black	Zfp61	22719	chr7	24291046	24299549	2347	-	P13324	NM_009561	TSS8882	protein_coding	.	zinc finger protein 61	Zfp61
6965	Gpt	0.520711	1.99728	1.05584	25	10	76282	#B0E0E6,black	Gpt	76282	chr15	76696764	76699675	1750	+	P5260	NM_182805	TSS17970	protein_coding	ALT| ALT1| Gpt-1| Gpt1	glutamic pyruvic transaminase, soluble	Gpt
11577	Kbtbd4	0.520756	3.22942	2.2881	70	36	67136	#B0E0E6,black	Kbtbd4	67136	chr2	90904786	90910560	2393	+	P14688	NM_025991	TSS19132	protein_coding	2510026C23Rik	kelch repeat and BTB (POZ) domain containing 4	Kbtbd4
22402	Usp11	0.520756	3.22942	2.2881	70	36	236733	#B0E0E6,black	Usp11	236733	chrX	20703909	20720539	3464	+	P1211	NM_145628	TSS20735	protein_coding	6230415D12Rik| mKIAA4085	ubiquitin specific peptidase 11	Usp11
20120	Ppp1r3b	0.521044	4.75353	3.81301	217	121	244416	#B0E0E6,black	Ppp1r3b	244416	chr8	35375741	35388137	4219	+	P25742	NM_177741	TSS25128	protein_coding	6430576E21| AW821953| GL| PTG	protein phosphatase 1, regulatory (inhibitor) subunit 3B	Ppp1r3b
9908	Mrpl21	0.521938	3.61491	2.67686	94	50	353242	#B0E0E6,black	Mrpl21	353242	chr19	3283047	3292837	992	+	P10509	NM_172252	TSS24647	protein_coding	BC028768	mitochondrial ribosomal protein L21	Mrpl21
14404	Pik3r3	0.522211	1.65745	0.720151	18	6	18710	#B0E0E6,black	Pik3r3	18710	chr4	116221914	116303056	5004	+	P20073	NM_181585	TSS25150	protein_coding	AA414954| p55pik	phosphatidylinositol 3 kinase, regulatory subunit, polypeptide 3 (p55)	Pik3r3
11827	Gm28042	0.522839	2.77931	1.84375	49	24	102238433	#B0E0E6,black	Gm28042	102238433	chr2	120027483	120043032	4380	+		NR_104353	TSS10116	lncRNA	Jmjd7-pla2g4b	predicted gene, 28042	Gm28042
7367	Slc4a8	0.523205	4.44015	3.5056	173	96	59033	#B0E0E6,black	Slc4a8	59033	chr15	100761747	100823971	11793	+	P9343	NM_021530	TSS6979	protein_coding	AW493845| C230026C11| kNBC-3| NDCBE	solute carrier family 4 (anion exchanger), member 8	Slc4a8
114	Rab23	0.523333	2.1988	1.2646	30	13	19335	#B0E0E6,black	Rab23	19335	chr1	33719896	33742564	4487	+	P5526	NM_008999	TSS15127	protein_coding	AW545388| opb| opb2	RAB23, member RAS oncogene family	Rab23
303	Carf	0.523333	2.1988	1.2646	30	13	241066	#B0E0E6,black	Carf	241066	chr1	60098247	60153953	5905	+	P22972	NM_001285463	TSS17542	protein_coding	Als2cr8| ECBRC-FC1| ECBRC-FC2	calcium response factor	Carf
15441	Cc2d2a	0.523333	2.1988	1.2646	30	13	231214	#B0E0E6,black	Cc2d2a	231214	chr5	43662379	43740970	5449	+	P1614	NM_172274	TSS10536	protein_coding	5730509K17Rik| b2b1035Clo	coiled-coil and C2 domain containing 2A	Cc2d2a
20936	Gm17296	0.52392	2.59152	1.65894	42	20	212728	#B0E0E6,black	Gm17296	212728	chr8	126426652	126475065	5060	-	P6856	NM_001159907	TSS24430	protein_coding	Gm179| Tarbp1	predicted gene, 17296	Gm17296
954	Dnm3	0.524795	1.21206	0.281888	11	2	103967	#B0E0E6,black	Dnm3	103967	chr1	161987302	162478030	9388	-	P16145	NM_001038619	TSS25690	protein_coding	9630020E24Rik| AW061159| B230343F03Rik| C530045C17| mKIAA0820	dynamin 3	Dnm3
3141	Spns2	0.524795	1.21206	0.281888	11	2	216892	#B0E0E6,black	Spns2	216892	chr11	72451638	72489920	3404	-	P17884	NM_001276383	TSS4914	protein_coding	.	spinster homolog 2	Spns2
4599	Vash1	0.524795	1.21206	0.281888	11	2	238328	#B0E0E6,black	Vash1	238328	chr12	86678700	86695681	6189	+	P18457	NM_177354	TSS13122	protein_coding	AI834978| D930046M13Rik| G630009D10Rik	vasohibin 1	Vash1
14501	Cited4	0.524795	1.21206	0.281888	11	2	56222	#B0E0E6,black	Cited4	56222	chr4	120666563	120667820	1258	+	P13720	NM_019563	TSS9780	protein_coding	MRG-2| Mrg2	Cbp /p300-interacting transactivator, with Glu /Asp-rich carboxy-terminal domain, 4	Cited4
19530	Qprt	0.524795	1.21206	0.281888	11	2	67375	#B0E0E6,black	Qprt	67375	chr7	127107770	127122029	1197	-	P6469	NM_133686	TSS11559	protein_coding	2410027J01Rik| AI647766| QPRTase	quinolinate phosphoribosyltransferase	Qprt
22460	2310010G23Rik	0.524795	1.21206	0.281888	11	2	.	#B0E0E6,black	2310010G23Rik	.	chrX	36814768	36817200	1038	-		NR_131979	TSS22933	.	.	.	2310010G23Rik
10944	Ccbl1	0.524836	3.5574	2.62733	90	48	.	#B0E0E6,black	Ccbl1	.	chr2	30185131	30205699	1924	-	P24087	NM_172404	TSS24076	.	.	.	Ccbl1
18769	Tarsl2	0.526951	3.76218	2.83792	105	57	272396	#B0E0E6,black	Tarsl2	272396	chr7	65644898	65692093	3194	+	P16954	NM_172310	TSS8276	protein_coding	A530046H20Rik	threonyl-tRNA synthetase-like 2	Tarsl2
6498	Kbtbd7	0.527329	2.12153	1.19831	28	12	211255	#B0E0E6,black	Kbtbd7	211255	chr14	79426511	79431038	4528	+	P18124	NM_001024135	TSS9976	protein_coding	1110008P08Rik| AU045792| Gm295	kelch repeat and BTB (POZ) domain containing 7	Kbtbd7
13368	Ovgp1	0.527329	2.12153	1.19831	28	12	12659	#B0E0E6,black	Ovgp1	12659	chr3	105973802	105987423	2525	+	P144	NM_007696	TSS27138	protein_coding	120kDa| AU016433| AU019448| Chit5| MOGP| muc9| OGP	oviductal glycoprotein 1	Ovgp1
22168	Xylb	0.528085	1.54359	0.622426	16	5	102448	#B0E0E6,black	Xylb	102448	chr9	119357381	119393797	3978	+	P23314	NM_001199568	TSS27471	protein_coding	AI132223| AI327421	xylulokinase homolog (H. influenzae)	Xylb
19935	Cln8	0.528321	3.73649	2.81598	103	56	26889	#B0E0E6,black	Cln8	26889	chr8	14888536	14901719	6431	+	P5049	NM_012000	TSS12574	protein_coding	mnd	ceroid-lipofuscinosis, neuronal 8	Cln8
13360	Fam212b	0.52896	2.30745	1.38868	33	15	109050	#B0E0E6,black	Fam212b	109050	chr3	105704599	105720842	4781	+	P22985	NM_175398	TSS12842	protein_coding	6530418L21Rik| inka2	family with sequence similarity 212, member B	Fam212b
2212	Srgap1	0.530254	1.81298	0.897735	21	8	117600	#B0E0E6,black	Srgap1	117600	chr10	121780991	122047315	7821	-	P20493	NM_001242411	TSS13291	protein_coding	4930572H05Rik| Arhgap13	SLIT-ROBO Rho GTPase activating protein 1	Srgap1
18338	Sipa1l3	0.530254	1.81298	0.897735	21	8	74206	#B0E0E6,black	Sipa1l3	74206	chr7	29320378	29505460	7713	-	P24440	NM_001081028	TSS18456	protein_coding	2610511M17Rik	signal-induced proliferation-associated 1 like 3	Sipa1l3
1496	Wisp3	0.531676	3.13429	2.22291	65	34	327743	#B0E0E6,black	Wisp3	327743	chr10	39150971	39163794	1418	-	P13139	NM_001127376	TSS3197	protein_coding	CCN6| ENSMUSG00000062074| Gm735| WISP-3	WNT1 inducible signaling pathway protein 3	Wisp3
6289	Xpo4	0.531676	3.13429	2.22291	65	34	57258	#B0E0E6,black	Xpo4	57258	chr14	57582271	57664956	3456	-	P26264	NM_020506	TSS23625	protein_coding	B430309A01Rik| mKIAA1721	exportin 4	Xpo4
53	Stau2	0.531791	2.0399	1.12883	26	11	29819	#B0E0E6,black	Stau2	29819	chr1	16228810	16519302	2890	-	P4878	NM_001111272	TSS18185	protein_coding	.	staufen (RNA binding protein) homolog 2 (Drosophila)	Stau2
14989	Gpr157	0.531791	2.0399	1.12883	26	11	269604	#B0E0E6,black	Gpr157	269604	chr4	150087503	150105927	4762	+	P2626	NM_177366	TSS17226	protein_coding	F730108M23Rik	G protein-coupled receptor 157	Gpr157
12856	P2ry1	0.532867	4.72116	3.81301	212	121	18441	#B0E0E6,black	P2ry1	18441	chr3	61002785	61008982	5708	+	P3128	NM_008772	TSS27685	protein_coding	P2Y1	purinergic receptor P2Y, G-protein coupled 1	P2ry1
6993	Apol9b	0.532938	2.23593	1.32797	31	14	71898	#B0E0E6,black	Apol9b	71898	chr15	77729072	77736382	1623	+	P24945	NM_173743	TSS25511	protein_coding	2310016F22Rik	apolipoprotein L 9b	Apol9b
1902	Gng7	0.533336	1.0547	0.147818	9	1	14708	#B0E0E6,black	Gng7	14708	chr10	80948624	81014925	3495	-	P933	NM_001038655	TSS25819	protein_coding	AI840417	guanine nucleotide binding protein (G protein), gamma 7	Gng7
2228	Avil	0.533336	1.0547	0.147818	9	1	11567	#B0E0E6,black	Avil	11567	chr10	127000709	127020994	3033	+	P22894	NM_009635	TSS22566	protein_coding	Advil| DOC6	advillin	Avil
5319	Sncb	0.533336	1.0547	0.147818	9	1	104069	#B0E0E6,black	Sncb	104069	chr13	54758860	54766440	1196	-	P12295	NM_033610	TSS19509	protein_coding	AI838531| betaSYN	synuclein, beta	Sncb
10063	Tex40	0.533336	1.0547	0.147818	9	1	67077	#B0E0E6,black	Tex40	67077	chr19	6922426	6925380	781	-	P5126	NM_001039494	TSS6578	protein_coding	1700019N12Rik| A430107B04Rik| MLZ-622	testis expressed 40	Tex40
14374	Pdzk1ip1	0.533336	1.0547	0.147818	9	1	67182	#B0E0E6,black	Pdzk1ip1	67182	chr4	115088708	115093894	1000	+	P20457	NM_001164558	TSS9968	protein_coding	0610007F13Rik| 2700030M23Rik| AU046042| Map17	PDZK1 interacting protein 1	Pdzk1ip1
16423	5930430L01Rik	0.533336	1.0547	0.147818	9	1	319982	#B0E0E6,black	5930430L01Rik	319982	chr5	148990056	148995214	3566	-		NR_102384	TSS22116	lncRNA	.	RIKEN cDNA 5930430L01 gene	5930430L01Rik
20390	Tmem38a	0.533336	1.0547	0.147818	9	1	74166	#B0E0E6,black	Tmem38a	74166	chr8	72572103	72587284	2096	+	P664	NM_144534	TSS9207	protein_coding	1110001E17Rik| AI413399| mg33a| TRIC-A	transmembrane protein 38A	Tmem38a
1053	Ppox	0.533827	2.40848	1.50293	36	17	19044	#B0E0E6,black	Ppox	19044	chr1	171276992	171281186	1821	-	P18999	NM_008911	TSS11479	protein_coding	Ppo	protoporphyrinogen oxidase	Ppox
14172	Acer2	0.534535	2.56258	1.65894	41	20	230379	#B0E0E6,black	Acer2	230379	chr4	86874414	86932490	4665	+	P8060	NM_001290541	TSS22383	protein_coding	2410116I05Rik| Asah3l| CRG-L1| maCER2	alkaline ceramidase 2	Acer2
17531	Klra9	0.53501	1.41996	0.517598	14	4	16640	#B0E0E6,black	Klra9	16640	chr6	130178682	130193112	1194	-	P22647	NM_010651	TSS22969	protein_coding	Ly49I| LY49I1	killer cell lectin-like receptor subfamily A, member 9	Klra9
718	Fcmr	0.535594	2.82876	1.92797	51	26	69169	#B0E0E6,black	Fcmr	69169	chr1	130865777	130880790	1491	+	P19735	NM_026976	TSS124	protein_coding	1810037B05Rik| Faim3| FcmuR| Toso	Fc fragment of IgM receptor	Fcmr
16627	Agbl3	0.536071	1.71118	0.811674	19	7	76223	#B0E0E6,black	Agbl3	76223	chr6	34780432	34859459	5250	+	P18147	NM_001289657	TSS21149	protein_coding	2900053G10Rik| 4930431N21Rik| 6530406M24Rik| CCP3	ATP /GTP binding protein-like 3	Agbl3
22142	Cmtm8	0.536805	1.95337	1.05584	24	10	70031	#B0E0E6,black	Cmtm8	70031	chr9	114789345	114844152	1064	-	P5946	NM_027294	TSS1197	protein_coding	2700018N07Rik| AA408515| Cklfsf8	CKLF-like MARVEL transmembrane domain containing 8	Cmtm8
9304	Prkce	0.537086	3.9748	3.07802	123	69	18754	#B0E0E6,black	Prkce	18754	chr17	86167785	86657919	6254	+	P18356	NM_011104	TSS26812	protein_coding	5830406C15Rik| Pkce| PKCepsilon| PKC[e]| R75156	protein kinase C, epsilon	Prkce
22371	AA414768	0.537343	2.16068	1.2646	29	13	245350	#B0E0E6,black	AA414768	245350	chrX	12936873	12938541	1669	+	P8770	NM_001272033	TSS23122	protein_coding	OTTMUSG00000017000	expressed sequence AA414768	AA414768
3138	Smtnl2	0.537753	2.34192	1.44693	34	16	276829	#B0E0E6,black	Smtnl2	276829	chr11	72390114	72411713	2624	-	P10079	NM_177776	TSS10570	protein_coding	D130058I21Rik	smoothelin-like 2	Smtnl2
4697	Otub2	0.538077	2.5029	1.60879	39	19	68149	#B0E0E6,black	Otub2	68149	chr12	103376894	103406350	3907	+		NR_033587	TSS22463	protein_coding	2010015L18Rik| 4930586I02Rik| AI413508| AW557219| OTB2| OTU2	OTU domain, ubiquitin aldehyde binding 2	Otub2
8717	BC051537	0.538077	2.5029	1.60879	39	19	414076	#B0E0E6,black	BC051537	414076	chr17	34083843	34095309	1668	-		NR_046183	TSS19122	lncRNA	.	cDNA sequence BC051537	BC051537
15093	9430015G10Rik	0.538256	4.51758	3.62395	183	105	230996	#B0E0E6,black	9430015G10Rik	230996	chr4	156109998	156127263	2510	+	P4043	NM_145557	TSS17126	protein_coding	.	RIKEN cDNA 9430015G10 gene	9430015G10Rik
137	Lman2l	0.538339	2.64772	1.7543	44	22	214895	#B0E0E6,black	Lman2l	214895	chr1	36423186	36445239	2225	-	P14819	NM_001013374	TSS24293	protein_coding	A630028F14Rik| VIP36-like| VIPL	lectin, mannose-binding 2-like	Lman2l
20127	Lonrf1	0.538737	2.8999	2.00755	54	28	244421	#B0E0E6,black	Lonrf1	244421	chr8	36216064	36249516	3930	-	P23406	NM_001081150	TSS24671	protein_coding	.	LON peptidase N-terminal domain and ring finger 1	Lonrf1
21919	Nck1	0.538771	5.63568	4.74342	407	239	17973	#B0E0E6,black	Nck1	17973	chr9	100495003	100546053	1685	-	P15763	NM_010878	TSS665	protein_coding	6330586M15Rik| D230010O13Rik| Nck| Nck-1	non-catalytic region of tyrosine kinase adaptor protein 1	Nck1
22364	2900008C10Rik	0.539024	3.11449	2.22291	64	34	.	#B0E0E6,black	2900008C10Rik	.	chrX	12134454	12160346	1360	-		NR_045434	TSS24186	.	.	.	2900008C10Rik
14481	AU022252	0.539242	3.30125	2.41026	74	40	230696	#B0E0E6,black	AU022252	230696	chr4	119225138	119232724	1867	-	P21997	NM_001012400	TSS591	protein_coding	230696| AI450326	expressed sequence AU022252	AU022252
14295	Pars2	0.539413	3.46659	2.57605	84	46	230577	#B0E0E6,black	Pars2	230577	chr4	106651069	106655282	5242	+	P3126	NM_001083887	TSS15789	protein_coding	BC027073	prolyl-tRNA synthetase (mitochondrial)(putative)	Pars2
11690	Mettl15	0.541931	2.44065	1.55683	37	18	76894	#B0E0E6,black	Mettl15	76894	chr2	109092300	109278290	1891	-	P4949	NM_029790	TSS21427	protein_coding	0610027B03Rik| AI303697| AW049952| Mett5d1	methyltransferase like 15	Mettl15
8260	Slc22a2	0.54248	1.86131	0.978951	22	9	20518	#B0E0E6,black	Slc22a2	20518	chr17	12584189	12628488	2138	+	P10837	NM_013667	TSS15586	protein_coding	Oct2| Orct2	solute carrier family 22 (organic cation transporter), member 2	Slc22a2
15559	Tec	0.542549	3.9966	3.11443	125	71	21682	#B0E0E6,black	Tec	21682	chr5	72755718	72868448	2620	-	P9005	NM_001113464	TSS18466	protein_coding	.	tec protein tyrosine kinase	Tec
12275	Tgif2	0.542635	4.75992	3.87797	218	127	228839	#B0E0E6,black	Tgif2	228839	chr2	156840007	156855569	2782	+	P3613	NM_001291124	TSS7055	protein_coding	4921501K24| 5730599O09Rik| C80753| C81206	TGFB-induced factor homeobox 2	Tgif2
6931	Nrbp2	0.542807	1.60164	0.720151	17	6	223649	#B0E0E6,black	Nrbp2	223649	chr15	76085594	76090013	2496	-	P18532	NM_144847	TSS11369	protein_coding	BC011468	nuclear receptor binding protein 2	Nrbp2
8443	Bricd5	0.542807	1.60164	0.720151	17	6	319259	#B0E0E6,black	Bricd5	319259	chr17	24473884	24475469	997	+	P9094	NM_175682	TSS14381	protein_coding	9930021D14Rik	BRICHOS domain containing 5	Bricd5
2041	Usp44	0.543295	1.28474	0.404551	12	3	327799	#B0E0E6,black	Usp44	327799	chr10	93831555	93858087	3816	+	P9270	NM_001206851	TSS24105	protein_coding	E430004F17Rik	ubiquitin specific peptidase 44	Usp44
4770	Dlk1	0.543295	1.28474	0.404551	12	3	13386	#B0E0E6,black	Dlk1	13386	chr12	109452823	109463336	11182	+		NR_033813	TSS7877	protein_coding	AW742678| DLK-1| DlkI| FA1| Ly107| Peg9| pG2| pref-1| SCP1| ZOG	delta-like 1 homolog (Drosophila)	Dlk1
6897	Ly6k	0.543295	1.28474	0.404551	12	3	76486	#B0E0E6,black	Ly6k	76486	chr15	74796874	74799968	773	-	P13241	NM_029627	TSS263	protein_coding	2410015A16Rik| 3110035B01Rik| mLy-6K	lymphocyte antigen 6 complex, locus K	Ly6k
8805	H2-Q5	0.543295	1.28474	0.404551	12	3	15016	#B0E0E6,black	H2-Q5	15016	chr17	35394099	35395630	1181	+		NR_051981	TSS22120	misc_RNA	H-2Q5| Qa-5| Qa5| Qat-5	histocompatibility 2, Q region locus 5	H2-Q5
10611	Tcf7l2	0.543295	1.28474	0.404551	12	3	21416	#B0E0E6,black	Tcf7l2	21416	chr19	55741810	55933655	4667	+	P16139	NM_001142921	TSS25611	protein_coding	mTcf-4B| mTcf-4E| Tcf-4| Tcf4| TCF4B| TCF4E	transcription factor 7 like 2, T cell specific, HMG box	Tcf7l2
698	Map3k19	0.544102	0.878052	0	7	0	22625	#B0E0E6,black	Map3k19	22625	chr1	127815271	127840290	3936	-	P8880	NM_011737	TSS106	protein_coding	Ysk4	mitogen-activated protein kinase kinase kinase 19	Map3k19
1729	Derl3	0.544102	0.878052	0	7	0	70377	#B0E0E6,black	Derl3	70377	chr10	75893398	75895941	1336	+	P776	NM_024440	TSS1372	protein_coding	1810006I20Rik| 1810063P04Rik| derlin-3| IZP6	Der1-like domain family, member 3	Derl3
4451	Six1	0.544102	0.878052	0	7	0	20471	#B0E0E6,black	Six1	20471	chr12	73041827	73046712	2849	-	P18679	NM_009189	TSS4374	protein_coding	BB138287	sine oculis-related homeobox 1	Six1
4808	2810029C07Rik	0.544102	0.878052	0	7	0	100504687	#B0E0E6,black	2810029C07Rik	100504687	chr12	111572317	111574402	1954	-		NR_045295	TSS4155	lncRNA	AU017849	RIKEN cDNA 2810029C07 gene	2810029C07Rik
5770	BC147527	0.544102	0.878052	0	7	0	625360	#B0E0E6,black	BC147527	625360	chr13	120300392	120308841	1657	+	P7255	NM_001037925	TSS13777	protein_coding	.	cDNA sequence BC147527	BC147527
7054	Gm16576	0.544102	0.878052	0	7	0	100504191	#B0E0E6,black	Gm16576	100504191	chr15	79742698	79757394	5404	+		NR_045069	TSS17245	lncRNA	.	predicted gene 16576	Gm16576
10498	BC037704	0.544102	0.878052	0	7	0	100502982	#B0E0E6,black	BC037704	100502982	chr19	43675178	43677170	1993	+		NR_045645	TSS22914	lncRNA	.	cDNA sequence BC037704	BC037704
12994	Nes	0.544102	0.878052	0	7	0	18008	#B0E0E6,black	Nes	18008	chr3	87971093	87980451	6126	+	P11905	NM_016701	TSS23863	protein_coding	AA166324| C78523| ESTM46	nestin	Nes
17100	Antxr1	0.544102	0.878052	0	7	0	69538	#B0E0E6,black	Antxr1	69538	chr6	87133853	87335775	5264	-	P15766	NM_054041	TSS14143	protein_coding	2310008J16Rik| 2810405N18Rik| Antrx1| Tem8	anthrax toxin receptor 1	Antxr1
17284	Tmem40	0.544102	0.878052	0	7	0	94346	#B0E0E6,black	Tmem40	94346	chr6	115729137	115762466	1495	-	P16883	NM_144805	TSS4304	protein_coding	9030407H20Rik| AV091463| W64236	transmembrane protein 40	Tmem40
17606	Gucy2c	0.544102	0.878052	0	7	0	14917	#B0E0E6,black	Gucy2c	14917	chr6	136697284	136781742	3936	-	P2017	NM_145067	TSS18962	protein_coding	AI893437| GC-C| Gcc	guanylate cyclase 2c	Gucy2c
20310	Crlf1	0.544102	0.878052	0	7	0	12931	#B0E0E6,black	Crlf1	12931	chr8	70493156	70504081	1646	+	P3553	NM_018827	TSS4877	protein_coding	CLF-1| CRLM-3| CRLM3| NR6| NR6.1	cytokine receptor-like factor 1	Crlf1
20976	9230110C19Rik	0.544102	0.878052	0	7	0	234912	#B0E0E6,black	9230110C19Rik	234912	chr9	8021672	8042823	1592	-	P12947	NM_199017	TSS34	protein_coding	.	RIKEN cDNA 9230110C19 gene	9230110C19Rik
21179	Arhgap32	0.544102	0.878052	0	7	0	330914	#B0E0E6,black	Arhgap32	330914	chr9	32116136	32265511	10972	+	P20314	NM_001195632	TSS13605	protein_coding	3426406O18Rik| Gc-gap| Grit| mKIAA0712| p200Rhogap| p250Gap| Px-rics| Rics	Rho GTPase activating protein 32	Arhgap32
21344	Scn3b	0.544102	0.878052	0	7	0	235281	#B0E0E6,black	Scn3b	235281	chr9	40269216	40291618	4311	+	P5368	NM_178227	TSS15852	protein_coding	1110001K16Rik| 4833414B02Rik| Scnb3	sodium channel, voltage-gated, type III, beta	Scn3b
21504	Rab39	0.544102	0.878052	0	7	0	270160	#B0E0E6,black	Rab39	270160	chr9	53684110	53706232	2971	-	P24563	NM_175562	TSS23242	protein_coding	C230094F14Rik| Rab39a	RAB39, member RAS oncogene family	Rab39
23222	Arhgap6	0.544102	0.878052	0	7	0	11856	#B0E0E6,black	Arhgap6	11856	chrX	168795099	169304440	6255	+	P13566	NM_009707	TSS8469	protein_coding	AI504284| RhoGAPX-1	Rho GTPase activating protein 6	Arhgap6
8824	Ier3	0.544334	6.72922	5.85178	878	526	15937	#B0E0E6,black	Ier3	15937	chr17	35821713	35822911	1090	+	P9075	NM_133662	TSS27181	protein_coding	AI663993| cI-3| gly96| IEX-1	immediate early response 3	Ier3
9161	C3	0.544772	2.80425	1.92797	50	26	12266	#B0E0E6,black	C3	12266	chr17	57203967	57228136	5139	-	P3784	NM_009778	TSS10474	protein_coding	AI255234| ASP| HSE-MSF| Plp	complement component 3	C3
22396	Jade3	0.545084	3.52776	2.65231	88	49	382207	#B0E0E6,black	Jade3	382207	chrX	20425688	20519939	4991	+	P4559	NM_199317	TSS4364	protein_coding	5730598B06| AI851988| AW544806| mKIAA0215| Phf16	jade family PHD finger 3	Jade3
9136	Vmac	0.545578	3.36968	2.49553	78	43	106639	#B0E0E6,black	Vmac	106639	chr17	56713932	56717699	2276	-	P23326	NM_001166474	TSS4910	protein_coding	AI662250	vimentin-type intermediate filament associated coiled-coil protein	Vmac
8132	Gm10785	0.54614	2.37558	1.50293	35	17	100038392	#B0E0E6,black	Gm10785	100038392	chr16	91688898	91715755	1709	+		NR_040389	TSS1748	lncRNA	ENSMUSG00000074911	predicted gene 10785	Gm10785
10827	Fut7	0.547013	2.9896	2.11924	58	31	14347	#B0E0E6,black	Fut7	14347	chr2	25423242	25426373	2454	+	P15594	NM_001289454	TSS15188	protein_coding	AI853193| FTVII| Fuc-TVII| FucT-VII	fucosyltransferase 7	Fut7
8308	Prdm9	0.547125	3.8724	3.00234	114	65	213389	#B0E0E6,black	Prdm9	213389	chr17	15543079	15563323	3460	-	P6970	NM_144809	TSS23638	protein_coding	BC012016| Dsbc1| G1-419-29| Meisetz| PRDM9-B| Rcr1| repro7	PR domain containing 9	Prdm9
4980	Hist1h4j	0.547735	1.99728	1.12883	25	11	319159	#B0E0E6,black	Hist1h4j	319159	chr13	21735096	21735407	312	+	P9128	NM_178210	TSS7322	protein_coding	.	histone cluster 1, H4j	Hist1h4j
20646	Nol3	0.548112	2.75393	1.88648	48	25	78688	#B0E0E6,black	Nol3	78688	chr8	105276447	105281939	2869	+	P24939	NM_030152	TSS17293	protein_coding	ARC| B430311C09Rik| MYC| NOP| Nop30	nucleolar protein 3 (apoptosis repressor with CARD domain)	Nol3
18862	Fes	0.548821	2.61989	1.7543	43	22	14159	#B0E0E6,black	Fes	14159	chr7	80377758	80387946	2762	-	P23757	NM_010194	TSS15346	protein_coding	AI586313| BB137047| c-fes| FPS	feline sarcoma oncogene	Fes
1592	Pkib	0.54985	6.31329	5.4504	656	396	18768	#B0E0E6,black	Pkib	18768	chr10	57631981	57741112	5943	+	P8308	NM_008863	TSS3487	protein_coding	Pkibeta| Prkacn2	protein kinase inhibitor beta, cAMP dependent, testis specific	Pkib
6879	Dennd3	0.550696	1.4831	0.622426	15	5	105841	#B0E0E6,black	Dennd3	105841	chr15	73512560	73572242	5299	+	P12835	NM_001081066	TSS3431	protein_coding	AI447457| E030003N15Rik	DENN /MADD domain containing 3	Dennd3
7696	Map3k13	0.550696	1.4831	0.622426	15	5	71751	#B0E0E6,black	Map3k13	71751	chr16	21891969	21931877	6709	+	P11088	NM_172821	TSS25113	protein_coding	C130026N12Rik| LZK	mitogen-activated protein kinase kinase kinase 13	Map3k13
8374	Zfp820	0.550696	1.4831	0.622426	15	5	75424	#B0E0E6,black	Zfp820	75424	chr17	21816876	21845759	3695	-	P4898	NM_029281	TSS21453	protein_coding	2610036F08Rik	zinc finger protein 820	Zfp820
2053	Cradd	0.553137	4.54003	3.68573	186	110	12905	#B0E0E6,black	Cradd	12905	chr10	95174746	95324097	1650	-	P14203	NM_009950	TSS19346	protein_coding	RAIDD	CASP2 and RIPK1 domain containing adaptor with death domain	Cradd
18179	Zfp428	0.553158	3.67022	2.81598	98	56	232969	#B0E0E6,black	Zfp428	232969	chr7	24507087	24515682	2111	+		NR_110958	TSS16799	protein_coding	2410005H09Rik| AV271806| AW047854| Znf428	zinc finger protein 428	Zfp428
4482	Plekhg3	0.553387	1.13553	0.281888	10	2	263406	#B0E0E6,black	Plekhg3	263406	chr12	76533560	76579039	4955	+	P21870	NM_153804	TSS22468	protein_coding	BC030417	pleckstrin homology domain containing, family G (with RhoGef domain) member 3	Plekhg3
5094	Aldh5a1	0.553387	1.13553	0.281888	10	2	214579	#B0E0E6,black	Aldh5a1	214579	chr13	24907579	24937661	5647	-	P7289	NM_172532	TSS25382	protein_coding	6330403E24Rik| Ahd-1| Ahd1| D630032B01Rik| OTTMUSG00000000613| SSADH| Ssdh1	aldhehyde dehydrogenase family 5, subfamily A1	Aldh5a1
7268	Endou	0.553387	1.13553	0.281888	10	2	19011	#B0E0E6,black	Endou	19011	chr15	97711019	97731405	2718	-	P20241	NM_001168693	TSS15404	protein_coding	Pp11r| Tcl-30	endonuclease, polyU-specific	Endou
13400	Gstm5	0.553387	1.13553	0.281888	10	2	14866	#B0E0E6,black	Gstm5	14866	chr3	107895854	107898685	911	+	P4981	NM_010360	TSS5240	protein_coding	.	glutathione S-transferase, mu 5	Gstm5
14605	Azin2	0.553387	1.13553	0.281888	10	2	242669	#B0E0E6,black	Azin2	242669	chr4	128930233	128962455	2802	-	P2023	NM_001301841	TSS24379	protein_coding	4933429I20Rik| Adc| Azi2| B930082O19| ODC-p| Odcp	antizyme inhibitor 2	Azin2
18627	Ruvbl2	0.55366	4.24449	3.39157	150	88	20174	#B0E0E6,black	Ruvbl2	20174	chr7	45421898	45434464	1675	-	P10361	NM_011304	TSS11134	protein_coding	mp47| p47	RuvB-like protein 2	Ruvbl2
15574	Rasl11b	0.554149	2.40848	1.55683	36	18	68939	#B0E0E6,black	Rasl11b	68939	chr5	74195326	74199477	1768	+	P5294	NM_026878	TSS16656	protein_coding	1190017B18Rik	RAS-like, family 11, member B	Rasl11b
10341	Rfx3	0.554468	3.71035	2.85952	101	58	19726	#B0E0E6,black	Rfx3	19726	chr19	27761721	28011166	9341	-	P24391	NM_001166414	TSS18091	protein_coding	C230093O12Rik| MRFX3	regulatory factor X, 3 (influences HLA class II expression)	Rfx3
9000	Xpo5	0.556945	4.61241	3.76802	196	117	72322	#B0E0E6,black	Xpo5	72322	chr17	46202855	46242299	3709	+	P3691	NM_028198	TSS8586	protein_coding	2410004H11Rik| 2700038C24Rik| AI648907| AW549301| Exp5| mKIAA1291| RanBp21	exportin 5	Xpo5
11017	Slc2a8	0.557523	3.41895	2.57605	81	46	56017	#B0E0E6,black	Slc2a8	56017	chr2	32972989	32982056	2083	-	P19627	NM_019488	TSS1208	protein_coding	D2Ertd44e| GLUT8| GlutX1	solute carrier family 2, (facilitated glucose transporter), member 8	Slc2a8
14737	Man1c1	0.558013	2.7281	1.88648	47	25	230815	#B0E0E6,black	Man1c1	230815	chr4	134561690	134704290	4715	-	P6933	NM_207237	TSS3150	protein_coding	AI593348	mannosidase, alpha, class 1C, member 1	Man1c1
1830	Fstl3	0.558029	2.0399	1.19831	26	12	83554	#B0E0E6,black	Fstl3	83554	chr10	79777274	79782630	1953	+	P18638	NM_031380	TSS16429	protein_coding	E030038F23Rik| Flrg	follistatin-like 3	Fstl3
1831	Prss57	0.558029	2.0399	1.19831	26	12	73106	#B0E0E6,black	Prss57	73106	chr10	79781474	79788985	2693	-	P4499	NM_001042710	TSS19058	protein_coding	2900092M14Rik| GLGL782| Prssl1| UNQ782	protease, serine 57	Prss57
20786	Wwox	0.558029	2.0399	1.19831	26	12	80707	#B0E0E6,black	Wwox	80707	chr8	114439652	115352712	2251	+	P15466	NM_019573	TSS22944	protein_coding	5330426P09Rik| 9030416C10Rik| WOX1	WW domain-containing oxidoreductase	Wwox
5337	Prr7	0.560063	1.35394	0.517598	13	4	432763	#B0E0E6,black	Prr7	432763	chr13	55464267	55473155	1360	+	P20673	NM_001030296	TSS5689	protein_coding	XM_484263	proline rich 7 (synaptic)	Prr7
11262	Hoxd11	0.560063	1.35394	0.517598	13	4	15431	#B0E0E6,black	Hoxd11	15431	chr2	74679558	74687016	4211	+		NR_073086	TSS4026	protein_coding	E230017H14Rik| Hox-4.6| Hox-5.4| Hox-5.5	homeobox D11	Hoxd11
7845	Iqcb1	0.560893	3.15383	2.31962	66	37	320299	#B0E0E6,black	Iqcb1	320299	chr16	36828400	36872715	2267	+	P10422	NM_177128	TSS1546	protein_coding	6820449I09Rik| AV128382| NPHP5	IQ calmodulin-binding motif containing 1	Iqcb1
4226	Klf11	0.56096	1.81298	0.978951	21	9	194655	#B0E0E6,black	Klf11	194655	chr12	24651371	24662782	3982	+	P18119	NM_178357	TSS18605	protein_coding	9830142A17| D12Ertd427e| Tieg2| Tieg2b| Tieg3	Kruppel-like factor 11	Klf11
23136	2210013O21Rik	0.56096	1.81298	0.978951	21	9	70123	#B0E0E6,black	2210013O21Rik	70123	chrX	153723554	153741296	856	+	P9624	NM_027327	TSS23681	protein_coding	AI181827| Thp5	RIKEN cDNA 2210013O21 gene	2210013O21Rik
20104	Purg	0.561473	2.16068	1.32797	29	14	75029	#B0E0E6,black	Purg	75029	chr8	33386325	33417469	1797	+	P647	NM_001098233	TSS1302	protein_coding	4930486B15Rik	purine-rich element binding protein G	Purg
4934	Inhba	0.561804	2.44065	1.60879	37	19	16323	#B0E0E6,black	Inhba	16323	chr13	16014475	16027211	1529	+	P12007	NM_008380	TSS27100	protein_coding	.	inhibin beta-A	Inhba
5460	Zfp953	0.562037	2.67501	1.84375	45	24	629016	#B0E0E6,black	Zfp953	629016	chr13	67339309	67360572	4641	-	P12125	NM_001038651	TSS27578	protein_coding	E130120F12Rik	zinc finger protein 953	Zfp953
16776	Zfp775	0.564087	4.661	3.83499	203	123	243372	#B0E0E6,black	Zfp775	243372	chr6	48613180	48623227	4083	+	P22199	NM_173429	TSS25595	protein_coding	C130032F08Rik| Znf775	zinc finger protein 775	Zfp775
7719	St6gal1	0.564106	2.75393	1.92797	48	26	20440	#B0E0E6,black	St6gal1	20440	chr16	23224740	23360350	4836	+	P21687	NM_145933	TSS26248	protein_coding	AW742324| Siat1| St6gal| St6Gal-I| St6galI	beta galactoside alpha 2,6 sialyltransferase 1	St6gal1
22395	Rp2h	0.564664	1.95337	1.12883	24	11	.	#B0E0E6,black	Rp2h	.	chrX	20364481	20405653	2119	+	P23645	NM_001290644	TSS22747	.	.	.	Rp2h
3603	Ppp1r1b	0.565095	1.54359	0.720151	16	6	19049	#B0E0E6,black	Ppp1r1b	19049	chr11	98348738	98357795	1666	+	P3271	NM_144828	TSS20141	protein_coding	AU040756| DARPP-32| Darpp32	protein phosphatase 1, regulatory (inhibitor) subunit 1B	Ppp1r1b
5792	Gm3696	0.565095	1.54359	0.720151	16	6	100042149	#B0E0E6,black	Gm3696	100042149	chr14	7083025	7105457	2139	-	P21843	NM_001024712	TSS4548	protein_coding	100042149| ENSMUSG00000056940| Gm10014	predicted gene 3696	Gm3696
6078	Peli2	0.565095	1.54359	0.720151	16	6	93834	#B0E0E6,black	Peli2	93834	chr14	48120869	48260883	5849	+	P5515	NM_033602	TSS22144	protein_coding	AW047589| BB129927	pellino 2	Peli2
7318	Prph	0.565095	1.54359	0.720151	16	6	19132	#B0E0E6,black	Prph	19132	chr15	99055174	99058978	2143	+	P4302	NM_013639	TSS10535	protein_coding	Prph1	peripherin	Prph
9970	Bbs1	0.565095	1.54359	0.720151	16	6	52028	#B0E0E6,black	Bbs1	52028	chr19	4886882	4906627	5597	-	P10692	NM_001033128	TSS2501	protein_coding	AI451249| D19Ertd609e	Bardet-Biedl syndrome 1 (human)	Bbs1
11820	Itpka	0.565095	1.54359	0.720151	16	6	228550	#B0E0E6,black	Itpka	228550	chr2	119742337	119751253	1808	+	P8764	NM_146125	TSS226	protein_coding	.	inositol 1,4,5-trisphosphate 3-kinase A	Itpka
14980	Nmnat1	0.565095	1.54359	0.720151	16	6	66454	#B0E0E6,black	Nmnat1	66454	chr4	149468787	149485142	954	-	P20177	NM_133435	TSS18158	protein_coding	2610529L11Rik| 5730441G13Rik| D4Cole1e| nmnat	nicotinamide nucleotide adenylyltransferase 1	Nmnat1
21083	Icam4	0.565095	1.54359	0.720151	16	6	78369	#B0E0E6,black	Icam4	78369	chr9	21029373	21030531	907	+	P25568	NM_023892	TSS12885	protein_coding	1810015M19Rik| Cd242| ICAM-4	intercellular adhesion molecule 4, Landsteiner-Wiener blood group	Icam4
11843	Ttbk2	0.565214	3.31867	2.49553	75	43	140810	#B0E0E6,black	Ttbk2	140810	chr2	120732817	120850584	11268	-	P10638	NM_001024856	TSS22134	protein_coding	2610507N02Rik| AI326283| B930008N24Rik| mKIAA0847| Ttbk| Ttbk1| TTK	tau tubulin kinase 2	Ttbk2
7152	Pnpla3	0.565947	0.969079	0.147818	8	1	116939	#B0E0E6,black	Pnpla3	116939	chr15	84167816	84189521	4649	+	P17275	NM_054088	TSS12337	protein_coding	Adpn	patatin-like phospholipase domain containing 3	Pnpla3
13068	She	0.565947	0.969079	0.147818	8	1	214547	#B0E0E6,black	She	214547	chr3	89831370	89858846	5745	+	P22366	NM_172530	TSS2878	protein_coding	9430022A14	src homology 2 domain-containing transforming protein E	She
16565	Arf5	0.565947	0.969079	0.147818	8	1	11844	#B0E0E6,black	Arf5	11844	chr6	28423640	28426499	933	+	P23395	NM_007480	TSS13237	protein_coding	.	ADP-ribosylation factor 5	Arf5
18587	Cpt1c	0.565947	0.969079	0.147818	8	1	78070	#B0E0E6,black	Cpt1c	78070	chr7	44959372	44974851	3049	-	P6354	NM_001252470	TSS27479	protein_coding	6530437J22Rik| 9630004I06Rik	carnitine palmitoyltransferase 1c	Cpt1c
9391	Osbpl1a	0.566931	2.37558	1.55683	35	18	64291	#B0E0E6,black	Osbpl1a	64291	chr18	12755312	12941841	4968	-	P7916	NM_001252493	TSS5743	protein_coding	G430090F17Rik| Gm753| ORP-1| Osbpl1b	oxysterol binding protein-like 1A	Osbpl1a
16002	Rita1	0.566931	2.37558	1.55683	35	18	100764	#B0E0E6,black	Rita1	100764	chr5	120609060	120612589	1666	-	P13288	NM_029096	TSS22991	protein_coding	1110008J03Rik| AI853657| C86297| Rita	RBPJ interacting and tubulin associated 1	Rita1
9255	Prkd3	0.568429	3.83659	3.02164	111	66	75292	#B0E0E6,black	Prkd3	75292	chr17	78949405	79020816	6130	-	P11747	NM_029239	TSS20707	protein_coding	4930557O20Rik| 5730497N19Rik| Pkcnu| PKD3| Prkcn	protein kinase D3	Prkd3
6119	Ttc5	0.568693	3.46659	2.65231	84	49	219022	#B0E0E6,black	Ttc5	219022	chr14	50765409	50785520	3812	-	P8962	NM_001080949	TSS13935	protein_coding	.	tetratricopeptide repeat domain 5	Ttc5
12506	Gm14288	0.569023	1.71118	0.897735	19	8	13999	#B0E0E6,black	Gm14288	13999	chr2	175275124	176432381	1077	+	P566	NM_001033123	TSS22208	protein_coding	OTTMUSG00000016199	predicted gene 14288	Gm14288
21819	Rwdd2a	0.569023	1.71118	0.897735	19	8	69519	#B0E0E6,black	Rwdd2a	69519	chr9	86571988	86574899	1259	+	P19099	NM_001145969	TSS20258	protein_coding	1700030C20Rik| AI848608| Rwdd2	RWD domain containing 2A	Rwdd2a
12521	Gm14295	0.571366	1.21206	0.404551	11	3	100039123	#B0E0E6,black	Gm14295	100039123	chr2	176798600	176808704	1311	+	P8205	NM_001205057	TSS14994	protein_coding	OTTMUSG00000016219	predicted gene 14295	Gm14295
13258	Lix1l	0.571366	1.21206	0.404551	11	3	280411	#B0E0E6,black	Lix1l	280411	chr3	96601133	96625352	2509	+	P21571	NM_001163170	TSS1049	protein_coding	D130027M04Rik	Lix1-like	Lix1l
13504	Snora24	0.571366	1.21206	0.404551	11	3	100306957	#B0E0E6,black	Snora24	100306957	chr3	123507937	123508066	130	-		NR_028573	TSS1284	snoRNA	ACA24	small nucleolar RNA, H /ACA box 24	Snora24
16281	Prkar1b	0.571366	1.21206	0.404551	11	3	19085	#B0E0E6,black	Prkar1b	19085	chr5	139017304	139130386	2739	-	P18811	NM_001253890	TSS4503	protein_coding	AI385716| RIbeta	protein kinase, cAMP dependent regulatory, type I beta	Prkar1b
6865	St3gal1	0.571758	4.88207	4.07555	238	147	20442	#B0E0E6,black	St3gal1	20442	chr15	67102875	67176882	5784	-	P20453	NM_009177	TSS19942	protein_coding	5330418N22Rik| AI467004| Siat4| Siat4a| St3gal-1| ST3GalI	ST3 beta-galactoside alpha-2,3-sialyltransferase 1	St3gal1
255	Mars2	0.572077	3.30125	2.49553	74	43	212679	#B0E0E6,black	Mars2	212679	chr1	55237177	55240058	2882	+	P21288	NM_175439	TSS16829	protein_coding	C730026E21Rik| MetRS	methionine-tRNA synthetase 2 (mitochondrial)	Mars2
13242	Hist2h2be	0.572175	1.86131	1.05584	22	10	319190	#B0E0E6,black	Hist2h2be	319190	chr3	96221121	96223738	2618	+	P7815	NM_178214	TSS16095	protein_coding	AV127319| H2b-613| T25626	histone cluster 2, H2be	Hist2h2be
15380	Grk4	0.572175	1.86131	1.05584	22	10	14772	#B0E0E6,black	Grk4	14772	chr5	34660379	34755303	4634	+	P20410	NM_001080743	TSS24919	protein_coding	A830025H08Rik| Gprk2l| Gprk4| GRK	G protein-coupled receptor kinase 4	Grk4
17758	Tnni3	0.572175	1.86131	1.05584	22	10	21954	#B0E0E6,black	Tnni3	21954	chr7	4518308	4522443	824	-	P10176	NM_009406	TSS17699	protein_coding	cTnI| Tn1	troponin I, cardiac 3	Tnni3
804	Tnni1	0.573016	3.15383	2.35047	66	38	21952	#B0E0E6,black	Tnni1	21952	chr1	135799421	135810989	1114	+	P5913	NM_021467	TSS15696	protein_coding	2700018B22Rik| AI747285| ssTnI	troponin I, skeletal, slow 1	Tnni1
7201	Hdac10	0.573016	3.15383	2.35047	66	38	170787	#B0E0E6,black	Hdac10	170787	chr15	89123303	89128700	2493	-	P26881	NM_199198	TSS21597	protein_coding	AW548891| Hd10	histone deacetylase 10	Hdac10
12978	Cd5l	0.573091	3.35287	2.54971	77	45	11801	#B0E0E6,black	Cd5l	11801	chr3	87357881	87371074	2037	+	P13028	NM_009690	TSS853	protein_coding	1 /6| AAC-11| AI047839| Api6| CT2| mAIM| Pdp| Sp-alpha	CD5 antigen-like	Cd5l
2785	P4ha2	0.574297	2.7281	1.92797	47	26	18452	#B0E0E6,black	P4ha2	18452	chr11	54100924	54131667	2344	+	P25349	NM_011031	TSS421	protein_coding	AA407196| C76437| P4hl	procollagen-proline, 2-oxoglutarate 4-dioxygenase (proline 4-hydroxylase), alpha II polypeptide	P4ha2
4908	Mtr	0.574387	5.79345	4.99355	455	286	238505	#B0E0E6,black	Mtr	238505	chr13	12186540	12258113	4484	-	P14073	NM_001081128	TSS19317	protein_coding	AI894170| D830038K18Rik| MS	5-methyltetrahydrofolate-homocysteine methyltransferase	Mtr
2929	B9d1	0.574471	2.40848	1.60879	36	19	27078	#B0E0E6,black	B9d1	27078	chr11	61505172	61512927	785	+	P4181	NM_013717	TSS24649	protein_coding	AW045994| B9| Eppb9	B9 protein domain 1	B9d1
16322	Wipi2	0.574687	5.62172	4.82257	403	253	74781	#B0E0E6,black	Wipi2	74781	chr5	142629584	142669370	3911	+	P21737	NM_178398	TSS12530	protein_coding	1110018O08Rik| 2510001I10Rik	WD repeat domain, phosphoinositide interacting 2	Wipi2
10224	Dtx4	0.575331	1.41996	0.622426	14	5	207521	#B0E0E6,black	Dtx4	207521	chr19	12466336	12501996	5770	-	P10515	NM_172442	TSS20513	protein_coding	AI449438| BC044798| D930042H13| RNF155	deltex 4, E3 ubiquitin ligase	Dtx4
11151	Ermn	0.575331	1.41996	0.622426	14	5	77767	#B0E0E6,black	Ermn	77767	chr2	58045115	58052752	3521	-	P2683	NM_029972	TSS5300	protein_coding	A330104H05Rik| AI854460| ermin| mKIAA1189	ermin, ERM-like protein	Ermn
22066	Plxnb1	0.575331	1.41996	0.622426	14	5	235611	#B0E0E6,black	Plxnb1	235611	chr9	109095436	109119915	8600	+	P7725	NM_172775	TSS20829	protein_coding	2900002G15Rik| AU042020| mKIAA0407	plexin B1	Plxnb1
1300	Gm5512	0.575744	3.4975	2.701	86	51	433224	#B0E0E6,black	Gm5512	433224	chr10	4403171	4429166	1226	-		NR_002891	TSS7895	misc_RNA	EG433224	predicted gene 5512	Gm5512
10812	Tmem203	0.576028	3.31867	2.52288	75	44	227615	#B0E0E6,black	Tmem203	227615	chr2	25255439	25256352	914	+	P16361	NM_177344	TSS176	protein_coding	C730025P13Rik| Hbebp1| RP23-132N23.14	transmembrane protein 203	Tmem203
1758	Pofut2	0.576245	4.34138	3.54613	161	99	80294	#B0E0E6,black	Pofut2	80294	chr10	77259300	77269586	2219	+	P6318	NM_030262	TSS16819	protein_coding	2310011G23Rik| AI256847| BC003494| C21orf80| FUT13	protein O-fucosyltransferase 2	Pofut2
3528	Phospho1	0.576917	2.12153	1.32797	28	14	237928	#B0E0E6,black	Phospho1	237928	chr11	95824500	95832140	1910	+	P16454	NM_153104	TSS19250	protein_coding	D11Moh36| Phospo1	phosphatase, orphan 1	Phospho1
9778	Alpk2	0.576917	2.12153	1.32797	28	14	225638	#B0E0E6,black	Alpk2	225638	chr18	65265531	65393888	7248	-	P5071	NM_001037294	TSS27019	protein_coding	Gm549| Hak	alpha-kinase 2	Alpk2
18257	Numbl	0.576917	2.12153	1.32797	28	14	18223	#B0E0E6,black	Numbl	18223	chr7	27258761	27282150	2733	+	P4688	NM_010950	TSS23256	protein_coding	nbl	numb-like	Numbl
19913	Grtp1	0.576917	2.12153	1.32797	28	14	66790	#B0E0E6,black	Grtp1	66790	chr8	13176869	13200624	1310	-	P141	NM_025768	TSS3797	protein_coding	5430401C05Rik| C81211| Tbc1d6	GH regulated TBC protein 1	Grtp1
3750	Ptges3l	0.578172	4.74067	3.95024	215	134	73635	#B0E0E6,black	Ptges3l	73635	chr11	101418814	101425333	1461	-	P26207	NM_026865	TSS15001	protein_coding	1110069E20Rik| 1700113I22Rik	prostaglandin E synthase 3 (cytosolic)-like	Ptges3l
744	Nuak2	0.578358	1.60164	0.811674	17	7	74137	#B0E0E6,black	Nuak2	74137	chr1	132316125	132333488	3132	+	P15199	NM_028778	TSS26669	protein_coding	1200013B22Rik| mKIAA0537| Omphk2| Snark	NUAK family, SNF1-like kinase, 2	Nuak2
7048	Fam227a	0.578358	1.60164	0.811674	17	7	75729	#B0E0E6,black	Fam227a	75729	chr15	79609576	79658956	5187	-	P23743	NM_029407	TSS16331	protein_coding	4933432B09Rik	family with sequence similarity 227, member A	Fam227a
20691	Pla2g15	0.578453	3.46659	2.67686	84	50	192654	#B0E0E6,black	Pla2g15	192654	chr8	106150399	106164715	2706	+	P21266	NM_133792	TSS13452	protein_coding	ACS| C87498| LLPL| Lpla2| Lypla3	phospholipase A2, group XV	Pla2g15
3372	Ccl5	0.578746	2.23593	1.44693	31	16	20304	#B0E0E6,black	Ccl5	20304	chr11	83525779	83530518	531	-	P11122	NM_013653	TSS15869	protein_coding	MuRantes| RANTES| Scya5| SISd| TCP228	chemokine (C-C motif) ligand 5	Ccl5
16644	Creb3l2	0.578746	2.23593	1.44693	31	16	208647	#B0E0E6,black	Creb3l2	208647	chr6	37331021	37442148	3318	-	P23711	NM_178661	TSS4325	protein_coding	BBF2H7| C530025K05Rik| SCIRR69	cAMP responsive element binding protein 3-like 2	Creb3l2
21113	Dock6	0.579038	3.01118	2.22291	59	34	319899	#B0E0E6,black	Dock6	319899	chr9	21800180	21852635	6560	-	P800	NM_177030	TSS7856	protein_coding	2410095B20Rik| 4931431C02Rik| C330023D02Rik| mKIAA1395	dedicator of cytokinesis 6	Dock6
13279	Prkab2	0.579196	3.71035	2.92247	101	61	108097	#B0E0E6,black	Prkab2	108097	chr3	97658212	97673067	4261	+	P11570	NM_182997	TSS5845	protein_coding	5730553K21Rik| AW049591| BB124140	protein kinase, AMP-activated, beta 2 non-catalytic subunit	Prkab2
15731	Anxa3	0.580326	3.78741	3.00234	107	65	11745	#B0E0E6,black	Anxa3	11745	chr5	96793385	96845968	1597	+	P13759	NM_013470	TSS18478	protein_coding	Anx3	annexin A3	Anxa3
9658	Pggt1b	0.580607	3.38629	2.60192	79	47	225467	#B0E0E6,black	Pggt1b	225467	chr18	46239949	46280850	2736	-	P3962	NM_172627	TSS7436	protein_coding	2010207C17Rik| 2610100E13| AI451237| AI551093| BGG1| GGT1	protein geranylgeranyltransferase type I, beta subunit	Pggt1b
1089	Igsf9	0.580744	1.76298	0.978951	20	9	93842	#B0E0E6,black	Igsf9	93842	chr1	172482213	172498877	4249	+	P9058	NM_001145800	TSS20648	protein_coding	644ETD8| Dasm1| Kiaa1355-hp| mKIAA1355| Ncaml| NRT1	immunoglobulin superfamily, member 9	Igsf9
21233	Spa17	0.580744	1.76298	0.978951	20	9	20686	#B0E0E6,black	Spa17	20686	chr9	37603294	37613720	690	-	P23756	NM_011449	TSS15582	protein_coding	Sp17	sperm autoantigenic protein 17	Spa17
6318	Sacs	0.580827	3.13429	2.35047	65	38	50720	#B0E0E6,black	Sacs	50720	chr14	61138457	61240693	3343	+	P22358	NM_172809	TSS15181	protein_coding	A230052M14| DNAJC29| E130115J16Rik| mKIAA0730	sacsin	Sacs
4960	Zscan12	0.581195	4.85845	4.07555	234	147	22758	#B0E0E6,black	Zscan12	22758	chr13	21362820	21372302	4418	+	P21884	NM_016684	TSS18562	protein_coding	2510038J07Rik| FPM315| mKIAA0426| zfp-96| Zfp96	zinc finger and SCAN domain containing 12	Zscan12
19396	Nucb2	0.581617	3.19212	2.41026	68	40	53322	#B0E0E6,black	Nucb2	53322	chr7	116504369	116540588	1689	+	P19198	NM_001130479	TSS19023	protein_coding	AI607786| Calnuc| Nefa| Nesfatin-1	nucleobindin 2	Nucb2
8693	Kank3	0.581678	2.44065	1.65894	37	20	80880	#B0E0E6,black	Kank3	80880	chr17	33810523	33822914	2634	+	P9404	NM_030697	TSS12302	protein_coding	0610013D04Rik| Ankrd47| D17Ertd288e| NG28	KN motif and ankyrin repeat domains 3	Kank3
1529	Foxo3	0.582007	0.780892	0	6	0	56484	#B0E0E6,black	Foxo3	56484	chr10	42185786	42276742	2889	-	P17457	NM_019740	TSS24236	protein_coding	1110048B16Rik| 2010203A17Rik| C76856| Fkhr2| FKHRL1| Foxo3a	forkhead box O3	Foxo3
3326	C030013C21Rik	0.582007	0.780892	0	6	0	77417	#B0E0E6,black	C030013C21Rik	77417	chr11	80507410	80509106	795	-		NR_126552	TSS15705	lncRNA	.	RIKEN cDNA C030013C21 gene	C030013C21Rik
4437	Dact1	0.582007	0.780892	0	6	0	59036	#B0E0E6,black	Dact1	59036	chr12	71309884	71320107	6698	+	P10784	NM_001190466	TSS7567	protein_coding	4921528D17Rik| AI115603| DAPPER| DAPPER1| Frd1| FRODO| Frodo1| MDpr1| MTNG3| THYEX3	dishevelled-binding antagonist of beta-catenin 1	Dact1
4721	Serpina3h	0.582007	0.780892	0	6	0	546546	#B0E0E6,black	Serpina3h	546546	chr12	104247896	104254405	2051	+		NR_033450	TSS15059	misc_RNA	6C28| Spi2	serine (or cysteine) peptidase inhibitor, clade A, member 3H	Serpina3h
5285	S1pr3	0.582007	0.780892	0	6	0	13610	#B0E0E6,black	S1pr3	13610	chr13	51408618	51422797	4484	+	P24243	NM_010101	TSS19018	protein_coding	AI132464| Edg3| Lpb3| S1p3	sphingosine-1-phosphate receptor 3	S1pr3
6223	Cpne6	0.582007	0.780892	0	6	0	12891	#B0E0E6,black	Cpne6	12891	chr14	55510448	55517431	2695	+	P18513	NM_001136057	TSS20142	protein_coding	AU067659| BB076446	copine VI	Cpne6
11018	Garnl3	0.582007	0.780892	0	6	0	99326	#B0E0E6,black	Garnl3	99326	chr2	32986366	33087204	3387	-	P3932	NM_178888	TSS26671	protein_coding	AW120551	GTPase activating RANGAP domain-like 3	Garnl3
11619	Tspan18	0.582007	0.780892	0	6	0	241556	#B0E0E6,black	Tspan18	241556	chr2	93201760	93334487	3751	-	P19553	NM_183180	TSS24048	protein_coding	2610042G18Rik| 6720430O15| BB226562	tetraspanin 18	Tspan18
12036	Hao1	0.582007	0.780892	0	6	0	15112	#B0E0E6,black	Hao1	15112	chr2	134497361	134554352	2029	-	P10788	NM_010403	TSS5168	protein_coding	GOX| Gox1| Hao-1	hydroxyacid oxidase 1, liver	Hao1
13354	Wnt2b	0.582007	0.780892	0	6	0	22414	#B0E0E6,black	Wnt2b	22414	chr3	104944805	104961709	3573	-	P368	NM_009520	TSS2586	protein_coding	Wnt13	wingless-type MMTV integration site family, member 2B	Wnt2b
13663	Ak5	0.582007	0.780892	0	6	0	229949	#B0E0E6,black	Ak5	229949	chr3	152462815	152668140	3103	-	P21178	NM_001081277	TSS27112	protein_coding	.	adenylate kinase 5	Ak5
15362	Fgfr3	0.582007	0.780892	0	6	0	14184	#B0E0E6,black	Fgfr3	14184	chr5	33721724	33737068	4519	+	P15605	NM_001205270	TSS14209	protein_coding	CD333| Fgfr-3| Flg-2| FR3| HBGFR| Mfr3| sam3	fibroblast growth factor receptor 3	Fgfr3
15766	Wdfy3	0.582007	0.780892	0	6	0	72145	#B0E0E6,black	Wdfy3	72145	chr5	101832953	102069921	14277	-	P15846	NM_172882	TSS3856	protein_coding	2610509D04Rik| ALFY| AW319683| B930017C24| Bchs| BWF1| D5Ertd66e| Ggtb3| mKIAA0993| ZFYVE25	WD repeat and FYVE domain containing 3	Wdfy3
16066	Il31	0.582007	0.780892	0	6	0	76399	#B0E0E6,black	Il31	76399	chr5	123480153	123482101	810	-	P15486	NM_029594	TSS4527	protein_coding	1700013B14Rik	interleukin 31	Il31
16113	Tmem132c	0.582007	0.780892	0	6	0	208213	#B0E0E6,black	Tmem132c	208213	chr5	127241826	127565790	5113	+	P5440	NM_175432	TSS26318	protein_coding	2810482M11Rik| 3230401P16| 4632425D07Rik	transmembrane protein 132C	Tmem132c
17464	Gm38404	0.582007	0.780892	0	6	0	232386	#B0E0E6,black	Gm38404	232386	chr6	127296186	127307967	2496	-		NR_073373	TSS11314	lncRNA	D130058E03	predicted gene, 38404	Gm38404
17714	D7Ertd143e	0.582007	0.780892	0	6	0	100303645	#B0E0E6,black	D7Ertd143e	100303645	chr7	3218784	3221015	2232	+		NR_028425	TSS18903	lncRNA	.	DNA segment, Chr 7, ERATO Doi 143, expressed	D7Ertd143e
18169	Zfp93	0.582007	0.780892	0	6	0	22755	#B0E0E6,black	Zfp93	22755	chr7	24270418	24277794	3510	+	P14677	NM_009567	TSS20521	protein_coding	Znf235	zinc finger protein 93	Zfp93
18641	Izumo1	0.582007	0.780892	0	6	0	73456	#B0E0E6,black	Izumo1	73456	chr7	45621811	45627242	1493	+	P21913	NM_001018013	TSS8511	protein_coding	1700058F15Rik| Izumo	izumo sperm-egg fusion 1	Izumo1
21215	A630095E13Rik	0.582007	0.780892	0	6	0	235973	#B0E0E6,black	A630095E13Rik	235973	chr9	36635754	36638602	619	-	P2847	NM_001033325	TSS2921	protein_coding	Gm191| Sslp-1| Sslp1	RIKEN cDNA A630095E13 gene	A630095E13Rik
8643	Sik1	0.582503	3.52776	2.7481	88	53	17691	#B0E0E6,black	Sik1	17691	chr17	31844250	31855792	4509	-	P1126	NM_010831	TSS10385	protein_coding	Msk| Sik| Snf1lk	salt inducible kinase 1	Sik1
7028	Gcat	0.582596	5.72327	4.94384	433	276	26912	#B0E0E6,black	Gcat	26912	chr15	79030874	79042531	2977	+	P7193	NM_013847	TSS4007	protein_coding	AI526977| Kbl	glycine C-acetyltransferase (2-amino-3-ketobutyrate-coenzyme A ligase)	Gcat
3324	Cdk5r1	0.582674	1.90807	1.12883	23	11	12569	#B0E0E6,black	Cdk5r1	12569	chr11	80477046	80481179	4134	+	P23372	NM_009871	TSS1335	protein_coding	Cdk5r| D11Bwg0379e| p25| p35	cyclin-dependent kinase 5, regulatory subunit 1 (p35)	Cdk5r1
3779	BC030867	0.583131	4.32424	3.54613	159	99	217216	#B0E0E6,black	BC030867	217216	chr11	102248882	102265183	2543	+	P14538	NM_153544	TSS10001	protein_coding	.	cDNA sequence BC030867	BC030867
7248	Twf1	0.583496	4.0287	3.25149	128	79	19230	#B0E0E6,black	Twf1	19230	chr15	94577948	94589824	2973	-	P25928	NM_008971	TSS26554	protein_coding	A6| Ptk9| twinfilin	twinfilin actin binding protein 1	Twf1
12513	Gm14431	0.583925	2.61989	1.84375	43	24	.	#B0E0E6,black	Gm14431	.	chr2	175372462	176533821	14324	+	P13039	NM_001177404_1	TSS26552	.	.	.	Gm14431
6967	Recql4	0.584124	4.25357	3.47792	151	94	79456	#B0E0E6,black	Recql4	79456	chr15	76703553	76710559	3922	-	P26880	NM_058214	TSS9598	protein_coding	RecQ4	RecQ protein-like 4	Recql4
20651	Lrrc29	0.584266	2.0399	1.2646	26	13	234684	#B0E0E6,black	Lrrc29	234684	chr8	105312340	105326276	1923	-	P10381	NM_177449	TSS25409	protein_coding	A630024J02Rik| FBL9| FBXL9	leucine rich repeat containing 29	Lrrc29
17166	Fbln2	0.584542	3.69709	2.92247	100	61	14115	#B0E0E6,black	Fbln2	14115	chr6	91212764	91272540	4477	+	P12455	NM_001081437	TSS14752	protein_coding	5730577E14Rik| FIBL-2	fibulin 2	Fbln2
2055	Socs2	0.584552	8.39299	7.61839	2800	1812	216233	#B0E0E6,black	Socs2	216233	chr10	95411490	95416857	2606	-	P19515	NM_001168657	TSS11570	protein_coding	8030460M17| AI527257| AW108012| CIS2| Cish2| D130043N08Rik| hg| JAB| SOCS-2| SSI-2	suppressor of cytokine signaling 2	Socs2
6652	Rai14	0.584842	5.8574	5.08352	476	305	75646	#B0E0E6,black	Rai14	75646	chr15	10568978	10714631	5009	-	P20170	NM_030690	TSS22214	protein_coding	1700008J19Rik| 1700020L11Rik| Ankycorbin| mKIAA1334| Norpeg	retinoic acid induced 14	Rai14
4247	Adi1	0.58512	3.9748	3.20161	123	76	104923	#B0E0E6,black	Adi1	104923	chr12	28675207	28682174	1675	+	P20903	NM_134052	TSS12250	protein_coding	AL024210| Fe-ARD| MTCBP-1| Ni-ARD	acireductone dioxygenase 1	Adi1
14170	Dennd4c	0.585138	3.15383	2.38068	66	39	329877	#B0E0E6,black	Dennd4c	329877	chr4	86748555	86850602	7663	+	P20954	NM_184088	TSS861	protein_coding	1700065A05Rik| AA420392	DENN /MADD domain containing 4C	Dennd4c
59	Jph1	0.585275	1.0547	0.281888	9	2	57339	#B0E0E6,black	Jph1	57339	chr1	16994940	17097889	4807	-	P8024	NM_020604	TSS1235	protein_coding	ENSMUSG00000054314| JP-1| Jp1	junctophilin 1	Jph1
4007	Cygb	0.585275	1.0547	0.281888	9	2	114886	#B0E0E6,black	Cygb	114886	chr11	116645595	116654313	2331	-	P14081	NM_030206	TSS9764	protein_coding	3110001K20Rik| HGb| Staap	cytoglobin	Cygb
4203	Greb1	0.585275	1.0547	0.281888	9	2	268527	#B0E0E6,black	Greb1	268527	chr12	16670615	16800886	8176	-	P15873	NM_001252071	TSS26077	protein_coding	5730583K22Rik| 9130004E13| AF180470| AU023194| mKIAA0575	gene regulated by estrogen in breast cancer protein	Greb1
5093	4932702P03Rik	0.585275	1.0547	0.281888	9	2	73326	#B0E0E6,black	4932702P03Rik	73326	chr13	24905600	24911780	690	+		NR_045182	TSS26984	lncRNA	1700047I16Rik	RIKEN cDNA 4932702P03 gene	4932702P03Rik
5506	Lpcat1	0.585275	1.0547	0.281888	9	2	210992	#B0E0E6,black	Lpcat1	210992	chr13	73467383	73514538	1605	+	P5987	NM_145376	TSS2605	protein_coding	2900035H07Rik| Aytl2| BB137372| BC005662| C87117| LPCAT| rd11	lysophosphatidylcholine acyltransferase 1	Lpcat1
8721	H2-DMb2	0.585275	1.0547	0.281888	9	2	15000	#B0E0E6,black	H2-DMb2	15000	chr17	34145416	34151095	786	+	P11264	NM_010388	TSS26708	protein_coding	H-2Mb2| H2-Mb2	histocompatibility 2, class II, locus Mb2	H2-DMb2
20288	Tm6sf2	0.585275	1.0547	0.281888	9	2	107770	#B0E0E6,black	Tm6sf2	107770	chr8	70072924	70080066	1542	+	P11718	NM_001293795	TSS27640	protein_coding	.	transmembrane 6 superfamily member 2	Tm6sf2
20883	4933417D19Rik	0.585275	1.0547	0.281888	9	2	71186	#B0E0E6,black	4933417D19Rik	71186	chr8	123235091	123242359	1229	+		NR_045849	TSS1369	lncRNA	.	RIKEN cDNA 4933417D19 gene	4933417D19Rik
9916	Chka	0.586841	3.31867	2.54971	75	45	12660	#B0E0E6,black	Chka	12660	chr19	3851773	3894369	2687	+	P6045	NM_001271496	TSS25287	protein_coding	Chetk-alpha| Chk| ChoK| CK| CK /EK-alpha| EK| EtnK-alpha	choline kinase alpha	Chka
1915	Nmrk2	0.587579	1.28474	0.517598	12	4	69564	#B0E0E6,black	Nmrk2	69564	chr10	81198170	81202037	1840	-	P5579	NM_027120	TSS23511	protein_coding	2310015C21Rik| Itgb1bp3| Mibp	nicotinamide riboside kinase 2	Nmrk2
6162	Tmem253	0.587579	1.28474	0.517598	12	4	619301	#B0E0E6,black	Tmem253	619301	chr14	52016865	52019787	1227	+	P1253	NM_001033805	TSS27332	protein_coding	G630016D24Rik	transmembrane protein 253	Tmem253
6252	Cbln3	0.587579	1.28474	0.517598	12	4	56410	#B0E0E6,black	Cbln3	56410	chr14	55878920	55884256	4723	-	P12649	NM_019820	TSS18365	protein_coding	.	cerebellin 3 precursor protein	Cbln3
8766	Hspa1b	0.587579	1.28474	0.517598	12	4	15511	#B0E0E6,black	Hspa1b	15511	chr17	34956429	34959238	2810	-	P5257	NM_010478	TSS23321	protein_coding	hsp68| Hsp70| Hsp70-1| Hsp70.1	heat shock protein 1B	Hspa1b
16416	Mtus2	0.587579	1.28474	0.517598	12	4	77521	#B0E0E6,black	Mtus2	77521	chr5	147957320	148316065	7543	+	P12371	NM_029920	TSS8518	protein_coding	5730592G18Rik| A730013O20Rik| AU067634| C130038G02Rik| Cazip| Gm763| mKIAA0774	microtubule associated tumor suppressor candidate 2	Mtus2
18961	Sytl2	0.587579	1.28474	0.517598	12	4	83671	#B0E0E6,black	Sytl2	83671	chr7	90302355	90410719	5500	+	P12772	NM_001040085	TSS9812	protein_coding	AI266830| mKIAA1597| Slp2	synaptotagmin-like 2	Sytl2
20394	Large	0.587579	1.28474	0.517598	12	4	16795	#B0E0E6,black	Large	16795	chr8	72814599	73352556	3669	-	P26850	NM_010687	TSS5849	protein_coding	BPFD#36| enr| fg| froggy| Gyltl1a| Mbp-1| Mbp1| myd	like-glycosyltransferase	Large
9956	Pcx	0.587765	2.9896	2.22291	58	34	18563	#B0E0E6,black	Pcx	18563	chr19	4510472	4621752	4272	+	P15438	NM_001162946	TSS304	protein_coding	Pc| Pcb	pyruvate carboxylase	Pcx
22808	Arhgef9	0.587807	4.01808	3.25149	127	79	236915	#B0E0E6,black	Arhgef9	236915	chrX	95048935	95166539	6014	-	P11195	NM_001290385	TSS25826	protein_coding	9630036L12Rik	CDC42 guanine nucleotide exchange factor (GEF) 9	Arhgef9
1459	Trmt11	0.588363	4.08065	3.31543	133	83	73681	#B0E0E6,black	Trmt11	73681	chr10	30534225	30600749	2359	-	P20352	NM_028604	TSS23369	protein_coding	2410075D05Rik| 3110045I18Rik| AW213713	tRNA methyltransferase 11	Trmt11
10581	Cfap43	0.588575	2.47211	1.70741	38	21	100048534	#B0E0E6,black	Cfap43	100048534	chr19	47736857	47837361	5947	-	P15916	NM_027559	TSS22315	protein_coding	4632415N18Rik| 4930428C11Rik| 4930463G05Rik| AI429486| D19Ertd652e| Wdr96	cilia and flagella associated protein 43	Cfap43
10814	Ssna1	0.588838	5.02151	4.25746	263	168	68475	#B0E0E6,black	Ssna1	68475	chr2	25271039	25272418	864	-	P1666	NM_023464	TSS26685	protein_coding	1110003H09Rik| 1190004J23Rik| AA934184| N14| NA14	Sjogren's syndrome nuclear autoantigen 1	Ssna1
1832	Palm	0.589292	1.4831	0.720151	15	6	18483	#B0E0E6,black	Palm	18483	chr10	79793572	79820896	2651	+	P16563	NM_023128	TSS23484	protein_coding	.	paralemmin	Palm
3876	1810010H24Rik	0.589292	1.4831	0.720151	15	6	69066	#B0E0E6,black	1810010H24Rik	69066	chr11	107028223	107030442	1099	+	P6440	NM_001163473	TSS3951	protein_coding	OTTMUSG00000003581	RIKEN cDNA 1810010H24 gene	1810010H24Rik
5577	Rasgrf2	0.589292	1.4831	0.720151	15	6	19418	#B0E0E6,black	Rasgrf2	19418	chr13	91880407	91988042	5843	-	P3631	NM_009027	TSS10737	protein_coding	6330417G04Rik| AW048350| Grf2| Ras-GRF2	RAS protein-specific guanine nucleotide-releasing factor 2	Rasgrf2
8196	1700102H20Rik	0.589292	1.4831	0.720151	15	6	68230	#B0E0E6,black	1700102H20Rik	68230	chr17	3557824	3559863	563	+		NR_045302	TSS8867	lncRNA	.	RIKEN cDNA 1700102H20 gene	1700102H20Rik
14410	Ccdc17	0.589292	1.4831	0.720151	15	6	622665	#B0E0E6,black	Ccdc17	622665	chr4	116596730	116600266	2003	+	P11437	NM_001037916	TSS14646	protein_coding	.	coiled-coil domain containing 17	Ccdc17
21517	Dnaja4	0.589335	3.1731	2.41026	67	40	58233	#B0E0E6,black	Dnaja4	58233	chr9	54699559	54716317	3005	+	P26780	NM_021422	TSS21730	protein_coding	1110021L12Rik| AV358213| Dj4| Hsj4| mmDjA4	DnaJ heat shock protein family (Hsp40) member A4	Dnaja4
17687	Ppfibp1	0.589986	4.28048	3.51924	154	97	67533	#B0E0E6,black	Ppfibp1	67533	chr6	146888494	147032023	4875	+	P1741	NM_001170433	TSS4062	protein_coding	4632409B19Rik| AW214454| AW261454	PTPRF interacting protein, binding protein 1 (liprin beta 1)	Ppfibp1
8983	Tcte1	0.590614	1.65745	0.897735	18	8	21645	#B0E0E6,black	Tcte1	21645	chr17	45523434	45542677	3072	+	P11000	NM_013688	TSS17925	protein_coding	D17Sil1| Tcte-1	t-complex-associated testis expressed 1	Tcte1
8984	Tmem151b	0.590614	1.65745	0.897735	18	8	210573	#B0E0E6,black	Tmem151b	210573	chr17	45541940	45549677	4851	-	P25317	NM_001013749	TSS19358	protein_coding	Gm323	transmembrane protein 151B	Tmem151b
13051	Efna4	0.590614	1.65745	0.897735	18	8	13639	#B0E0E6,black	Efna4	13639	chr3	89333393	89338028	1596	-	P23363	NM_007910	TSS16698	protein_coding	EFL-4| Epl4| LERK-4	ephrin A4	Efna4
14261	E130102H24Rik	0.590614	1.65745	0.897735	18	8	77866	#B0E0E6,black	E130102H24Rik	77866	chr4	101346524	101356248	748	-		NR_040708	TSS12222	lncRNA	.	RIKEN cDNA E130102H24 gene	E130102H24Rik
17203	Mitf	0.590614	1.65745	0.897735	18	8	17342	#B0E0E6,black	Mitf	17342	chr6	97807058	98021358	5178	+	P12299	NM_001113198	TSS12871	protein_coding	BCC2| Bhlhe32| bw| Gsfbcc2| mi| vit| Vitiligo| Wh	microphthalmia-associated transcription factor	Mitf
22082	Nme6	0.590925	3.38629	2.62733	79	48	54369	#B0E0E6,black	Nme6	54369	chr9	109832794	109842961	1025	+	P25616	NM_018757	TSS11387	protein_coding	nm23-M6	NME /NM23 nucleoside diphosphate kinase 6	Nme6
10504	Dnmbp	0.591112	2.80425	2.04575	50	29	71972	#B0E0E6,black	Dnmbp	71972	chr19	43846815	43940198	6387	-	P7003	NM_028029	TSS7549	protein_coding	2410003L07Rik| 2410003M15Rik| TUBA	dynamin binding protein	Dnmbp
18042	Zfp296	0.592025	2.94545	2.18918	56	33	63872	#B0E0E6,black	Zfp296	63872	chr7	19577287	19580656	1530	+	P19718	NM_022409	TSS20305	protein_coding	2210018A16Rik	zinc finger protein 296	Zfp296
1577	Cep85l	0.592117	5.33987	4.58382	330	213	100038725	#B0E0E6,black	Cep85l	100038725	chr10	53278081	53379851	2691	-	P11145	NM_001204983	TSS21269	protein_coding	ENSMUSG00000038594| Gm9766	centrosomal protein 85-like	Cep85l
10659	Grk5	0.592524	1.95337	1.19831	24	12	14773	#B0E0E6,black	Grk5	14773	chr19	60889749	61092555	3167	+	P10452	NM_018869	TSS20197	protein_coding	Gprk5	G protein-coupled receptor kinase 5	Grk5
366	Pecr	0.593077	3.73649	2.98279	103	64	111175	#B0E0E6,black	Pecr	111175	chr1	72259173	72284314	1185	-	P12543	NM_023523	TSS27512	protein_coding	2400003B18Rik| TERP	peroxisomal trans-2-enoyl-CoA reductase	Pecr
247	Pgap1	0.593115	3.13429	2.38068	65	39	241062	#B0E0E6,black	Pgap1	241062	chr1	54473000	54557684	10579	-	P25336	NM_001163314	TSS2104	protein_coding	5033403E17Rik| 9030223K07Rik| A530084K22| D230012E17Rik| oto	post-GPI attachment to proteins 1	Pgap1
4122	Ogfod3	0.594651	3.45088	2.701	83	51	66179	#B0E0E6,black	Ogfod3	66179	chr11	121177593	121204648	1243	-	P2049	NM_025402	TSS405	protein_coding	1110031I02Rik	2-oxoglutarate and iron-dependent oxygenase domain containing 3	Ogfod3
18815	Slco3a1	0.594801	7.07493	6.3254	1118	734	108116	#B0E0E6,black	Slco3a1	108116	chr7	74275418	74554780	5611	-	P20902	NM_001038643	TSS10265	protein_coding	5830414C08Rik| Anr1| MJAM| OATP-D| R75096| Slc21a11	solute carrier organic anion transporter family, member 3a1	Slco3a1
1814	Ppap2c	0.595213	3.58644	2.83792	92	57	.	#B0E0E6,black	Ppap2c	.	chr10	79526424	79533787	1727	-	P13480	NM_015817	TSS14240	.	.	.	Ppap2c
10965	Usp20	0.595213	3.58644	2.83792	92	57	74270	#B0E0E6,black	Usp20	74270	chr2	30982279	31022655	4157	+	P2041	NM_028846	TSS10433	protein_coding	1700055M05Rik| AI467231| Vdu2	ubiquitin specific peptidase 20	Usp20
7643	Gnb1l	0.595522	2.59152	1.84375	42	24	13972	#B0E0E6,black	Gnb1l	13972	chr16	18498713	18566680	4261	+	P24548	NM_001081682	TSS2558	protein_coding	ESTM55| Gm16314| Me49f07| OTTMUSG00000033458| Wdr14| Wdvcf	guanine nucleotide binding protein (G protein), beta polypeptide 1-like	Gnb1l
6810	Zhx2	0.596095	2.75393	2.00755	48	28	387609	#B0E0E6,black	Zhx2	387609	chr15	57694667	57839832	4374	+	P8070	NM_199449	TSS5798	protein_coding	Afr-1| Afr1| mKIAA0854| Raf	zinc fingers and homeoboxes 2	Zhx2
22060	Pfkfb4	0.596095	2.75393	2.00755	48	28	270198	#B0E0E6,black	Pfkfb4	270198	chr9	108991902	109032225	3361	+	P21401	NM_173019	TSS20784	protein_coding	C230090D14	6-phosphofructo-2-kinase /fructose-2,6-biphosphatase 4	Pfkfb4
2321	Gdf11	0.596339	2.82876	2.08297	51	30	14561	#B0E0E6,black	Gdf11	14561	chr10	128884546	128891718	1811	-	P12750	NM_010272	TSS17243	protein_coding	BMP-11| Bmp11	growth differentiation factor 11	Gdf11
633	Rnf152	0.596445	4.54743	3.80189	187	120	320311	#B0E0E6,black	Rnf152	320311	chr1	105276917	105356710	8529	-	P23466	NM_001160368	TSS12046	protein_coding	A930029B02Rik	ring finger protein 152	Rnf152
21384	Vps11	0.596524	3.96378	3.21843	122	77	71732	#B0E0E6,black	Vps11	71732	chr9	44348105	44361670	3180	-	P178	NM_027889	TSS26735	protein_coding	1200011A11Rik	VPS11, CORVET /HOPS core subunit	Vps11
15391	Trmt44	0.596559	2.8999	2.15463	54	32	78890	#B0E0E6,black	Trmt44	78890	chr5	35556209	35575070	3784	-	P6224	NM_030208	TSS5171	protein_coding	2310079F23Rik| Mettl19	tRNA methyltransferase 44	Trmt44
20481	Dnase2a	0.596623	3.9966	3.25149	125	79	13423	#B0E0E6,black	Dnase2a	13423	chr8	84908624	84911461	1643	+	P5551	NM_010062	TSS10100	protein_coding	Dnase2	deoxyribonuclease II alpha	Dnase2a
3009	Rangrf	0.597534	3.26578	2.52288	72	44	57785	#B0E0E6,black	Rangrf	57785	chr11	68972484	68975185	1077	-	P21711	NM_001285442	TSS25086	protein_coding	2400006H24Rik| Mog1| Rangnrf	RAN guanine nucleotide release factor	Rangrf
6821	D15Ertd621e	0.597854	5.09409	4.35196	277	180	.	#B0E0E6,black	D15Ertd621e	.	chr15	58415468	58457801	5621	+	P1545	NM_145959	TSS17255	.	.	.	D15Ertd621e
20485	Rnaseh2a	0.598743	5.5898	4.84981	394	258	69724	#B0E0E6,black	Rnaseh2a	69724	chr8	84956610	84966011	2044	-	P6034	NM_027187	TSS24224	protein_coding	2400006P09Rik| RNASEHI| RNHIA| RNHL	ribonuclease H2, large subunit	Rnaseh2a
14064	Snx30	0.599056	4.1308	3.39157	138	88	209131	#B0E0E6,black	Snx30	209131	chr4	59805650	59904740	7507	+	P16301	NM_172468	TSS22441	protein_coding	4732481H14Rik| C030041J06Rik	sorting nexin family member 30	Snx30
5646	Map1b	0.601179	3.69709	2.96296	100	63	17755	#B0E0E6,black	Map1b	17755	chr13	99421464	99516602	11852	-	P2288	NM_008634	TSS25997	protein_coding	A230055D22| AI843217| LC1| MAP5| Mtap-5| Mtap1b| Mtap5	microtubule-associated protein 1B	Map1b
2241	Arhgef25	0.60165	2.23593	1.50293	31	17	52666	#B0E0E6,black	Arhgef25	52666	chr10	127182521	127190054	2387	-	P25920	NM_001166413	TSS7198	protein_coding	2410008H17Rik| D10Ertd610e| GEFT	Rho guanine nucleotide exchange factor (GEF) 25	Arhgef25
13804	Bach2os	0.60165	2.23593	1.50293	31	17	414068	#B0E0E6,black	Bach2os	414068	chr4	32559680	32571662	1661	-		NR_026843	TSS27284	lncRNA	.	BTB and CNC homology 2, opposite strand	Bach2os
3410	2610027K06Rik	0.601711	2.12153	1.38868	28	15	69909	#B0E0E6,black	2610027K06Rik	69909	chr11	85791660	85832388	2326	-		NR_077059	TSS15567	lncRNA	.	RIKEN cDNA 2610027K06 gene	2610027K06Rik
9446	Celf4	0.601711	2.12153	1.38868	28	15	108013	#B0E0E6,black	Celf4	108013	chr18	25477620	25753983	5753	-	P20389	NM_001174074	TSS15979	protein_coding	A230070D14Rik| Brul4| BRUNOL-4| Brunol4| C130060B05Rik	CUGBP, Elav-like family member 4	Celf4
11961	Il1a	0.601711	2.12153	1.38868	28	15	16175	#B0E0E6,black	Il1a	16175	chr2	129299610	129309972	1974	-	P2346	NM_010554	TSS19480	protein_coding	Il-1a	interleukin 1 alpha	Il1a
4650	Spata7	0.601869	1.86131	1.12883	22	11	104871	#B0E0E6,black	Spata7	104871	chr12	98628142	98669819	2233	+	P23286	NM_178914	TSS10438	protein_coding	AI661438| B230306G18Rik| HSD3	spermatogenesis associated 7	Spata7
9210	Emilin2	0.601869	1.86131	1.12883	22	11	246707	#B0E0E6,black	Emilin2	246707	chr17	71252176	71310965	3910	-	P8174	NM_145158	TSS24964	protein_coding	FOAP-10	elastin microfibril interfacer 2	Emilin2
15045	Fam213b	0.601869	1.86131	1.12883	22	11	66469	#B0E0E6,black	Fam213b	66469	chr4	154896430	154899043	785	-	P23629	NM_025582	TSS9522	protein_coding	2810405K02Rik| AI836168| PM /PGFS	family with sequence similarity 213, member B	Fam213b
16357	Baiap2l1	0.601869	1.86131	1.12883	22	11	66898	#B0E0E6,black	Baiap2l1	66898	chr5	144264525	144358112	3248	-	P23837	NM_025833	TSS25311	protein_coding	1300006M19Rik| AI585895| IRTKS	BAI1-associated protein 2-like 1	Baiap2l1
19576	Prss36	0.601869	1.86131	1.12883	22	11	77613	#B0E0E6,black	Prss36	77613	chr7	127932638	127946725	3061	-	P615	NM_001081374	TSS15564	protein_coding	C330007D15Rik	protease, serine 36	Prss36
187	Il18rap	0.601974	1.71118	0.978951	19	9	16174	#B0E0E6,black	Il18rap	16174	chr1	40515362	40551705	4889	+	P3293	NM_010553	TSS2560	protein_coding	AcPL| IL-18R-beta| IL-18RAcP| IL-18Rbeta| IL-1RAcPL	interleukin 18 receptor accessory protein	Il18rap
11019	Ralgps1	0.601974	1.71118	0.978951	19	9	241308	#B0E0E6,black	Ralgps1	241308	chr2	33133419	33371494	6305	-	P3252	NM_001290570	TSS10130	protein_coding	5830418G11Rik| AI853783| AI854138| mKIAA0351| RalGEF 2| RALGEF2| RALGPS1A	Ral GEF with PH domain and SH3 binding motif 1	Ralgps1
15298	Drc1	0.602106	1.54359	0.811674	16	7	381738	#B0E0E6,black	Drc1	381738	chr5	30341663	30366708	2266	+	P14732	NM_001033460	TSS24027	protein_coding	b2b1654Clo| Ccdc164| Gm1060	dynein regulatory complex subunit 1	Drc1
22571	C430049B03Rik	0.602106	1.54359	0.811674	16	7	72575	#B0E0E6,black	C430049B03Rik	72575	chrX	53053112	53057190	3016	-		NR_038184	TSS3668	lncRNA	2700063P19Rik| 9430052C07Rik| mir-322| mir-351| mir-503	RIKEN cDNA C430049B03 gene	C430049B03Rik
3832	Mapt	0.602273	1.35394	0.622426	13	5	17762	#B0E0E6,black	Mapt	17762	chr11	104231436	104332089	4458	+	P23191	NM_001285455	TSS21658	protein_coding	AI413597| AW045860| Mtapt| Tau	microtubule-associated protein tau	Mapt
17580	Bcl2l14	0.602273	1.35394	0.622426	13	5	66813	#B0E0E6,black	Bcl2l14	66813	chr6	134396329	134438724	2220	+	P8216	NM_025778	TSS26421	protein_coding	4930452K23Rik| 4933405K19Rik| 9030625M01Rik| AI429211| Bclg	BCL2-like 14 (apoptosis facilitator)	Bcl2l14
7202	Mapk12	0.602496	1.13553	0.404551	10	3	29857	#B0E0E6,black	Mapk12	29857	chr15	89130584	89140703	1890	-	P10291	NM_013871	TSS15829	protein_coding	AW123708| Erk6| P38gamma| Prkm12| Sapk3	mitogen-activated protein kinase 12	Mapk12
971	Kifap3	0.602758	4.41608	3.68573	170	110	16579	#B0E0E6,black	Kifap3	16579	chr1	163779583	163917107	4010	+	P19596	NM_001305643	TSS16831	protein_coding	KAP-3| KAP3| SMAP	kinesin-associated protein 3	Kifap3
458	Col4a4	0.602806	0.878052	0.147818	7	1	12829	#B0E0E6,black	Col4a4	12829	chr1	82450723	82586849	7808	-	P25821	NM_007735	TSS510	protein_coding	E130010M05Rik| [a]4(IV)	collagen, type IV, alpha 4	Col4a4
3278	BC030499	0.602806	0.878052	0.147818	7	1	216976	#B0E0E6,black	BC030499	216976	chr11	78290841	78296805	3245	+	P2918	NM_001287206	TSS18358	protein_coding	BC037104| Sgk494	cDNA sequence BC030499	BC030499
4729	Clmn	0.602806	0.878052	0.147818	7	1	94040	#B0E0E6,black	Clmn	94040	chr12	104763114	104865076	12043	-	P4970	NM_001040682	TSS24585	protein_coding	9330188N17Rik| AI428889| AI788815| mKIAA1188	calmin	Clmn
5731	Esm1	0.602806	0.878052	0.147818	7	1	71690	#B0E0E6,black	Esm1	71690	chr13	113209659	113218104	2103	+	P11087	NM_023612	TSS4399	protein_coding	0610042H23Rik| AV004503| ESM-1	endothelial cell-specific molecule 1	Esm1
11832	Pla2g4f	0.602806	0.878052	0.147818	7	1	271844	#B0E0E6,black	Pla2g4f	271844	chr2	120299957	120314165	3125	-	P25092	NM_001024145	TSS17199	protein_coding	4732472I07Rik| Gm647| Pla2zeta	phospholipase A2, group IVF	Pla2g4f
13282	Gm5544	0.602806	0.878052	0.147818	7	1	433632	#B0E0E6,black	Gm5544	433632	chr3	97930173	97967018	891	+	P5638	NM_001033779	TSS24049	protein_coding	EG433632	predicted gene 5544	Gm5544
13865	Fam219a	0.602806	0.878052	0.147818	7	1	71901	#B0E0E6,black	Fam219a	71901	chr4	41518929	41569527	2427	-	P11841	NM_001159583	TSS26167	protein_coding	2310028H24Rik	family with sequence similarity 219, member A	Fam219a
15234	Asic3	0.602806	0.878052	0.147818	7	1	171209	#B0E0E6,black	Asic3	171209	chr5	24413451	24417834	1942	+	P21649	NM_183000	TSS8900	protein_coding	Accn3| AW742291| DRASIC| SLNAC1| TNAC1	acid-sensing (proton-gated) ion channel 3	Asic3
15289	Il6	0.602806	0.878052	0.147818	7	1	16193	#B0E0E6,black	Il6	16193	chr5	30013161	30019968	1087	+	P3008	NM_031168	TSS26801	protein_coding	Il-6	interleukin 6	Il6
17306	Rassf4	0.602806	0.878052	0.147818	7	1	213391	#B0E0E6,black	Rassf4	213391	chr6	116633008	116673836	6344	-	P25647	NM_178045	TSS26879	protein_coding	3830411C14Rik| AD037| AI586137	Ras association (RalGDS /AF-6) domain family member 4	Rassf4
18982	Kctd21	0.602806	0.878052	0.147818	7	1	622320	#B0E0E6,black	Kctd21	622320	chr7	97332323	97350216	2973	+	P16656	NM_001039039	TSS17662	protein_coding	EG622320	potassium channel tetramerisation domain containing 21	Kctd21
22278	Clcn5	0.602806	0.878052	0.147818	7	1	12728	#B0E0E6,black	Clcn5	12728	chrX	7158412	7319358	4353	-	P1803	NM_001243762	TSS14055	protein_coding	5430408K11Rik| ClC-5| Clc4-1| Clc5| Clcn4-1| D930009B12Rik| DXImx42e| Sfc13| T25545	chloride channel, voltage-sensitive 5	Clcn5
22801	Apoo-ps	0.602806	0.878052	0.147818	7	1	621156	#B0E0E6,black	Apoo-ps	621156	chrX	94367124	94398202	591	+		NR_004438	TSS4421	misc_RNA	Apoo| EG621156	apolipoprotein O, pseudogene	Apoo-ps
15040	Prdm16	0.603178	4.12091	3.39157	137	88	70673	#B0E0E6,black	Prdm16	70673	chr4	154316125	154636873	8602	-	P16495	NM_001291029	TSS15357	protein_coding	5730557K01Rik| csp1| mel1	PR domain containing 16	Prdm16
9491	Cdc25c	0.603382	3.9966	3.26774	125	80	12532	#B0E0E6,black	Cdc25c	12532	chr18	34732995	34751533	1943	-	P12239	NM_009860	TSS23155	protein_coding	Cdc25	cell division cycle 25C	Cdc25c
19589	BC017158	0.604194	3.58644	2.85952	92	58	233913	#B0E0E6,black	BC017158	233913	chr7	128271379	128298131	2588	-	P975	NM_145590	TSS25571	protein_coding	.	cDNA sequence BC017158	BC017158
3732	Fam134c	0.604203	4.51758	3.79069	183	119	67998	#B0E0E6,black	Fam134c	67998	chr11	101096322	101119824	5392	-	P7397	NM_028933	TSS2493	protein_coding	1300010M03Rik| 4933404C01Rik| AI551748	family with sequence similarity 134, member C	Fam134c
14024	Fktn	0.605595	3.07405	2.35047	62	38	246179	#B0E0E6,black	Fktn	246179	chr4	53714182	53763271	3382	+	P449	NM_139309	TSS21967	protein_coding	D830030O17Rik| Fcmd	fukutin	Fktn
221	Slc39a10	0.607217	6.10829	5.38858	568	379	227059	#B0E0E6,black	Slc39a10	227059	chr1	46807544	46853509	4961	-	P26436	NM_172653	TSS3404	protein_coding	2900042E17Rik| 5430433I10| mKIAA1265	solute carrier family 39 (zinc transporter), member 10	Slc39a10
17819	Zfp28	0.607588	2.56258	1.84375	41	24	22690	#B0E0E6,black	Zfp28	22690	chr7	6383318	6396637	4146	+	P15593	NM_175247	TSS16426	protein_coding	2810438M17Rik| mkr-5| Zfp-28	zinc finger protein 28	Zfp28
15983	2410131K14Rik	0.608469	3.31867	2.60192	75	47	76792	#B0E0E6,black	2410131K14Rik	76792	chr5	118245227	118263114	2670	+	P14357	NM_001081236	TSS24978	protein_coding	.	RIKEN cDNA 2410131K14 gene	2410131K14Rik
2014	Gas2l3	0.608956	5.17758	4.46199	294	195	237436	#B0E0E6,black	Gas2l3	237436	chr10	89408823	89443967	5832	-	P8051	NM_001284344	TSS22928	protein_coding	8430435B07Rik| Gm240	growth arrest-specific 2 like 3	Gas2l3
1299	Rmnd1	0.609055	3.21089	2.49553	69	43	66084	#B0E0E6,black	Rmnd1	66084	chr10	4403169	4432352	1036	-	P22875	NM_025343	TSS10351	protein_coding	0610042C05Rik| AA408137| AI462664| AW536662	required for meiotic nuclear division 1 homolog	Rmnd1
7386	5430421N21Rik	0.609077	2.27213	1.55683	32	18	.	#B0E0E6,black	5430421N21Rik	.	chr15	101485130	101489792	1166	-	P17629	NM_001201323	TSS12235	.	.	.	5430421N21Rik
7870	Poglut1	0.609109	5.31839	4.60317	325	216	224143	#B0E0E6,black	Poglut1	224143	chr16	38525058	38550256	2835	-	P14757	NM_001300827	TSS2623	protein_coding	9630046K23Rik| Clp46| Ktelc1| Rumi	protein O-glucosyltransferase 1	Poglut1
9103	Gm16712	0.609379	4.12091	3.40632	137	89	100504333	#B0E0E6,black	Gm16712	100504333	chr17	55954771	55959401	1980	-		NR_108021	TSS4593	lncRNA	.	predicted gene, 16712	Gm16712
768	Atp2b4	0.609692	6.84641	6.13256	953	641	381290	#B0E0E6,black	Atp2b4	381290	chr1	133702674	133753747	8292	-	P11553	NM_213616	TSS26798	protein_coding	Pmca4	ATPase, Ca++ transporting, plasma membrane 4	Atp2b4
13957	Trmt10b	0.60974	3.09441	2.38068	63	39	69934	#B0E0E6,black	Trmt10b	69934	chr4	45297168	45316131	2023	+	P11881	NM_027266	TSS25444	protein_coding	2610042J10Rik| Rg9mtd3| Rnmtd3	tRNA methyltransferase 10B	Trmt10b
3001	Myh10	0.610999	4.661	3.95024	203	134	77579	#B0E0E6,black	Myh10	77579	chr11	68691915	68816624	7783	+	P13771	NM_175260	TSS104	protein_coding	5730504C04Rik| 9330167F11Rik| Fltn| mKIAA3005| Myhn-2| Myhn2| NMHC II-B| NMHC-B| NMHCII-B| NMMHC II-b| NMMHC-B| NMMHC-IIB| SMemb	myosin, heavy polypeptide 10, non-muscle	Myh10
18370	Aplp1	0.611421	1.90807	1.19831	23	12	11803	#B0E0E6,black	Aplp1	11803	chr7	30434980	30445582	2392	-	P2736	NM_007467	TSS18696	protein_coding	.	amyloid beta (A4) precursor-like protein 1	Aplp1
18263	Sertad1	0.611429	5.86927	5.15952	480	322	55942	#B0E0E6,black	Sertad1	55942	chr7	27486953	27490314	1188	+	P7327	NM_018820	TSS24830	protein_coding	1110032C13Rik| AV000455| AW456625| Sei-1| Sei1| TRIP-Br1	SERTA domain containing 1	Sertad1
22912	Cysltr1	0.611941	3.33587	2.62733	76	48	58861	#B0E0E6,black	Cysltr1	58861	chrX	106576509	106603679	2960	-	P10957	NM_001281859	TSS2584	protein_coding	BB147369| Cyslt1| CysLT1R	cysteinyl leukotriene receptor 1	Cysltr1
11640	Commd9	0.612348	3.28363	2.57605	73	46	76501	#B0E0E6,black	Commd9	76501	chr2	101886262	101901639	1175	+	P20097	NM_029635	TSS759	protein_coding	1810029F08Rik| AA409293	COMM domain containing 9	Commd9
293	Fzd7	0.612533	1.76298	1.05584	20	10	14369	#B0E0E6,black	Fzd7	14369	chr1	59482147	59486955	4809	+	P8783	NM_008057	TSS24759	protein_coding	Fz7	frizzled class receptor 7	Fzd7
12623	Fabp5	0.614144	7.27773	6.57437	1288	874	16592	#B0E0E6,black	Fabp5	16592	chr3	10012585	10016610	1494	+	P3858	NM_010634	TSS23676	protein_coding	E-FABP| Fabpe| Klbp| mal1| PA-FABP	fatty acid binding protein 5, epidermal	Fabp5
2087	Tmtc3	0.614215	2.5029	1.79972	39	23	237500	#B0E0E6,black	Tmtc3	237500	chr10	100443902	100487347	6857	-	P539	NM_001110013	TSS8939	protein_coding	9130014E20Rik| B130008E12Rik| mSmile	transmembrane and tetratricopeptide repeat containing 3	Tmtc3
13491	Fnbp1l	0.614215	2.5029	1.79972	39	23	214459	#B0E0E6,black	Fnbp1l	214459	chr3	122538719	122619714	5377	-	P21524	NM_153118	TSS8721	protein_coding	2610318I01Rik| AW548221| toca-1| TOCA1	formin binding protein 1-like	Fnbp1l
8372	Zfp760	0.614327	3.05339	2.35047	61	38	240034	#B0E0E6,black	Zfp760	240034	chr17	21707741	21725636	4209	+	P5815	NM_001008501	TSS9947	protein_coding	9430018I06| BC029103	zinc finger protein 760	Zfp760
16775	Repin1	0.61437	5.12905	4.42623	284	190	58887	#B0E0E6,black	Repin1	58887	chr6	48593883	48599082	6048	+	P2723	NM_001079904	TSS26789	protein_coding	AI425994| Ap4| E430037F08Rik| Zfp-464| Zfp464	replication initiator 1	Repin1
9018	Rrp36	0.614485	4.59107	3.88852	193	128	224823	#B0E0E6,black	Rrp36	224823	chr17	46667453	46674255	1200	-	P9554	NM_144857	TSS8104	protein_coding	.	ribosomal RNA processing 36 homolog (S. cerevisiae)	Rrp36
22415	Gm5124	0.615115	2.40848	1.70741	36	21	331392	#B0E0E6,black	Gm5124	331392	chrX	21360865	21364624	1972	+		NR_045668	TSS16458	misc_RNA	EG331392	predicted pseudogene 5124	Gm5124
21894	Mrps22	0.615368	6.02057	5.32009	534	361	64655	#B0E0E6,black	Mrps22	64655	chr9	98588730	98601679	1216	-	P89	NM_025485	TSS18598	protein_coding	3100002P07Rik| Rpms22	mitochondrial ribosomal protein S22	Mrps22
7055	Dnal4	0.615597	2.92285	2.22291	55	34	54152	#B0E0E6,black	Dnal4	54152	chr15	79761449	79774467	1476	-	P11944	NM_017470	TSS4359	protein_coding	D15Ertd424e| Dnalc4	dynein, axonemal, light chain 4	Dnal4
8682	Zfp81	0.615597	2.92285	2.22291	55	34	224694	#B0E0E6,black	Zfp81	224694	chr17	33333728	33358878	2253	-	P25856	NM_207541	TSS13359	protein_coding	AA409460| AA409461| C330034P10Rik| D330034E10Rik| Hszfp36| KRAB13| Zfp78	zinc finger protein 81	Zfp81
3488	Wfikkn2	0.615653	1.41996	0.720151	14	6	278507	#B0E0E6,black	Wfikkn2	278507	chr11	94235952	94242579	3392	-	P12798	NM_181819	TSS25486	protein_coding	2610304F08Rik| AY100450| Gasp1| WFIKKNRP	WAP, follistatin /kazal, immunoglobulin, kunitz and netrin domain containing 2	Wfikkn2
3704	P3h4	0.615653	1.41996	0.720151	14	6	66180	#B0E0E6,black	P3h4	66180	chr11	100408750	100414819	1867	-	P25797	NM_176830	TSS26233	protein_coding	1110036O03Rik| AI413214| Leprel4| Sc65	prolyl 3-hydroxylase family member 4 (non-enzymatic)	P3h4
17095	2610306M01Rik	0.615653	1.41996	0.720151	14	6	67170	#B0E0E6,black	2610306M01Rik	67170	chr6	86848407	86849440	1034	-		NR_028298	TSS18619	lncRNA	.	RIKEN cDNA 2610306M01 gene	2610306M01Rik
9042	Usp49	0.616131	3.84862	3.14993	112	73	224836	#B0E0E6,black	Usp49	224836	chr17	47630690	47684067	5581	+	P5631	NM_198421	TSS20835	protein_coding	C330046L10Rik| Gm545	ubiquitin specific peptidase 49	Usp49
4111	Dus1l	0.616479	5.12411	4.42623	283	190	68730	#B0E0E6,black	Dus1l	68730	chr11	120789202	120796395	1909	-	P17567	NM_026824	TSS443	protein_coding	1110032N12Rik	dihydrouridine synthase 1-like (S. cerevisiae)	Dus1l
20647	4931428F04Rik	0.617134	2.77931	2.08297	49	30	74356	#B0E0E6,black	4931428F04Rik	74356	chr8	105280409	105289528	3553	-	P20607	NM_028888	TSS16182	protein_coding	AI426165| Kiaa0895l	RIKEN cDNA 4931428F04 gene	4931428F04Rik
10849	Bmyc	0.617892	5.67339	4.97882	418	283	107771	#B0E0E6,black	Bmyc	107771	chr2	25706879	25707719	841	+	P18563	NM_023326	TSS21798	protein_coding	2900002K07Rik| AW060705| Mycb	brain expressed myelocytomatosis oncogene	Bmyc
6160	Gm16617	0.617938	1.21206	0.517598	11	4	100502764	#B0E0E6,black	Gm16617	100502764	chr14	51986389	51988829	713	-		NR_045728	TSS23748	lncRNA	.	predicted gene, 16617	Gm16617
6868	Khdrbs3	0.617938	1.21206	0.517598	11	4	13992	#B0E0E6,black	Khdrbs3	13992	chr15	68928420	69093518	1893	+	P11381	NM_010158	TSS23736	protein_coding	Etle| Salp| SLM-2| Slm2| T-STAR	KH domain containing, RNA binding, signal transduction associated 3	Khdrbs3
7801	1700007L15Rik	0.617938	1.21206	0.517598	11	4	100502742	#B0E0E6,black	1700007L15Rik	100502742	chr16	33379854	33380736	747	-		NR_045709	TSS22994	lncRNA	linc-Iqcg| linc1609	RIKEN cDNA 1700007L15 gene	1700007L15Rik
11320	Btbd18	0.617938	1.21206	0.517598	11	4	100270744	#B0E0E6,black	Btbd18	100270744	chr2	84659079	84668781	3520	+	P15609	NM_001145100	TSS22816	protein_coding	Btbd18-ps| Gm13718| OTTMUSG00000013494	BTB (POZ) domain containing 18	Btbd18
11905	Shc4	0.617938	1.21206	0.517598	11	4	271849	#B0E0E6,black	Shc4	271849	chr2	125627447	125724148	4820	-	P17469	NM_199022	TSS16897	protein_coding	6230417E10Rik| 9930029B02Rik| Gm685| RaLP	SHC (Src homology 2 domain containing) family, member 4	Shc4
18767	Tjp1	0.617938	1.21206	0.517598	11	4	21872	#B0E0E6,black	Tjp1	21872	chr7	65296165	65371244	7198	-	P12079	NM_009386	TSS25419	protein_coding	ZO1	tight junction protein 1	Tjp1
20929	Map10	0.617938	1.21206	0.517598	11	4	74393	#B0E0E6,black	Map10	74393	chr8	125669818	125673365	3548	+	P22252	NM_028908	TSS20671	protein_coding	4933403G14Rik| AI835009| mKIAA1383	microtubule-associated protein 10	Map10
4414	L2hgdh	0.618407	3.07405	2.38068	62	39	217666	#B0E0E6,black	L2hgdh	217666	chr12	69690436	69724874	3338	-	P11620	NM_145443	TSS692	protein_coding	BC016226	L-2-hydroxyglutarate dehydrogenase	L2hgdh
18593	Rras	0.618733	4.19821	3.5056	145	96	20130	#B0E0E6,black	Rras	20130	chr7	45018007	45021644	946	+	P20011	NM_009101	TSS14348	protein_coding	AI573426	related RAS viral (r-ras) oncogene	Rras
19793	R74862	0.619029	2.61989	1.92797	43	26	97423	#B0E0E6,black	R74862	97423	chr7	143021784	143053686	4192	-		NR_110354	TSS6302	lncRNA	.	expressed sequence R74862	R74862
4907	Gm10336	0.619395	3.78741	3.09634	107	70	328186	#B0E0E6,black	Gm10336	328186	chr13	12182717	12186488	3772	-		NR_045170	TSS2132	lncRNA	B330003H21| ENSMUSG00000071543	predicted gene 10336	Gm10336
19546	Zfp764	0.620564	4.20758	3.51924	146	97	233893	#B0E0E6,black	Zfp764	233893	chr7	127403668	127406822	2873	-	P5172	NM_001167832	TSS9542	protein_coding	8030466O12Rik	zinc finger protein 764	Zfp764
20507	Gpt2	0.620959	3.67022	2.98279	98	64	108682	#B0E0E6,black	Gpt2	108682	chr8	85492617	85527558	3596	+	P9674	NM_173866	TSS23981	protein_coding	4631422C05Rik| ALT2| AU014768| AU041193| C87201	glutamic pyruvate transaminase (alanine aminotransferase) 2	Gpt2
22029	Nicn1	0.620959	3.67022	2.98279	98	64	66257	#B0E0E6,black	Nicn1	66257	chr9	108290457	108296496	2103	+	P3551	NM_025449	TSS20079	protein_coding	1500032A17Rik	nicolin 1	Nicn1
3976	Recql5	0.620973	2.87657	2.18918	53	33	170472	#B0E0E6,black	Recql5	170472	chr11	115892595	115933492	3986	-	P24335	NM_130454	TSS26352	protein_coding	RecQ5| Recq5b| Recql5b	RecQ protein-like 5	Recql5
529	Dnajb3	0.621062	0.969079	0.281888	8	2	15504	#B0E0E6,black	Dnajb3	15504	chr1	88204732	88205748	1017	-	P23016	NM_008299	TSS25635	protein_coding	Hsj3| MSJ-1| Msj1	DnaJ heat shock protein family (Hsp40) member B3	Dnajb3
1176	Mixl1	0.621062	0.969079	0.281888	8	2	27217	#B0E0E6,black	Mixl1	27217	chr1	180693048	180697034	2289	-	P1001	NM_013729	TSS8012	protein_coding	Mm1| Mml	Mix1 homeobox-like 1 (Xenopus laevis)	Mixl1
3827	Wnt3	0.621062	0.969079	0.281888	8	2	22415	#B0E0E6,black	Wnt3	22415	chr11	103774175	103818021	3115	+	P22794	NM_009521	TSS20319	protein_coding	Int-4| Wnt-3	wingless-type MMTV integration site family, member 3	Wnt3
7803	Slc12a8	0.621062	0.969079	0.281888	8	2	171286	#B0E0E6,black	Slc12a8	171286	chr16	33518329	33664135	3245	+	P1394	NM_134251	TSS6887	protein_coding	CCC9| E330020C02Rik	solute carrier family 12 (potassium /chloride transporters), member 8	Slc12a8
11114	Zeb2os	0.621062	0.969079	0.281888	8	2	433424	#B0E0E6,black	Zeb2os	433424	chr2	45111138	45114084	1385	+		NR_110572	TSS19326	lncRNA	Gm13476| OTTMUSG00000012358| Zeb2nat	zinc finger E-box binding homeobox 2, opposite strand	Zeb2os
12049	Btbd3	0.621062	0.969079	0.281888	8	2	228662	#B0E0E6,black	Btbd3	228662	chr2	138256584	138287422	5403	+	P3988	NM_001025431	TSS24206	protein_coding	mKIAA0952	BTB (POZ) domain containing 3	Btbd3
12241	Ggt7	0.621062	0.969079	0.281888	8	2	207182	#B0E0E6,black	Ggt7	207182	chr2	155490380	155514846	2611	-	P12261	NM_144786	TSS11579	protein_coding	1110017C11Rik| 6330563L03Rik| Ggtl3	gamma-glutamyltransferase 7	Ggt7
18264	Prx	0.621062	0.969079	0.281888	8	2	19153	#B0E0E6,black	Prx	19153	chr7	27499324	27520041	4668	+	P2860	NM_019412	TSS3084	protein_coding	L-Periaxin	periaxin	Prx
22164	Slc22a13b-ps	0.621062	0.969079	0.281888	8	2	109280	#B0E0E6,black	Slc22a13b-ps	109280	chr9	119220491	119231692	1455	-		NR_033303	TSS15685	misc_RNA	9330176C04Rik| Slc22a13b	solute carrier family 22 (organic cation transporter), member 13b, pseudogene	Slc22a13b-ps
7583	Pkp2	0.621184	3.435	2.7481	82	53	67451	#B0E0E6,black	Pkp2	67451	chr16	16213345	16272712	2891	+	P23749	NM_026163	TSS2969	protein_coding	1200008D14Rik| 1200012P04Rik| AA516617| Pkp2l	plakophilin 2	Pkp2
18052	Pvrl2	0.622004	2.80425	2.11924	50	31	.	#B0E0E6,black	Pvrl2	.	chr7	19716644	19749573	3444	-	P20446	NM_008990	TSS4239	.	.	.	Pvrl2
11180	Ifih1	0.622372	3.09441	2.41026	63	40	71586	#B0E0E6,black	Ifih1	71586	chr2	62595793	62646255	5519	-	P15066	NM_027835	TSS9620	protein_coding	9130009C22Rik| Helicard| Hlcd| MDA5| RLR-2	interferon induced with helicase C domain 1	Ifih1
1946	Zfp781	0.622373	1.81298	1.12883	21	11	331188	#B0E0E6,black	Zfp781	331188	chr10	81742821	81930480	8134	-	P18833	NM_199062	TSS6259	protein_coding	A130081B01	zinc finger protein 781	Zfp781
11125	Gm13498	0.622786	4.63343	3.95024	199	134	227885	#B0E0E6,black	Gm13498	227885	chr2	50909684	50911846	2163	+		NR_033595	TSS1358	misc_RNA	OTTMUSG00000012426	predicted gene 13498	Gm13498
1753	Pcbp3	0.622879	2.34192	1.65894	34	20	59093	#B0E0E6,black	Pcbp3	59093	chr10	76761854	76961947	2175	-	P6770	NM_021568	TSS1141	protein_coding	AlphaCP-3	poly(rC) binding protein 3	Pcbp3
9818	4930503L19Rik	0.622981	4.88207	4.19933	238	161	269033	#B0E0E6,black	4930503L19Rik	269033	chr18	70453140	70472480	2291	-	P24886	NM_172967	TSS9733	protein_coding	9930107F24| BB148262| Lars| Las2	RIKEN cDNA 4930503L19 gene	4930503L19Rik
1936	Gna15	0.623148	2.7281	2.04575	47	29	14676	#B0E0E6,black	Gna15	14676	chr10	81502314	81524225	1961	-	P317	NM_010304	TSS21366	protein_coding	Galpha15| G[a]15	guanine nucleotide binding protein, alpha 15	Gna15
5190	Rreb1	0.623509	3.4975	2.81598	86	56	68750	#B0E0E6,black	Rreb1	68750	chr13	37826038	37952002	9360	+	P12618	NM_026830	TSS3033	protein_coding	1110037N09Rik| AA414966| B930013M22Rik	ras responsive element binding protein 1	Rreb1
4580	Rps6kl1	0.624422	2.64772	1.96831	44	27	238323	#B0E0E6,black	Rps6kl1	238323	chr12	85135596	85151264	2534	-	P20162	NM_146244	TSS27549	protein_coding	A830084F09Rik| AW046440	ribosomal protein S6 kinase-like 1	Rps6kl1
7691	Magef1	0.624422	2.64772	1.96831	44	27	76222	#B0E0E6,black	Magef1	76222	chr16	21331900	21333356	1457	-		NR_131983	TSS25371	misc_RNA	6430590I03Rik	melanoma antigen family F, 1	Magef1
20602	4930513N10Rik	0.624554	2.23593	1.55683	31	18	319960	#B0E0E6,black	4930513N10Rik	319960	chr8	95806830	95821728	2803	+		NR_015574	TSS12853	lncRNA	.	RIKEN cDNA 4930513N10 gene	4930513N10Rik
190	Mfsd9	0.624816	1.65745	0.978951	18	9	211798	#B0E0E6,black	Mfsd9	211798	chr1	40772040	40790657	3152	-	P25282	NM_172499	TSS3692	protein_coding	4931419K03Rik	major facilitator superfamily domain containing 9	Mfsd9
672	Tmem177	0.625456	3.73649	3.05947	103	68	66343	#B0E0E6,black	Tmem177	66343	chr1	119907899	119913168	3292	-	P18598	NM_175106	TSS23735	protein_coding	2300008B03Rik	transmembrane protein 177	Tmem177
5187	Nrn1	0.62547	2.8999	2.22291	54	34	68404	#B0E0E6,black	Nrn1	68404	chr13	36725622	36734477	1622	-	P6839	NM_153529	TSS26939	protein_coding	0710008J23Rik| Cpg15| Nrn	neuritin 1	Nrn1
512	Kcnj13	0.625589	0.676713	0	5	0	100040591	#B0E0E6,black	Kcnj13	100040591	chr1	87386284	87394729	1349	-	P9798	NM_001110227	TSS13438	protein_coding	100040591	potassium inwardly-rectifying channel, subfamily J, member 13	Kcnj13
852	Rgs18	0.625589	0.676713	0	5	0	64214	#B0E0E6,black	Rgs18	64214	chr1	144752841	144775421	1859	-	P13362	NM_022881	TSS24872	protein_coding	.	regulator of G-protein signaling 18	Rgs18
3543	Hoxb9	0.625589	0.676713	0	5	0	15417	#B0E0E6,black	Hoxb9	15417	chr11	96271330	96276593	2699	+	P24407	NM_008270	TSS3740	protein_coding	Hox-2.5	homeobox B9	Hoxb9
3845	Cyb561	0.625589	0.676713	0	5	0	13056	#B0E0E6,black	Cyb561	13056	chr11	105933704	105944147	2474	-	P18614	NM_007805	TSS13137	protein_coding	.	cytochrome b-561	Cyb561
3860	Tcam1	0.625589	0.676713	0	5	0	75870	#B0E0E6,black	Tcam1	75870	chr11	106276672	106288143	2985	+	P14676	NM_029467	TSS16343	protein_coding	4930570F09Rik| AI429105	testicular cell adhesion molecule 1	Tcam1
4307	Scin	0.625589	0.676713	0	5	0	20259	#B0E0E6,black	Scin	20259	chr12	40059771	40134228	2997	-	P26906	NM_001146196	TSS10962	protein_coding	adseverin| AW545522	scinderin	Scin
4319	Stxbp6	0.625589	0.676713	0	5	0	217517	#B0E0E6,black	Stxbp6	217517	chr12	44852486	45074483	4325	-	P11424	NM_144552	TSS4114	protein_coding	BC024598| C85317	syntaxin binding protein 6 (amisyn)	Stxbp6
5205	Gm26688	0.625589	0.676713	0	5	0	102633805	#B0E0E6,black	Gm26688	102633805	chr13	40727808	40735162	1568	+		NR_125899	TSS10523	lncRNA	Tfap2a-as1	predicted gene, 26688	Gm26688
5261	Wnk2	0.625589	0.676713	0	5	0	75607	#B0E0E6,black	Wnk2	75607	chr13	49036302	49148328	8800	-	P7073	NM_001290313	TSS27338	protein_coding	1810073P09Rik| AW122246| ESTM15| mKIAA1760| X83337	WNK lysine deficient protein kinase 2	Wnk2
5675	1700099I09Rik	0.625589	0.676713	0	5	0	76624	#B0E0E6,black	1700099I09Rik	76624	chr13	102760255	102761896	1453	+		NR_130318	TSS27227	lncRNA	.	RIKEN cDNA 1700099I09 gene	1700099I09Rik
6407	Nkx3-1	0.625589	0.676713	0	5	0	18095	#B0E0E6,black	Nkx3-1	18095	chr14	69190692	69194658	3137	+	P18628	NM_010921	TSS2408	protein_coding	bagpipe| Bax| Nkx-3.1| NKX3.1| NKX3A	NK-3 transcription factor, locus 1 (Drosophila)	Nkx3-1
7113	Sept3	0.625589	0.676713	0	5	0	24050	#B0E0E6,black	Sept3	24050	chr15	82274935	82294442	4731	+	P26372	NM_011889	TSS599	protein_coding	3110018K01Rik| AV154067| B530002E20Rik| Sep3	septin 3	Sept3
7150	Sult4a1	0.625589	0.676713	0	5	0	29859	#B0E0E6,black	Sult4a1	29859	chr15	84076097	84105754	2383	-	P16537	NM_013873	TSS8830	protein_coding	2400007A17Rik| AI853543| BR-STL-1| ST4A1| Sultx3	sulfotransferase family 4A, member 1	Sult4a1
8618	Mdga1	0.625589	0.676713	0	5	0	74762	#B0E0E6,black	Mdga1	74762	chr17	29827958	29887882	7566	-	P15635	NM_001081160	TSS12801	protein_coding	1200011I03Rik| GPIM| Mamdc3	MAM domain containing glycosylphosphatidylinositol anchor 1	Mdga1
9245	Vit	0.625589	0.676713	0	5	0	74199	#B0E0E6,black	Vit	74199	chr17	78508063	78627409	2720	+	P14029	NM_028813	TSS19797	protein_coding	1700052E02Rik| 1700110E08Rik| 2810429K11Rik	vitrin	Vit
9876	Kcng2	0.625589	0.676713	0	5	0	240444	#B0E0E6,black	Kcng2	240444	chr18	80294544	80364254	2815	-	P400	NM_001190373	TSS13190	protein_coding	AA591524	potassium voltage-gated channel, subfamily G, member 2	Kcng2
10643	Kcnk18	0.625589	0.676713	0	5	0	332396	#B0E0E6,black	Kcnk18	332396	chr19	59219648	59237370	3032	+	P1074	NM_207261	TSS6564	protein_coding	Gm781| Tresk| Tresk-2| Trik	potassium channel, subfamily K, member 18	Kcnk18
10650	E330013P04Rik	0.625589	0.676713	0	5	0	107376	#B0E0E6,black	E330013P04Rik	107376	chr19	60144675	60162591	2070	+		NR_026942	TSS11478	lncRNA	9930018I18Rik| AW492152	RIKEN cDNA E330013P04 gene	E330013P04Rik
11586	Nr1h3	0.625589	0.676713	0	5	0	22259	#B0E0E6,black	Nr1h3	22259	chr2	91184061	91195116	2107	-	P3058	NM_001177730	TSS9305	protein_coding	AU018371| LXR| RLD1| Unr1	nuclear receptor subfamily 1, group H, member 3	Nr1h3
12282	Tldc2	0.625589	0.676713	0	5	0	383766	#B0E0E6,black	Tldc2	383766	chr2	157087055	157096481	639	+	P14817	NM_001177439	TSS5948	protein_coding	Gm1332	TBC /LysM associated domain containing 2	Tldc2
12846	P2ry12	0.625589	0.676713	0	5	0	70839	#B0E0E6,black	P2ry12	70839	chr3	59216271	59262831	2338	-	P4976	NM_027571	TSS11955	protein_coding	2900079B22Rik| 4921504D23Rik| P2Y12	purinergic receptor P2Y, G-protein coupled 12	P2ry12
14434	Tmem53	0.625589	0.676713	0	5	0	68777	#B0E0E6,black	Tmem53	68777	chr4	117251951	117268588	1209	+	P24697	NM_001285815	TSS22955	protein_coding	1110038M16Rik| 1500001P22Rik| 1700012A05Rik	transmembrane protein 53	Tmem53
15049	Plch2	0.625589	0.676713	0	5	0	269615	#B0E0E6,black	Plch2	269615	chr4	154983115	155010984	5882	-	P22182	NM_001113360	TSS18087	protein_coding	A930027K05Rik| Plc-eta2| PLCeta2| Plcl4	phospholipase C, eta 2	Plch2
15281	Rnf32	0.625589	0.676713	0	5	0	56874	#B0E0E6,black	Rnf32	56874	chr5	29195993	29225524	1578	+	P19339	NM_021470	TSS15817	protein_coding	1700009J01Rik| 2700025B22Rik| 4930542N22Rik| Lmbr2	ring finger protein 32	Rnf32
15862	P2rx2	0.625589	0.676713	0	5	0	231602	#B0E0E6,black	P2rx2	231602	chr5	110339812	110343035	1649	-	P6031	NM_001164834	TSS22464	protein_coding	P2x2| P2X2a	purinergic receptor P2X, ligand-gated ion channel, 2	P2rx2
16702	Trpv6	0.625589	0.676713	0	5	0	64177	#B0E0E6,black	Trpv6	64177	chr6	41620619	41636405	2928	-	P18324	NM_022413	TSS5195	protein_coding	Cac| CAT| CaT1| Ecac2| Otrpc3	transient receptor potential cation channel, subfamily V, member 6	Trpv6
17711	Bicd1	0.625589	0.676713	0	5	0	12121	#B0E0E6,black	Bicd1	12121	chr6	149408984	149563326	9664	+	P21357	NM_001112796	TSS4648	protein_coding	B830009D06Rik	bicaudal D homolog 1 (Drosophila)	Bicd1
17974	Gng8	0.625589	0.676713	0	5	0	14709	#B0E0E6,black	Gng8	14709	chr7	16891786	16895435	920	+	P10195	NM_010320	TSS18758	protein_coding	G(y)8	guanine nucleotide binding protein (G protein), gamma 8	Gng8
18197	Cd79a	0.625589	0.676713	0	5	0	12518	#B0E0E6,black	Cd79a	12518	chr7	24897511	24902197	1327	+	P22637	NM_007655	TSS20124	protein_coding	Ig-alpha| Iga| Igalpha| Ly-54| Ly54| mb-1	CD79A antigen (immunoglobulin-associated alpha)	Cd79a
18505	Siglecf	0.625589	0.676713	0	5	0	233186	#B0E0E6,black	Siglecf	233186	chr7	43351341	43359470	2644	+	P172	NM_001271019	TSS20350	protein_coding	mSiglec-F| Siglec5	sialic acid binding Ig-like lectin F	Siglecf
18514	Cd33	0.625589	0.676713	0	5	0	12489	#B0E0E6,black	Cd33	12489	chr7	43527456	43533171	2571	-	P11515	NM_001111058	TSS26202	protein_coding	gp67| Siglec-3	CD33 antigen	Cd33
18635	Plekha4	0.625589	0.676713	0	5	0	69217	#B0E0E6,black	Plekha4	69217	chr7	45526330	45554229	2660	+	P16626	NM_148927	TSS14753	protein_coding	2410005C22Rik| C88169| Pepp1	pleckstrin homology domain containing, family A (phosphoinositide binding specific) member 4	Plekha4
18782	1700112J16Rik	0.625589	0.676713	0	5	0	76628	#B0E0E6,black	1700112J16Rik	76628	chr7	67204082	67222536	2576	-		NR_131044	TSS475	lncRNA	.	RIKEN cDNA 1700112J16 gene	1700112J16Rik
19427	Tmem159	0.625589	0.676713	0	5	0	233806	#B0E0E6,black	Tmem159	233806	chr7	120102426	120120986	1411	+	P18354	NM_145586	TSS14327	protein_coding	8430420C20Rik	transmembrane protein 159	Tmem159
20528	Nkd1	0.625589	0.676713	0	5	0	93960	#B0E0E6,black	Nkd1	93960	chr8	88521344	88594887	4459	+	P16241	NM_027280	TSS27281	protein_coding	2810434J10Rik| 9030215G15Rik| Nkd	naked cuticle 1 homolog (Drosophila)	Nkd1
21123	Ccdc151	0.625589	0.676713	0	5	0	77609	#B0E0E6,black	Ccdc151	77609	chr9	21989871	22002634	2119	-	P20799	NM_001163787	TSS27247	protein_coding	AI644415| b2b1885Clo| C330001K17Rik	coiled-coil domain containing 151	Ccdc151
21585	Loxl1	0.625589	0.676713	0	5	0	16949	#B0E0E6,black	Loxl1	16949	chr9	58287723	58313212	3338	-	P13357	NM_010729	TSS15622	protein_coding	Loxl	lysyl oxidase-like 1	Loxl1
21689	Aph1c	0.625589	0.676713	0	5	0	68318	#B0E0E6,black	Aph1c	68318	chr9	66814994	66834706	5185	-	P14507	NM_026674	TSS27441	protein_coding	0610008A10Rik| APH-1b| Aph1b	aph1 homolog C, gamma secretase subunit	Aph1c
22235	Slc6a20b	0.625589	0.676713	0	5	0	22599	#B0E0E6,black	Slc6a20b	22599	chr9	123593820	123632565	3287	-	P19531	NM_011731	TSS19067	protein_coding	AA986306| Sit1| Slc6a20| XT3| Xtrp3	solute carrier family 6 (neurotransmitter transporter), member 20B	Slc6a20b
22858	Nhsl2	0.625589	0.676713	0	5	0	100042480	#B0E0E6,black	Nhsl2	100042480	chrX	101849385	102092055	12971	+	P9110	NM_001163610	TSS10415	protein_coding	1110062M06Rik| 6430511F03| AI225852| AW488865| EG621083| ENSMUSG00000073037| Gm10456	NHS-like 2	Nhsl2
22930	Gm6377	0.625589	0.676713	0	5	0	622976	#B0E0E6,black	Gm6377	622976	chrX	109196756	109200445	2801	+	P8078	NM_001037917	TSS20747	protein_coding	EG622976| RP23-252O5.3	predicted gene 6377	Gm6377
10810	Rnf208	0.625892	3.35287	2.67686	77	50	68846	#B0E0E6,black	Rnf208	68846	chr2	25242929	25244261	1333	+	P1840	NM_176834	TSS4357	protein_coding	1110061N23Rik	ring finger protein 208	Rnf208
15066	Mib2	0.626233	5.93566	5.26043	503	346	76580	#B0E0E6,black	Mib2	76580	chr4	155654470	155669254	4444	-	P6615	NM_145124	TSS22622	protein_coding	2210008I11Rik| skd| Zzank1	mindbomb E3 ubiquitin protein ligase 2	Mib2
19884	Irs2	0.626623	4.08065	3.40632	133	89	384783	#B0E0E6,black	Irs2	384783	chr8	10986964	11008430	4012	-	P3234	NM_001081212	TSS27618	protein_coding	Irs-2	insulin receptor substrate 2	Irs2
7100	Pmm1	0.626725	4.48711	3.81301	179	121	29858	#B0E0E6,black	Pmm1	29858	chr15	81951106	81960930	1308	-	P3425	NM_013872	TSS400	protein_coding	C77612	phosphomannomutase 1	Pmm1
1626	Sgpl1	0.626909	4.17927	3.5056	143	96	20397	#B0E0E6,black	Sgpl1	20397	chr10	61098642	61147665	4123	-	P11014	NM_009163	TSS8000	protein_coding	AI428538| D10Xrf456| S1PL| Spl	sphingosine phosphate lyase 1	Sgpl1
20909	Urb2	0.627209	3.78741	3.11443	107	71	382038	#B0E0E6,black	Urb2	382038	chr8	124023473	124048504	5773	+	P21670	NM_001029876	TSS19898	protein_coding	C77575| mKIAA0133	URB2 ribosome biogenesis 2 homolog (S. cerevisiae)	Urb2
2810	Gm12238	0.627465	2.47211	1.79972	38	23	100303747	#B0E0E6,black	Gm12238	100303747	chr11	55482706	55482829	124	+		NR_028480	TSS7017	snoRNA	Mbi-39| OTTMUSG00000005697	predicted gene 12238	Gm12238
12686	Eif5a2	0.627465	2.47211	1.79972	38	23	208691	#B0E0E6,black	Eif5a2	208691	chr3	28781311	28798846	4992	+	P22662	NM_177586	TSS6903	protein_coding	9630038B20| eIF5AII	eukaryotic translation initiation factor 5A2	Eif5a2
11994	Slc4a11	0.627565	4.96181	4.28965	252	172	269356	#B0E0E6,black	Slc4a11	269356	chr2	130684108	130697519	3201	-	P5863	NM_001081162	TSS7907	protein_coding	AI503023| BTR1| NaBC1	solute carrier family 4, sodium bicarbonate transporter-like, member 11	Slc4a11
879	Nmnat2	0.627887	1.4831	0.811674	15	7	226518	#B0E0E6,black	Nmnat2	226518	chr1	152955101	153119261	4523	+	P24649	NM_175460	TSS1577	protein_coding	AI843915| D030041I09Rik| PNAT1| PNAT2	nicotinamide nucleotide adenylyltransferase 2	Nmnat2
14672	Snord99	0.627887	1.4831	0.811674	15	7	100217437	#B0E0E6,black	Snord99	100217437	chr4	132310703	132310758	56	+		NR_028537	TSS16999	snoRNA	MBII-420	small nucleolar RNA, C /D box 99	Snord99
17351	Tuba8	0.628085	2.75393	2.08297	48	30	53857	#B0E0E6,black	Tuba8	53857	chr6	121210770	121226097	1432	+	P19579	NM_017379	TSS7540	protein_coding	.	tubulin, alpha 8	Tuba8
10337	Vldlr	0.62816	3.8724	3.20161	114	76	22359	#B0E0E6,black	Vldlr	22359	chr19	27217020	27254231	8308	+	P21118	NM_001161420	TSS2518	protein_coding	AA408956| AI451093| AW047288	very low density lipoprotein receptor	Vldlr
11664	D430041D05Rik	0.628807	1.99728	1.32797	25	14	241589	#B0E0E6,black	D430041D05Rik	241589	chr2	104143075	104410334	10122	-	P6311	NM_001033347	TSS26367	protein_coding	9630056G07Rik| G2	RIKEN cDNA D430041D05 gene	D430041D05Rik
14705	Gpatch3	0.628807	1.99728	1.32797	25	14	242691	#B0E0E6,black	Gpatch3	242691	chr4	133574745	133584242	2003	+	P10175	NM_172876	TSS9581	protein_coding	D930035B09Rik| Gpatc3	G patch domain containing 3	Gpatch3
22690	Slc6a8	0.628807	1.99728	1.32797	25	14	102857	#B0E0E6,black	Slc6a8	102857	chrX	73673133	73682500	3955	+	P26278	NM_001142810	TSS6933	protein_coding	AA589632| Creat| CRT| CRTR| CT1| CTR5	solute carrier family 6 (neurotransmitter transporter, creatine), member 8	Slc6a8
7652	Hira	0.628936	5.97737	5.30836	518	358	15260	#B0E0E6,black	Hira	15260	chr16	18876750	18970308	4533	+	P4066	NM_010435	TSS8610	protein_coding	AA138857| D16Ertd95e| Gm15797| N28177| OTTMUSG00000026264| Tuple1	histone cell cycle regulator	Hira
981	Ccdc181	0.629269	4.16008	3.49182	141	95	74895	#B0E0E6,black	Ccdc181	74895	chr1	164275598	164287847	1896	+	P12016	NM_029115	TSS19607	protein_coding	4930455F23Rik| AI427889	coiled-coil domain containing 181	Ccdc181
17785	Zfp524	0.629565	3.79986	3.13229	108	72	66056	#B0E0E6,black	Zfp524	66056	chr7	5015508	5018488	1105	+	P153	NM_025324	TSS17809	protein_coding	0610012F07Rik| 2300009P13Rik| Znf524	zinc finger protein 524	Zfp524
22349	Rpgr	0.629613	2.67501	2.00755	45	28	19893	#B0E0E6,black	Rpgr	19893	chrX	10158216	10216795	6840	-	P14162	NM_011285	TSS20179	protein_coding	Rp3h	retinitis pigmentosa GTPase regulator	Rpgr
12054	Ndufaf5	0.629769	4.0287	3.36159	128	86	69487	#B0E0E6,black	Ndufaf5	69487	chr2	140170646	140205252	2732	+	P5255	NM_027093	TSS18796	protein_coding	2310003L22Rik	NADH dehydrogenase (ubiquinone) complex I, assembly factor 5	Ndufaf5
11099	Nr6a1	0.629825	2.92285	2.25587	55	35	14536	#B0E0E6,black	Nr6a1	14536	chr2	38723374	38926461	6305	-	P14987	NM_010264	TSS24093	protein_coding	1700113M01Rik| Gcnf| NCNF| RTR	nuclear receptor subfamily 6, group A, member 1	Nr6a1
18180	Irgq	0.629983	4.3156	3.64898	158	107	210146	#B0E0E6,black	Irgq	210146	chr7	24530648	24538600	6124	+	P14770	NM_153134	TSS477	protein_coding	AF322649| FKSG27| Irgq1	immunity-related GTPase family, Q	Irgq
5869	Kat6b	0.629985	5.39836	4.73175	344	237	54169	#B0E0E6,black	Kat6b	54169	chr14	21499770	21672478	7374	+	P17156	NM_001205241	TSS3965	protein_coding	AI507552| B130044K16Rik| mKIAA0383| Morf| MYST-4| Myst4| qkf| querkopf	K(lysine) acetyltransferase 6B	Kat6b
13019	Lamtor2	0.630096	3.31867	2.65231	75	49	83409	#B0E0E6,black	Lamtor2	83409	chr3	88549819	88552927	571	-	P4059	NM_031248	TSS9546	protein_coding	2010111E04Rik| AL022628| Mapbpip| P14| Rab25| Robld3	late endosomal /lysosomal adaptor, MAPK and MTOR activator 2	Lamtor2
4067	Chmp6	0.630418	3.9966	3.33098	125	84	208092	#B0E0E6,black	Chmp6	208092	chr11	119913810	119919552	1561	+	P17927	NM_001085498	TSS24699	protein_coding	2400004G01Rik	charged multivesicular body protein 6	Chmp6
21748	Myo5a	0.630536	6.16475	5.4994	591	410	17918	#B0E0E6,black	Myo5a	17918	chr9	75071206	75223687	11683	+	P11842	NM_010864	TSS20555	protein_coding	9630007J19Rik| AI413174| AI661011| d| d-120J| Dbv| flail| flr| MVa| Myo5| MyoVA| Sev-1	myosin VA	Myo5a
7666	Yeats2	0.630759	5.44271	4.77787	355	245	208146	#B0E0E6,black	Yeats2	208146	chr16	20141063	20232573	6116	+	P8861	NM_001145931	TSS25345	protein_coding	BC042768| mKIAA1197	YEATS domain containing 2	Yeats2
4812	Bag5	0.631347	5.05307	4.38957	269	185	70369	#B0E0E6,black	Bag5	70369	chr12	111709490	111713256	2136	-	P19221	NM_027404	TSS8016	protein_coding	1600025G07Rik| 4930405J06Rik| Bag-5	BCL2-associated athanogene 5	Bag5
22803	Maged1	0.631564	1.86131	1.19831	22	12	94275	#B0E0E6,black	Maged1	94275	chrX	94535474	94542074	2752	-	P22471	NM_019791	TSS23890	protein_coding	2810433C11Rik| 5430405L04Rik| Dlixin| Dlxin-1| Dlxin1| DXBwg1492e| MAGE-D1| mFLJ00163| NRAGE	melanoma antigen, family D, 1	Maged1
9478	Gm10548	0.631863	1.28474	0.622426	12	5	633395	#B0E0E6,black	Gm10548	633395	chr18	34207775	34221772	2629	-		NR_040534	TSS153	misc_RNA	ENSMUSG00000073607	predicted gene 10548	Gm10548
11154	Acvr1c	0.631863	1.28474	0.622426	12	5	269275	#B0E0E6,black	Acvr1c	269275	chr2	58267453	58357758	9049	-	P295	NM_001111030	TSS14170	protein_coding	ACVRLK7| Alk-7| ALK7| C230097P10	activin A receptor, type IC	Acvr1c
11750	Ryr3	0.631863	1.28474	0.622426	12	5	20192	#B0E0E6,black	Ryr3	20192	chr2	112631382	113030331	15408	-	P11447	NM_177652	TSS3652	protein_coding	AI851294| C230090H21| RYR-3	ryanodine receptor 3	Ryr3
14400	Lurap1	0.631863	1.28474	0.622426	12	5	68075	#B0E0E6,black	Lurap1	68075	chr4	116136728	116144616	1427	-	P3747	NM_026547	TSS11378	protein_coding	1520402A15Rik| Lrp35a	leucine rich adaptor protein 1	Lurap1
12596	Rgs19	0.632044	5.38189	4.71999	340	235	56470	#B0E0E6,black	Rgs19	56470	chr2	181688419	181693977	1482	-	P6708	NM_001291209	TSS26445	protein_coding	2610042F04Rik| AI324841| AW547781| GAIP	regulator of G-protein signaling 19	Rgs19
10280	Cep78	0.632071	3.54265	2.88081	89	59	208518	#B0E0E6,black	Cep78	208518	chr19	15955773	15984989	2549	-	P7972	NM_198019	TSS13635	protein_coding	5730599I05Rik| D030027P05	centrosomal protein 78	Cep78
15231	Nos3	0.632849	2.77931	2.11924	49	31	18127	#B0E0E6,black	Nos3	18127	chr5	24364819	24384474	4123	+	P16872	NM_008713	TSS14469	protein_coding	2310065A03Rik| ecNOS| eNOS| Nos-3	nitric oxide synthase 3, endothelial cell	Nos3
2774	Kif3a	0.632935	6.16955	5.50968	593	413	16568	#B0E0E6,black	Kif3a	16568	chr11	53567369	53604246	5586	+	P12561	NM_008443	TSS18175	protein_coding	Kif3| Kifl| Kns3	kinesin family member 3A	Kif3a
21971	Abhd14a	0.633	4.08065	3.42093	133	90	68644	#B0E0E6,black	Abhd14a	68644	chr9	106440051	106447678	1256	-	P19803	NM_001110272	TSS14248	protein_coding	1110013B16Rik| AW558221| Dorz1	abhydrolase domain containing 14A	Abhd14a
10978	Lamc3	0.633249	2.5029	1.84375	39	24	23928	#B0E0E6,black	Lamc3	23928	chr2	31887281	31946535	5930	+	P1642	NM_011836	TSS18647	protein_coding	AI562206| AW240805	laminin gamma 3	Lamc3
22800	Apoo	0.633336	3.86056	3.20161	113	76	68316	#B0E0E6,black	Apoo	68316	chrX	94367110	94417092	543	+	P6042	NM_026673	TSS14788	protein_coding	0610008C08Rik| 1110019O03Rik	apolipoprotein O	Apoo
22814	Las1l	0.633719	6.43803	5.77995	716	500	76130	#B0E0E6,black	Las1l	76130	chrX	95935313	95956974	2613	-	P2770	NM_152822	TSS21883	protein_coding	1810030A06Rik| 5830482G23Rik	LAS1-like (S. cerevisiae)	Las1l
483	Gpr55	0.633863	2.16068	1.50293	29	17	227326	#B0E0E6,black	Gpr55	227326	chr1	85939537	85961055	2550	-	P20217	NM_001033290	TSS10869	protein_coding	CTFL| Gm218| Lpir1	G protein-coupled receptor 55	Gpr55
7484	Srl	0.633863	2.16068	1.50293	29	17	106393	#B0E0E6,black	Srl	106393	chr16	4480228	4523053	4978	-	P14697	NM_175347	TSS8437	protein_coding	9830004M20Rik| AW108387| sar	sarcalumenin	Srl
21661	Parp16	0.633863	2.16068	1.50293	29	17	214424	#B0E0E6,black	Parp16	214424	chr9	65214690	65239219	2483	+	P22153	NM_177460	TSS6210	protein_coding	ARTD15| BC055447| C79952| PARP-16	poly (ADP-ribose) polymerase family, member 16	Parp16
1169	Adck3	0.634926	1.71118	1.05584	19	10	67426	#B0E0E6,black	Adck3	67426	chr1	180165238	180196020	4076	-	P17610	NM_023341	TSS20673	protein_coding	4632432J16Rik| AI462003| Cabc1| mKIAA0451	aarF domain containing kinase 3	Adck3
21802	Irak1bp1	0.635182	3.98574	3.33098	124	84	65099	#B0E0E6,black	Irak1bp1	65099	chr9	82829806	82847688	1893	+	P6247	NM_022986	TSS20958	protein_coding	4921528N06Rik| Aabp3| AI851240| Aip70| Simpl	interleukin-1 receptor-associated kinase 1 binding protein 1	Irak1bp1
4662	Nrde2	0.635393	5.81815	5.16387	463	323	217827	#B0E0E6,black	Nrde2	217827	chr12	100125450	100159653	3834	-	P4415	NM_001290303	TSS2215	protein_coding	6720454P05Rik	nrde-2 necessary for RNA interference, domain containing	Nrde2
10582	Gsto1	0.635458	4.87031	4.21618	236	163	14873	#B0E0E6,black	Gsto1	14873	chr19	47854989	47864788	1161	+	P19878	NM_010362	TSS16962	protein_coding	AA407097| AI194287| AU018802| Gsto-1| Gstx| p28| Spg-r	glutathione S-transferase omega 1	Gsto1
18202	Zfp574	0.636073	4.56212	3.90939	189	130	232976	#B0E0E6,black	Zfp574	232976	chr7	25077205	25083492	4377	+	P26534	NM_001168506	TSS16248	protein_coding	A630056B21Rik| Znf574	zinc finger protein 574	Zfp574
2951	Lrrc75a	0.636581	2.61989	1.96831	43	27	192976	#B0E0E6,black	Lrrc75a	192976	chr11	62604884	62648523	1984	-	P6234	NM_198861	TSS2701	protein_coding	Fam211a	leucine rich repeat containing 75A	Lrrc75a
3909	Map2k6	0.636741	2.0399	1.38868	26	15	26399	#B0E0E6,black	Map2k6	26399	chr11	110399122	110513637	2064	+	P3017	NM_011943	TSS14037	protein_coding	MEK6| MKK6| Prkmk6| SAPKK3	mitogen-activated protein kinase kinase 6	Map2k6
4172	Sdc1	0.636741	2.0399	1.38868	26	15	20969	#B0E0E6,black	Sdc1	20969	chr12	8771396	8793687	3056	+	P18177	NM_011519	TSS10541	protein_coding	AA408134| AA409076| CD138| Sstn| syn-1| Synd| Synd1	syndecan 1	Sdc1
8367	9330136K24Rik	0.636741	2.0399	1.38868	26	15	319870	#B0E0E6,black	9330136K24Rik	319870	chr17	21528196	21535878	2476	-		NR_131123	TSS1659	lncRNA	.	RIKEN cDNA 9330136K24 gene	9330136K24Rik
17240	Rad18	0.637083	5.35261	4.70216	333	232	58186	#B0E0E6,black	Rad18	58186	chr6	112619851	112696670	2701	-	P6843	NM_001167730	TSS19682	protein_coding	2810024C04Rik| Rad18sc	RAD18 E3 ubiquitin protein ligase	Rad18
18779	Lins	0.637182	3.1731	2.52288	67	44	.	#B0E0E6,black	Lins	.	chr7	66689889	66717256	5745	+		NR_034030	TSS7953	.	.	.	Lins
1823	Gzmm	0.637214	1.0547	0.404551	9	3	16904	#B0E0E6,black	Gzmm	16904	chr10	79689020	79695261	1561	+		NR_126325	TSS16069	protein_coding	Lmet1| MMET-1	granzyme M (lymphocyte met-ase 1)	Gzmm
3088	Alox15	0.637214	1.0547	0.404551	9	3	11687	#B0E0E6,black	Alox15	11687	chr11	70344147	70352031	2414	-	P3104	NM_009660	TSS6076	protein_coding	12-LO| 12 /15-LO| 15-LOX| Alox12l| L-12LO	arachidonate 15-lipoxygenase	Alox15
6368	Pnoc	0.637214	1.0547	0.404551	9	3	18155	#B0E0E6,black	Pnoc	18155	chr14	65400673	65425472	2584	-	P5760	NM_010932	TSS651	protein_coding	N /OFQ| Npnc1| OFQ /N	prepronociceptin	Pnoc
9800	Slmo1	0.637214	1.0547	0.404551	9	3	225655	#B0E0E6,black	Slmo1	225655	chr18	67464849	67480581	2167	+	P15103	NM_144867	TSS20394	protein_coding	A230074A19Rik| BC019561| Prelid3a	slowmo homolog 1 (Drosophila)	Slmo1
10839	Gm996	0.637214	1.0547	0.404551	9	3	381353	#B0E0E6,black	Gm996	381353	chr2	25575416	25580099	4684	-	P25107	NM_001005424	TSS13018	protein_coding	.	predicted gene 996	Gm996
16572	Prrt4	0.637214	1.0547	0.404551	9	3	101359	#B0E0E6,black	Prrt4	101359	chr6	29169230	29179584	3413	-	P20573	NM_001101443	TSS1644	protein_coding	AW455481| D330027H18Rik	proline-rich transmembrane protein 4	Prrt4
21652	Megf11	0.637214	1.0547	0.404551	9	3	214058	#B0E0E6,black	Megf11	214058	chr9	64385626	64709205	6631	+	P26442	NM_001134399	TSS9302	protein_coding	2410080H04Rik| D130061K05	multiple EGF-like-domains 11	Megf11
14223	Ift74	0.637265	4.38336	3.73333	166	114	67694	#B0E0E6,black	Ift74	67694	chr4	94614491	94693233	2626	+	P4928	NM_026319	TSS3937	protein_coding	1700029H06Rik| b2b796Clo| Ccdc2| Cmg1	intraflagellar transport 74	Ift74
4561	Coq6	0.637312	3.79986	3.14993	108	73	217707	#B0E0E6,black	Coq6	217707	chr12	84361968	84373796	1602	+	P21722	NM_172582	TSS7353	protein_coding	5930427M12Rik| AW742344	coenzyme Q6 monooxygenase	Coq6
5681	Trim23	0.637451	2.80425	2.15463	50	32	81003	#B0E0E6,black	Trim23	81003	chr13	104179098	104202048	4258	+	P4670	NM_030731	TSS24358	protein_coding	6330516O20Rik| AI450195| Arfd1	tripartite motif-containing 23	Trim23
9594	Pcdhga9	0.63791	3.67022	3.02164	98	66	93717	#B0E0E6,black	Pcdhga9	93717	chr18	37736936	37841863	4569	+	P17516	NM_033592	TSS12457	protein_coding	.	protocadherin gamma subfamily A, 9	Pcdhga9
15259	1700096K18Rik	0.637941	2.30745	1.65894	33	20	73571	#B0E0E6,black	1700096K18Rik	73571	chr5	25530018	25531466	1449	+		NR_027388	TSS4856	lncRNA	.	RIKEN cDNA 1700096K18 gene	1700096K18Rik
2400	8430429K09Rik	0.638224	3.41895	2.77108	81	54	71523	#B0E0E6,black	8430429K09Rik	71523	chr11	3452437	3479831	2940	+		NR_028317	TSS2030	lncRNA	.	RIKEN cDNA 8430429K09 gene	8430429K09Rik
19929	Coprs	0.638686	3.11449	2.46767	64	42	66423	#B0E0E6,black	Coprs	66423	chr8	13884788	13890271	802	-	P15479	NM_025556	TSS27489	protein_coding	1700029I03Rik| 2410022L05Rik| AA409325| AI256813| C85432| Copr5	coordinator of PRMT5, differentiation stimulator	Coprs
17031	Mob1a	0.639116	1.54359	0.897735	16	8	232157	#B0E0E6,black	Mob1a	232157	chr6	83326039	83340949	1562	+	P925	NM_145571	TSS22348	protein_coding	4022402H07Rik| MOB1| MOB4B| Mobk1b| Mobkl1b	MOB kinase activator 1A	Mob1a
19584	Cox6a2	0.639116	1.54359	0.897735	16	8	12862	#B0E0E6,black	Cox6a2	12862	chr7	128205435	128206366	659	-	P11406	NM_009943	TSS9388	protein_coding	CoxVIaH| VIaH	cytochrome c oxidase subunit VIa polypeptide 2	Cox6a2
7300	Cacnb3	0.639925	2.8999	2.25587	54	35	12297	#B0E0E6,black	Cacnb3	12297	chr15	98632328	98644536	3015	+	P6372	NM_001044741	TSS18989	protein_coding	Beta3| Ca(v)beta3| CAB3| Cchb3	calcium channel, voltage-dependent, beta 3 subunit	Cacnb3
254	Rftn2	0.640169	1.90807	1.2646	23	13	74013	#B0E0E6,black	Rftn2	74013	chr1	55170160	55226782	3676	-	P20853	NM_028713	TSS25022	protein_coding	2700010E02Rik| 3222401M22Rik	raftlin family member 2	Rftn2
3149	Camkk1	0.640169	1.90807	1.2646	23	13	55984	#B0E0E6,black	Camkk1	55984	chr11	73019008	73042065	3451	+	P15546	NM_018883	TSS10564	protein_coding	AI846603| Camkk| CaMKKalpha	calcium /calmodulin-dependent protein kinase kinase 1, alpha	Camkk1
14967	Masp2	0.640169	1.90807	1.2646	23	13	17175	#B0E0E6,black	Masp2	17175	chr4	148602544	148615480	3217	+	P9718	NM_001003893	TSS26419	protein_coding	MAp19| MASP-2	mannan-binding lectin serine peptidase 2	Masp2
19764	Muc2	0.640169	1.90807	1.2646	23	13	17831	#B0E0E6,black	Muc2	17831	chr7	141690340	141754694	6728	+	P731	NM_023566	TSS17191	protein_coding	2010015E03Rik| MCM| wnn	mucin 2	Muc2
17670	Gm15706	0.64032	3.05339	2.41026	61	40	100039495	#B0E0E6,black	Gm15706	100039495	chr6	145250552	145251856	886	+		NR_045598	TSS17295	lncRNA	OTTMUSG00000025463	predicted gene 15706	Gm15706
7788	Tnk2	0.640741	5.47024	4.82806	362	254	51789	#B0E0E6,black	Tnk2	51789	chr16	32644643	32683493	4581	+	P9512	NM_001110147	TSS3783	protein_coding	Ack| Ack-1| Ack1| Cdgip| Pyk1	tyrosine kinase, non-receptor, 2	Tnk2
22225	Tmem42	0.640764	3.86056	3.21843	113	77	66079	#B0E0E6,black	Tmem42	66079	chr9	123021326	123023491	1119	+	P4362	NM_001164823	TSS27071	protein_coding	0610027O18Rik| 4933429E06Rik| AV003444| D9Ertd662e	transmembrane protein 42	Tmem42
4658	Efcab11	0.6413	2.44065	1.79972	37	23	78767	#B0E0E6,black	Efcab11	78767	chr12	99717531	99883442	2069	-	P18916	NM_030172	TSS22149	protein_coding	2610021K21Rik| 2610110A13Rik	EF-hand calcium binding domain 11	Efcab11
18582	Ptov1	0.64133	3.54265	2.90179	89	60	84113	#B0E0E6,black	Ptov1	84113	chr7	44863068	44869788	1883	-	P23953	NM_133949	TSS5631	protein_coding	1110030G05Rik| AU041779| Gcap3	prostate tumor over expressed gene 1	Ptov1
18305	Pak4	0.641897	2.82876	2.18918	51	33	70584	#B0E0E6,black	Pak4	70584	chr7	28558819	28598184	2898	-	P21713	NM_027470	TSS21288	protein_coding	5730488L07Rik| AW555722| mKIAA1142	p21 protein (Cdc42 /Rac)-activated kinase 4	Pak4
18583	Med25	0.642019	4.61945	3.98014	197	137	75613	#B0E0E6,black	Med25	75613	chr7	44879386	44892366	2271	-	P13638	NM_029365	TSS9504	protein_coding	2610034E13Rik| 2610529E18Rik| ESTM2	mediator complex subunit 25	Med25
5855	Usp54	0.642101	2.9896	2.35047	58	38	78787	#B0E0E6,black	Usp54	78787	chr14	20548912	20618354	6495	-	P14146	NM_030180	TSS673	protein_coding	4930429G18Rik| AI115571| C030002J06Rik	ubiquitin specific peptidase 54	Usp54
15100	Klhl17	0.644052	2.92285	2.2881	55	36	231003	#B0E0E6,black	Klhl17	231003	chr4	156229044	156234857	3014	-	P6199	NM_198305	TSS26784	protein_coding	AL022703| BC058738	kelch-like 17	Klhl17
11995	4930402H24Rik	0.644079	2.75393	2.11924	48	31	228602	#B0E0E6,black	4930402H24Rik	228602	chr2	130707853	130840110	4951	-	P7481	NM_029432	TSS10085	protein_coding	2810487F15Rik| AI413763| C78926	RIKEN cDNA 4930402H24 gene	4930402H24Rik
1366	Nhsl1	0.644226	2.08129	1.44693	27	16	215819	#B0E0E6,black	Nhsl1	215819	chr10	18407675	18533891	7637	+	P24573	NM_173390	TSS12055	protein_coding	5730409E15Rik| A630035H13Rik| A730096F01| BC013565| D10Bwg0940e| mKIAA1357	NHS-like 1	Nhsl1
1571	Dcbld1	0.644226	2.08129	1.44693	27	16	66686	#B0E0E6,black	Dcbld1	66686	chr10	52233619	52321377	3025	+	P4358	NM_025705	TSS14886	protein_coding	4631413K11Rik	discoidin, CUB and LCCL domain containing 1	Dcbld1
8728	H2-Ab1	0.644279	5.25649	4.62225	311	219	14961	#B0E0E6,black	H2-Ab1	14961	chr17	34263227	34269418	1193	+	P19411	NM_207105	TSS21449	protein_coding	Abeta| AI845868| H-2Ab| H2-Ab| I-Abeta| Ia-2| Ia2| IAb| Rmcs1	histocompatibility 2, class II antigen A, beta 1	H2-Ab1
2017	Scyl2	0.644457	4.77261	4.13877	220	154	213326	#B0E0E6,black	Scyl2	213326	chr10	89640107	89686285	3431	-	P20065	NM_198021	TSS20338	protein_coding	AU015688| AW536445| BC030932| CVAK104| D10Ertd802e	SCY1-like 2 (S. cerevisiae)	Scyl2
6678	Gm5803	0.644484	1.35394	0.720151	13	6	545091	#B0E0E6,black	Gm5803	545091	chr15	22713820	22714984	1165	-	P16733	NM_001165971	TSS123	protein_coding	EG545091	predicted gene 5803	Gm5803
18562	5430431A17Rik	0.644484	1.35394	0.720151	13	6	71368	#B0E0E6,black	5430431A17Rik	71368	chr7	44484517	44485413	795	+		NR_131001	TSS22321	lncRNA	.	RIKEN cDNA 5430431A17 gene	5430431A17Rik
1954	Glt8d2	0.644801	0.780892	0.147818	6	1	74782	#B0E0E6,black	Glt8d2	74782	chr10	82650433	82690650	2153	-	P13944	NM_029102	TSS111	protein_coding	1110021D20Rik	glycosyltransferase 8 domain containing 2	Glt8d2
4074	2810410L24Rik	0.644801	0.780892	0.147818	6	1	100042332	#B0E0E6,black	2810410L24Rik	100042332	chr11	120186650	120189856	1707	-		NR_030682	TSS17263	lncRNA	.	RIKEN cDNA 2810410L24 gene	2810410L24Rik
4441	L3hypdh	0.644801	0.780892	0.147818	6	1	67217	#B0E0E6,black	L3hypdh	67217	chr12	72073428	72085313	1705	-	P7202	NM_026038	TSS26370	protein_coding	2810055F11Rik	L-3-hydroxyproline dehydratase (trans-)	L3hypdh
7257	2610037D02Rik	0.644801	0.780892	0.147818	6	1	70040	#B0E0E6,black	2610037D02Rik	70040	chr15	96190474	96197974	3631	-		NR_040423	TSS7251	lncRNA	AU024679	RIKEN cDNA 2610037D02 gene	2610037D02Rik
8535	Pdia2	0.644801	0.780892	0.147818	6	1	69191	#B0E0E6,black	Pdia2	69191	chr17	26195999	26199087	1721	-	P24783	NM_001081070	TSS4087	protein_coding	1810041F13Rik| AI661267| Pdip| Pdipl	protein disulfide isomerase associated 2	Pdia2
8582	Tead3	0.644801	0.780892	0.147818	6	1	21678	#B0E0E6,black	Tead3	21678	chr17	28331673	28350805	3003	-	P14823	NM_001204156	TSS5878	protein_coding	DTEF-1| ETFR-1| Tcf13r2| TEAD-3| TEF-5	TEA domain family member 3	Tead3
13707	6330407A03Rik	0.644801	0.780892	0.147818	6	1	70720	#B0E0E6,black	6330407A03Rik	70720	chr4	3714964	3716806	1843	+		NR_028126	TSS11073	lncRNA	.	RIKEN cDNA 6330407A03 gene	6330407A03Rik
15144	Gm8773	0.644801	0.780892	0.147818	6	1	667705	#B0E0E6,black	Gm8773	667705	chr5	5573799	5576203	1268	+		NR_033499	TSS15503	lncRNA	EG667705| Gm29287	predicted gene 8773	Gm8773
16429	Alox5ap	0.644801	0.780892	0.147818	6	1	11690	#B0E0E6,black	Alox5ap	11690	chr5	149265004	149288153	1014	+	P8088	NM_001308462	TSS25050	protein_coding	Flap	arachidonate 5-lipoxygenase activating protein	Alox5ap
18847	Arpin	0.644801	0.780892	0.147818	6	1	70420	#B0E0E6,black	Arpin	70420	chr7	79925359	79935264	2184	-	P506	NM_027420	TSS23057	protein_coding	2610034B18Rik	actin-related protein 2 /3 complex inhibitor	Arpin
22203	Zfp651	0.644801	0.780892	0.147818	6	1	270210	#B0E0E6,black	Zfp651	270210	chr9	121760033	121771742	6353	+	P23304	NM_001166644	TSS20260	protein_coding	4732420M22Rik| BC030045| R74626	zinc finger protein 651	Zfp651
23177	Rs1	0.644801	0.780892	0.147818	6	1	20147	#B0E0E6,black	Rs1	20147	chrX	160768013	160799663	5840	+	P4673	NM_011302	TSS26505	protein_coding	Rs1h| tmgc1| Xlrs1	retinoschisis (X-linked, juvenile) 1 (human)	Rs1
6128	Pnp	0.645001	4.79766	4.16504	224	157	18950	#B0E0E6,black	Pnp	18950	chr14	50944303	50953412	2941	+	P22669	NM_013632	TSS17721	protein_coding	AL024301| AU015798| Np| Np-1| Np-2| Pnp1	purine-nucleoside phosphorylase	Pnp
7205	Dennd6b	0.646507	2.67501	2.04575	45	29	69440	#B0E0E6,black	Dennd6b	69440	chr15	89182213	89196474	4611	-	P12303	NM_027081	TSS9518	protein_coding	1700027J05Rik| AI414881| Fam116b	DENN /MADD domain containing 6B	Dennd6b
17026	Wdr54	0.64691	2.47211	1.84375	38	24	75659	#B0E0E6,black	Wdr54	75659	chr6	83152710	83156379	1267	-	P7118	NM_023790	TSS16881	protein_coding	1700030E05Rik	WD repeat domain 54	Wdr54
21446	Gm5617	0.647637	3.09441	2.46767	63	42	434402	#B0E0E6,black	Gm5617	434402	chr9	48495343	48495975	633	+	P15357	NM_001004191	TSS25313	protein_coding	EG434402	predicted gene 5617	Gm5617
13809	Ankrd6	0.64805	2.94545	2.31962	56	37	140577	#B0E0E6,black	Ankrd6	140577	chr4	32804035	32950826	5022	-	P25440	NM_080471	TSS26055	protein_coding	.	ankyrin repeat domain 6	Ankrd6
7204	Plxnb2	0.648242	1.95337	1.32797	24	14	140570	#B0E0E6,black	Plxnb2	140570	chr15	89155546	89180788	6660	-	P6825	NM_001284506	TSS26030	protein_coding	Debt| plexin-B2	plexin B2	Plxnb2
13075	1700094D03Rik	0.649319	4.10092	3.47792	135	94	73545	#B0E0E6,black	1700094D03Rik	73545	chr3	90062796	90068347	3097	+	P19893	NM_028567	TSS16924	protein_coding	.	RIKEN cDNA 1700094D03 gene	1700094D03Rik
9157	Gm11110	0.649459	1.60164	0.978951	17	9	100169874	#B0E0E6,black	Gm11110	100169874	chr17	57092023	57105942	1026	-		NR_033508	TSS19281	lncRNA	ENSMUSG00000079414	predicted gene 11110	Gm11110
22378	Gpr34	0.649459	1.60164	0.978951	17	9	23890	#B0E0E6,black	Gpr34	23890	chrX	13632769	13640858	1898	+	P6320	NM_011823	TSS17	protein_coding	Lypsr1	G protein-coupled receptor 34	Gpr34
1976	Tmem263	0.649729	6.03645	5.41435	540	386	103266	#B0E0E6,black	Tmem263	103266	chr10	85102627	85117747	3778	+	P19899	NM_001013028	TSS21413	protein_coding	AI597468	transmembrane protein 263	Tmem263
1614	Ascc1	0.649762	4.20758	3.58557	146	102	69090	#B0E0E6,black	Ascc1	69090	chr10	60002805	60099990	1578	+	P6340	NM_026937	TSS8903	protein_coding	1810015P09Rik| AI550520| ASC1p50| CGI-18	activating signal cointegrator 1 complex subunit 1	Ascc1
9326	Ppp1r21	0.649913	3.95267	3.33098	121	84	73825	#B0E0E6,black	Ppp1r21	73825	chr17	88530124	88588367	3135	+	P14422	NM_028658	TSS20897	protein_coding	1110018J12Rik| AI426045| AW550781| Ccdc128| Klraq1	protein phosphatase 1, regulatory subunit 21	Ppp1r21
14439	Slc6a9	0.649913	3.95267	3.33098	121	84	14664	#B0E0E6,black	Slc6a9	14664	chr4	117835258	117869305	3272	+	P15890	NM_008135	TSS2427	protein_coding	Glyt-1| Glyt1	solute carrier family 6 (neurotransmitter transporter, glycine), member 9	Slc6a9
12220	Cdk5rap1	0.650261	3.8724	3.25149	114	79	66971	#B0E0E6,black	Cdk5rap1	66971	chr2	154335386	154372719	1970	-	P21430	NM_025876	TSS16184	protein_coding	2310066P17Rik	CDK5 regulatory subunit associated protein 1	Cdk5rap1
15958	Gcn1l1	0.650377	5.8273	5.20665	466	333	231659	#B0E0E6,black	Gcn1l1	231659	chr5	115565263	115621719	7916	+	P19607	NM_172719	TSS19465	protein_coding	4932409G22| AL022764| G431004K08Rik| Gcn1| GCN1L| mKIAA0219	GCN1 general control of amino-acid synthesis 1-like 1 (yeast)	Gcn1l1
2652	Thg1l	0.650498	3.24772	2.62733	71	48	66628	#B0E0E6,black	Thg1l	66628	chr11	45945306	45955503	3968	-	P1005	NM_001080969	TSS3401	protein_coding	.	tRNA-histidine guanylyltransferase 1-like (S. cerevisiae)	Thg1l
19738	Rassf7	0.650731	4.17927	3.5594	143	100	66985	#B0E0E6,black	Rassf7	66985	chr7	141215860	141218658	1525	+	P5699	NM_025886	TSS6801	protein_coding	2400009B11Rik| AW210608	Ras association (RalGDS /AF-6) domain family (N-terminal) member 7	Rassf7
20415	Zfp827	0.651039	4.69473	4.07555	208	147	622675	#B0E0E6,black	Zfp827	622675	chr8	79028437	79193766	7604	+	P26333	NM_178267	TSS4036	protein_coding	2810449M09Rik| D630040G17Rik| Znf827	zinc finger protein 827	Zfp827
2416	Mtfp1	0.651299	2.12153	1.50293	28	17	67900	#B0E0E6,black	Mtfp1	67900	chr11	4091481	4095431	1396	-	P5886	NM_026443	TSS10088	protein_coding	1700020C11Rik| 2610507A21Rik| AV005788| Mtp18	mitochondrial fission process 1	Mtfp1
12199	2500004C02Rik	0.651299	2.12153	1.50293	28	17	72326	#B0E0E6,black	2500004C02Rik	72326	chr2	153341157	153345810	1898	-		NR_040318	TSS8456	lncRNA	RP23-192G18.7	RIKEN cDNA 2500004C02 gene	2500004C02Rik
9294	Lrpprc	0.651568	7.47213	6.85412	1475	1063	72416	#B0E0E6,black	Lrpprc	72416	chr17	84705247	84790786	4621	-	P21270	NM_028233	TSS235	protein_coding	3110001K13Rik| C76645| Gp130| Lrp130| Lsfc	leucine-rich PPR-motif containing	Lrpprc
2944	Ubb	0.651606	1.13553	0.517598	10	4	22187	#B0E0E6,black	Ubb	22187	chr11	62551504	62551595	92	+	P7023	NM_011664	TSS6473	protein_coding	AL033289| Rps27a| Uba52| Ubb2| Ubc	ubiquitin B	Ubb
5587	Cmya5	0.651606	1.13553	0.517598	10	4	76469	#B0E0E6,black	Cmya5	76469	chr13	93040715	93144724	11848	-	P19197	NM_023821	TSS18200	protein_coding	2310076E16Rik| 2310076E21Rik| AA420382| AI504003| sr553| Srfsd| Tims	cardiomyopathy associated 5	Cmya5
6236	Tssk4	0.651606	1.13553	0.517598	10	4	71099	#B0E0E6,black	Tssk4	71099	chr14	55650184	55652539	2058	+	P25333	NM_027673	TSS5290	protein_coding	1700020B19Rik| 4933424F08Rik| TSK-4| TSSK-4	testis-specific serine kinase 4	Tssk4
14100	4933430I17Rik	0.651606	1.13553	0.517598	10	4	214106	#B0E0E6,black	4933430I17Rik	214106	chr4	62525369	62547993	1783	+	P10445	NM_177607	TSS15027	protein_coding	bN189G18.7	RIKEN cDNA 4933430I17 gene	4933430I17Rik
14250	Atg4c	0.651606	1.13553	0.517598	10	4	242557	#B0E0E6,black	Atg4c	242557	chr4	99193934	99259787	3315	+	P15561	NM_175029	TSS22273	protein_coding	Apg4-C| Apg4c| Atg4cl| Autl1	autophagy related 4C, cysteine peptidase	Atg4c
18873	Alpk3	0.651606	1.13553	0.517598	10	4	116904	#B0E0E6,black	Alpk3	116904	chr7	81057600	81105612	6369	+	P17267	NM_054085	TSS16416	protein_coding	AW319487| D330016D04| MAK| Midori| mKIAA1330	alpha-kinase 3	Alpk3
21920	Slc35g2	0.651606	1.13553	0.517598	10	4	245020	#B0E0E6,black	Slc35g2	245020	chr9	100552188	100571085	1585	-	P11677	NM_001101483	TSS4820	protein_coding	Gm519| Tmem22	solute carrier family 35, member G2	Slc35g2
20668	Enkd1	0.651813	4.54743	3.92996	187	132	102124	#B0E0E6,black	Enkd1	102124	chr8	105703652	105708168	1277	-	P9198	NM_198299	TSS7286	protein_coding	AI606951| E130303B06Rik	enkurin domain containing 1	Enkd1
7453	Gm5643	0.651926	2.96769	2.35047	57	38	434858	#B0E0E6,black	Gm5643	434858	chr15	103240454	103244028	1034	+		NR_002883_1	TSS27534	misc_RNA	EG434858	predicted gene 5643	Gm5643
23121	Tspyl2	0.651979	3.74939	3.13229	104	72	52808	#B0E0E6,black	Tspyl2	52808	chrX	152336852	152342484	2758	-	P6478	NM_029836	TSS17601	protein_coding	CDA1| CINAP| DENTT| DXBwg1396e| DXHXS1008E| E130307F10Rik	TSPY-like 2	Tspyl2
14729	Extl1	0.652897	2.80425	2.18918	50	33	56219	#B0E0E6,black	Extl1	56219	chr4	134356373	134372547	4114	-	P15872	NM_019578	TSS25587	protein_coding	D430033M16Rik	exostoses (multiple)-like 1	Extl1
1748	4930483K19Rik	0.653079	1.81298	1.19831	21	12	74953	#B0E0E6,black	4930483K19Rik	74953	chr10	76545871	76562226	1237	-		NR_045354	TSS23183	lncRNA	.	RIKEN cDNA 4930483K19 gene	4930483K19Rik
13016	Lmna	0.653079	1.81298	1.19831	21	12	16905	#B0E0E6,black	Lmna	16905	chr3	88481148	88503352	3458	-	P7552	NM_001002011	TSS21091	protein_coding	Dhe	lamin A	Lmna
3440	Bzrap1	0.653316	3.05339	2.43925	61	41	207777	#B0E0E6,black	Bzrap1	207777	chr11	87760541	87785928	7616	+	P7146	NM_172449	TSS10507	protein_coding	D230016K05| mKIAA0612| PRAX-1	benzodiazepine receptor associated protein 1	Bzrap1
15703	Nup54	0.65338	3.71035	3.09634	101	70	269113	#B0E0E6,black	Nup54	269113	chr5	92415540	92435199	2332	-	P15705	NM_183392	TSS18090	protein_coding	3110079L04Rik| 54kDa	nucleoporin 54	Nup54
14415	Mmachc	0.654033	3.61491	3.00234	94	65	67096	#B0E0E6,black	Mmachc	67096	chr4	116702434	116708385	1930	-	P20086	NM_025962	TSS22821	protein_coding	1810037K07Rik	methylmalonic aciduria cblC type, with homocystinuria	Mmachc
19552	Srcap	0.654097	5.05307	4.44064	269	192	100043597	#B0E0E6,black	Srcap	100043597	chr7	127511983	127561219	10904	+	P13419	NM_001304266	TSS27466	protein_coding	B930091H02Rik| D030022P06Rik| F630004O05Rik	Snf2-related CREBBP activator protein	Srcap
8504	Gng13	0.654554	3.13429	2.52288	65	44	64337	#B0E0E6,black	Gng13	64337	chr17	25717172	25719102	414	+	P20715	NM_022422	TSS14854	protein_coding	1500031D04Rik| AB030194| Ggamma13	guanine nucleotide binding protein (G protein), gamma 13	Gng13
1014	Aldh9a1	0.654647	6.24207	5.63086	624	450	56752	#B0E0E6,black	Aldh9a1	56752	chr1	167349991	167368530	2833	+	P6621	NM_019993	TSS4341	protein_coding	AA139417| Abaldh| ESTM40| TMABA-DH| Tmabadh	aldehyde dehydrogenase 9, subfamily A1	Aldh9a1
15854	Zfp605	0.654683	3.33587	2.72474	76	52	675812	#B0E0E6,black	Zfp605	675812	chr5	110110092	110129794	3158	+	P9324	NM_001163996	TSS2534	protein_coding	A830023I12Rik	zinc finger protein 605	Zfp605
1494	Fam229b	0.654782	3.51271	2.90179	87	60	66337	#B0E0E6,black	Fam229b	66337	chr10	39118808	39133895	730	-	P15860	NM_183254	TSS12564	protein_coding	1700025K23Rik	family with sequence similarity 229, member B	Fam229b
18628	Gys1	0.655325	5.3356	4.72588	329	236	14936	#B0E0E6,black	Gys1	14936	chr7	45434839	45456617	3681	+	P22923	NM_030678	TSS13618	protein_coding	Gys3| MGS	glycogen synthase 1, muscle	Gys1
10599	Rbm20	0.655758	2.40848	1.79972	36	23	73713	#B0E0E6,black	Rbm20	73713	chr19	53677306	53867080	6592	+	P23373	NM_001170847	TSS6494	protein_coding	1110018J23Rik| 2010003H22Rik| AI646761	RNA binding motif protein 20	Rbm20
3301	Gm11201	0.655831	1.99728	1.38868	25	15	790910	#B0E0E6,black	Gm11201	790910	chr11	79023597	79035005	3347	+		NR_045873	TSS18331	lncRNA	ENSMUSG00000072637| OTTMUSG00000000169	predicted gene 11201	Gm11201
18396	Sbsn	0.655831	1.99728	1.38868	25	15	282619	#B0E0E6,black	Sbsn	282619	chr7	30751471	30756134	732	+	P6019	NM_001083903	TSS19290	protein_coding	1110005D19Rik| AI747508	suprabasin	Sbsn
6636	Slc1a3	0.655975	1.41996	0.811674	14	7	20512	#B0E0E6,black	Slc1a3	20512	chr15	8634124	8710807	4206	-	P14674	NM_148938	TSS24160	protein_coding	AI504299| B430115D02Rik| Eaat1| GLAST| GLAST-1| GLU-T| GluT-1| Gmt1| MGluT1	solute carrier family 1 (glial high affinity glutamate transporter), member 3	Slc1a3
13710	Plag1	0.655975	1.41996	0.811674	14	7	56711	#B0E0E6,black	Plag1	56711	chr4	3901158	3938405	4635	-	P19678	NM_019969	TSS5291	protein_coding	.	pleiomorphic adenoma gene 1	Plag1
18249	Cyp2t4	0.655975	1.41996	0.811674	14	7	384724	#B0E0E6,black	Cyp2t4	384724	chr7	27153714	27158564	1512	+	P8152	NM_001100184	TSS3560	protein_coding	Gm1448| Gm1450	cytochrome P450, family 2, subfamily t, polypeptide 4	Cyp2t4
20398	Hmox1	0.655975	1.41996	0.811674	14	7	15368	#B0E0E6,black	Hmox1	15368	chr8	75093618	75100593	1576	+	P18549	NM_010442	TSS21026	protein_coding	D8Wsu38e| Hemox| Hmox| HO-1| HO1| Hsp32	heme oxygenase 1	Hmox1
20560	Bbs2	0.655975	1.41996	0.811674	14	7	67378	#B0E0E6,black	Bbs2	67378	chr8	94067954	94098811	2947	-	P15509	NM_026116	TSS27552	protein_coding	2410125H22Rik| AI447581	Bardet-Biedl syndrome 2 (human)	Bbs2
15832	Dgkq	0.656018	4.51758	3.90939	183	130	110524	#B0E0E6,black	Dgkq	110524	chr5	108647044	108660769	4545	-	P16136	NM_199011	TSS6156	protein_coding	110kDa| DAGK| Dagk4| DAGK7| Dgkd	diacylglycerol kinase, theta	Dgkq
23172	Map3k15	0.656299	4.77261	4.16504	220	157	270672	#B0E0E6,black	Map3k15	270672	chrX	159988433	160123351	4348	+	P9294	NM_001163085	TSS15291	protein_coding	BC031147| MEKK15	mitogen-activated protein kinase kinase kinase 15	Map3k15
15080	Cptp	0.656531	3.46659	2.85952	84	58	79554	#B0E0E6,black	Cptp	79554	chr4	155864723	155869440	2662	-	P19311	NM_024472	TSS7309	protein_coding	Gltpd1	ceramide-1-phosphate transfer protein	Cptp
21116	Tmem205	0.657083	2.82876	2.22291	51	34	235043	#B0E0E6,black	Tmem205	235043	chr9	21921009	21927535	1516	-	P6479	NM_001253869	TSS2377	protein_coding	.	transmembrane protein 205	Tmem205
12660	Pde7a	0.657173	6.76459	6.15894	900	653	18583	#B0E0E6,black	Pde7a	18583	chr3	19223109	19311322	6486	-	P2524	NM_008802	TSS7357	protein_coding	AU015378| AW047537	phosphodiesterase 7A	Pde7a
14734	Aunip	0.657207	4.91106	4.30548	243	174	69885	#B0E0E6,black	Aunip	69885	chr4	134510999	134523922	1270	+	P4534	NM_001081099	TSS27074	protein_coding	2610002D18Rik| Clhc1	aurora kinase A and ninein interacting protein	Aunip
18899	Stard5	0.657657	4.25357	3.64898	151	107	170460	#B0E0E6,black	Stard5	170460	chr7	83632017	83642328	2425	+	P18527	NM_023377	TSS7185	protein_coding	2310058G22Rik| AI607880| D7Ertd152e	StAR-related lipid transfer (START) domain containing 5	Stard5
3714	Zfp385c	0.657944	4.38336	3.7794	166	118	278304	#B0E0E6,black	Zfp385c	278304	chr11	100626219	100650693	4090	-	P26144	NM_177790	TSS17093	protein_coding	A930006D11Rik| Znf385c	zinc finger protein 385C	Zfp385c
3549	Hoxb4	0.657993	2.16068	1.55683	29	18	15412	#B0E0E6,black	Hoxb4	15412	chr11	96318267	96321638	2566	+	P20293	NM_010459	TSS26177	protein_coding	Hox-2.6	homeobox B4	Hoxb4
8364	Zfp54	0.657993	2.16068	1.55683	29	18	22712	#B0E0E6,black	Zfp54	22712	chr17	21423227	21435384	2536	+	P23283	NM_011760	TSS21898	protein_coding	2810034D10Rik| KRAB10| mszf83| Zfp-54| Zfp76	zinc finger protein 54	Zfp54
13346	Lrig2	0.658085	3.58644	2.98279	92	64	269473	#B0E0E6,black	Lrig2	269473	chr3	104453983	104511856	7112	-	P25447	NM_001025067	TSS16049	protein_coding	4632419I10Rik| BB096938| LIG-2	leucine-rich repeats and immunoglobulin-like domains 2	Lrig2
4667	Rps6ka5	0.658279	2.92285	2.31962	55	37	73086	#B0E0E6,black	Rps6ka5	73086	chr12	100549778	100725028	4406	-	P19464	NM_153587	TSS2302	protein_coding	3110005L17Rik| 6330404E13Rik| AI854034| MSK1| MSPK1| RLPK	ribosomal protein S6 kinase, polypeptide 5	Rps6ka5
3056	Nlgn2	0.658535	4.32424	3.72157	159	113	216856	#B0E0E6,black	Nlgn2	216856	chr11	69823123	69834849	5002	-	P25120	NM_198862	TSS14045	protein_coding	NL2	neuroligin 2	Nlgn2
16021	Trafd1	0.658738	4.44808	3.84586	174	124	231712	#B0E0E6,black	Trafd1	231712	chr5	121371725	121385615	2811	-	P370	NM_001163470	TSS20403	protein_coding	1110008K06Rik| Fln29	TRAF type zinc finger domain containing 1	Trafd1
5960	Dph3	0.6588	3.22942	2.62733	70	48	105638	#B0E0E6,black	Dph3	105638	chr14	32080517	32085692	1330	-	P21591	NM_001284346	TSS20988	protein_coding	DELGIP1| DelgipP1| Desr1| KTI11| Zcsl2	diphthamine biosynthesis 3	Dph3
5859	Fut11	0.658988	4.12091	3.51924	137	97	73068	#B0E0E6,black	Fut11	73068	chr14	20694968	20700197	3344	+	P14083	NM_028428	TSS19777	protein_coding	3110009G03Rik| AI317183	fucosyltransferase 11	Fut11
12080	Rbbp9	0.659018	1.65745	1.05584	18	10	26450	#B0E0E6,black	Rbbp9	26450	chr2	144542265	144550859	2160	-	P9255	NM_015754	TSS3308	protein_coding	Bog	retinoblastoma binding protein 9	Rbbp9
14349	Dmrta2	0.659018	1.65745	1.05584	18	10	242620	#B0E0E6,black	Dmrta2	242620	chr4	109978025	109983684	2947	+	P15497	NM_172296	TSS21463	protein_coding	Dmrt5	doublesex and mab-3 related transcription factor like family A2	Dmrta2
7598	2610318N02Rik	0.659298	4.85845	4.25746	234	168	70458	#B0E0E6,black	2610318N02Rik	70458	chr16	17113398	17125106	1266	-	P21354	NM_183287	TSS7968	protein_coding	AL033325	RIKEN cDNA 2610318N02 gene	2610318N02Rik
6525	Klf12	0.659737	2.30745	1.70741	33	21	16597	#B0E0E6,black	Klf12	16597	chr14	99870640	100149796	5734	-	P17746	NM_010636	TSS26738	protein_coding	2700063E05Rik| AI225908| AI315654| AP-2rep| B130052C06Rik| D530033K05Rik	Kruppel-like factor 12	Klf12
18520	Ctu1	0.660001	3.74939	3.14993	104	73	233189	#B0E0E6,black	Ctu1	233189	chr7	43672031	43678297	2459	+	P19183	NM_145582	TSS17612	protein_coding	Atpbd3| BC005752	cytosolic thiouridylase subunit 1	Ctu1
19667	Stk32c	0.660074	2.75393	2.15463	48	32	57740	#B0E0E6,black	Stk32c	57740	chr7	139103638	139213307	2279	-	P2999	NM_001162540	TSS9756	protein_coding	PKE| Pkek| YANK3	serine /threonine kinase 32C	Stk32c
12138	Gins1	0.660246	4.77261	4.17369	220	158	69270	#B0E0E6,black	Gins1	69270	chr2	150909594	150931280	1087	+	P9918	NM_027014	TSS9841	protein_coding	2810418N01Rik| Gins4| mKIAA0186| PSF1	GINS complex subunit 1 (Psf1 homolog)	Gins1
14730	Pafah2	0.660269	3.09441	2.49553	63	43	100163	#B0E0E6,black	Pafah2	100163	chr4	134396320	134427412	3477	+	P12633	NM_133880	TSS15454	protein_coding	2310074E22Rik| AI507170	platelet-activating factor acetylhydrolase 2	Pafah2
5369	Idnk	0.660668	5.3356	4.7376	329	238	75731	#B0E0E6,black	Idnk	75731	chr13	58157649	58164693	1511	+	P24817	NM_198004	TSS18618	protein_coding	5133401N09Rik	idnK gluconokinase homolog (E. coli)	Idnk
19604	Plekha1	0.661105	3.1731	2.57605	67	46	101476	#B0E0E6,black	Plekha1	101476	chr7	130865910	130913302	3321	+	P18778	NM_133942	TSS7136	protein_coding	AA960558| C920009D07Rik| TAPP1	pleckstrin homology domain containing, family A (phosphoinositide binding specific) member 1	Plekha1
10840	Rabl6	0.661111	7.12156	6.52452	1155	844	227624	#B0E0E6,black	Rabl6	227624	chr2	25583018	25608446	3155	-	P2706	NM_001024616	TSS3125	protein_coding	B230208H17Rik| parf| Rbel1| Rbel1a| Rbel1b	RAB, member RAS oncogene family-like 6	Rabl6
17922	Pla2g4c	0.661259	1.86131	1.2646	22	13	232889	#B0E0E6,black	Pla2g4c	232889	chr7	13325667	13360668	3485	+	P12188	NM_001168504	TSS27682	protein_coding	D7Ertd445e	phospholipase A2, group IVC (cytosolic, calcium-independent)	Pla2g4c
4536	Map3k9	0.661511	0.878052	0.281888	7	2	338372	#B0E0E6,black	Map3k9	338372	chr12	81714950	81781170	12044	-	P995	NM_001174107	TSS11302	protein_coding	E130314H24Rik| Mlk1| Prke1	mitogen-activated protein kinase kinase kinase 9	Map3k9
4654	Ttc8	0.661511	0.878052	0.281888	7	2	76260	#B0E0E6,black	Ttc8	76260	chr12	98920574	98983238	2480	+	P6719	NM_029553	TSS878	protein_coding	0610012F22Rik| AV001447| BBS8	tetratricopeptide repeat domain 8	Ttc8
4766	Slc25a47	0.661511	0.878052	0.281888	7	2	104910	#B0E0E6,black	Slc25a47	104910	chr12	108851129	108856815	1580	+	P25213	NM_001012310	TSS20586	protein_coding	AI132487| AI876593| HDMCP	solute carrier family 25, member 47	Slc25a47
4912	Edaradd	0.661511	0.878052	0.281888	7	2	171211	#B0E0E6,black	Edaradd	171211	chr13	12471209	12520450	8103	-	P13174	NM_133643	TSS18879	protein_coding	1810032E07Rik| 5830469M23Rik| A630043P06| cr	EDAR (ectodysplasin-A receptor)-associated death domain	Edaradd
7302	Rnd1	0.661511	0.878052	0.281888	7	2	223881	#B0E0E6,black	Rnd1	223881	chr15	98669205	98677461	2203	-	P1033	NM_172612	TSS15951	protein_coding	A830014L09Rik| Arhs	Rho family GTPase 1	Rnd1
9116	Sema6b	0.661511	0.878052	0.281888	7	2	20359	#B0E0E6,black	Sema6b	20359	chr17	56123085	56140343	3977	-	P1670	NM_013662	TSS3964	protein_coding	Sema| Seman| semaZ| VIb	sema domain, transmembrane domain (TM), and cytoplasmic domain, (semaphorin) 6B	Sema6b
10979	Aif1l	0.661511	0.878052	0.281888	7	2	108897	#B0E0E6,black	Aif1l	108897	chr2	31950303	31973442	2953	+	P9952	NM_145144	TSS18184	protein_coding	2810003C17Rik| AI043124| C87647| Iba2	allograft inflammatory factor 1-like	Aif1l
11821	Ltk	0.661511	0.878052	0.281888	7	2	17005	#B0E0E6,black	Ltk	17005	chr2	119751326	119760431	3080	-	P2412	NM_203345	TSS15974	protein_coding	.	leukocyte tyrosine kinase	Ltk
12475	Bmp7	0.661511	0.878052	0.281888	7	2	12162	#B0E0E6,black	Bmp7	12162	chr2	172868012	172940321	3670	-	P8081	NM_007557	TSS8868	protein_coding	OP1	bone morphogenetic protein 7	Bmp7
13889	Gm13306	0.661511	0.878052	0.281888	7	2	100039863	#B0E0E6,black	Gm13306	100039863	chr4	42153445	42158846	917	+	P4493	NM_001199962_1	TSS3717	protein_coding	OTTMUSG00000011352	predicted gene 13306	Gm13306
13891	Gm2002	0.661511	0.878052	0.281888	7	2	100038993	#B0E0E6,black	Gm2002	100038993	chr4	42158116	42165901	2551	-	P12092	NM_001100596_3	TSS4938	protein_coding	100038993	predicted gene 2002	Gm2002
14792	Rap1gap	0.661511	0.878052	0.281888	7	2	110351	#B0E0E6,black	Rap1gap	110351	chr4	137664726	137729861	3552	+	P4936	NM_029563	TSS26034	protein_coding	1300019I11Rik| 2310004O14Rik| AI427470| ARPP-90| Gap| Rap1ga1| Rap1GAP1	Rap1 GTPase-activating protein	Rap1gap
21521	Hykk	0.661511	0.878052	0.281888	7	2	235386	#B0E0E6,black	Hykk	235386	chr9	54917290	54949924	5103	+	P19780	NM_177351	TSS164	protein_coding	Agphd1| C630028N24Rik	hydroxylysine kinase 1	Hykk
21994	Cacna2d2	0.661511	0.878052	0.281888	7	2	56808	#B0E0E6,black	Cacna2d2	56808	chr9	107399880	107529343	5673	+	P928	NM_001174050	TSS19701	protein_coding	a2d2| Cacna2d| du| mKIAA0558| td| torpid	calcium channel, voltage-dependent, alpha 2 /delta subunit 2	Cacna2d2
22927	5730416F02Rik	0.661511	0.878052	0.281888	7	2	70550	#B0E0E6,black	5730416F02Rik	70550	chrX	109001485	109002296	812	+		NR_033596	TSS11349	misc_RNA	.	RIKEN cDNA 5730416F02 gene	5730416F02Rik
13639	Ssx2ip	0.661979	4.5251	3.92996	184	132	99167	#B0E0E6,black	Ssx2ip	99167	chr3	146404642	146440137	3714	+	P2755	NM_138744	TSS14144	protein_coding	Adip| AU014939| AU042321	synovial sarcoma, X breakpoint 2 interacting protein	Ssx2ip
19349	Ipo7	0.662041	5.40653	4.81152	346	251	233726	#B0E0E6,black	Ipo7	233726	chr7	110018425	110055114	3117	+	P13950	NM_181517	TSS27117	protein_coding	A330055O14Rik| C330016G14| Imp7| Ranbp7	importin 7	Ipo7
3155	Tax1bp3	0.662377	2.56258	1.96831	41	27	76281	#B0E0E6,black	Tax1bp3	76281	chr11	73177083	73182046	1417	+	P3388	NM_029564	TSS12499	protein_coding	1300011C24Rik| TIP-1	Tax1 (human T cell leukemia virus type I) binding protein 3	Tax1bp3
2125	Csrp2	0.662839	3.61491	3.02164	94	66	13008	#B0E0E6,black	Csrp2	13008	chr10	110920176	110939514	889	+	P7613	NM_007792	TSS10730	protein_coding	AW551867| Crp2| SmLim	cysteine and glycine-rich protein 2	Csrp2
15828	Pcgf3	0.662839	3.61491	3.02164	94	66	69587	#B0E0E6,black	Pcgf3	69587	chr5	108461332	108503099	3731	+	P26310	NM_172716	TSS20384	protein_coding	2310035N15Rik| AI662857| D630042K08Rik| DONG1| E430039C14| Rnf3| RNF3A	polycomb group ring finger 3	Pcgf3
9891	Zadh2	0.66315	4.76628	4.17369	219	158	225791	#B0E0E6,black	Zadh2	225791	chr18	84088158	84097514	3321	+	P5339	NM_146090	TSS6289	protein_coding	C530046K17Rik| Pthr3	zinc binding alcohol dehydrogenase, domain containing 2	Zadh2
22284	Foxp3	0.663612	5.64261	5.05102	409	298	20371	#B0E0E6,black	Foxp3	20371	chrX	7579676	7595243	3928	+	P21179	NM_054039	TSS22890	protein_coding	JM2| scurfin| sf	forkhead box P3	Foxp3
9102	Ebi3	0.664208	4.18877	3.59847	144	103	50498	#B0E0E6,black	Ebi3	50498	chr17	55952623	55957022	1171	+	P6713	NM_015766	TSS19138	protein_coding	EBI-3| IL-27	Epstein-Barr virus induced gene 3	Ebi3
94	Fam135a	0.66451	1.21206	0.622426	11	5	68187	#B0E0E6,black	Fam135a	68187	chr1	24010758	24100341	6467	-	P3306	NM_026604	TSS4244	protein_coding	4921533L14Rik| AI256732| AI835491	family with sequence similarity 135, member A	Fam135a
2240	Slc26a10	0.66451	1.21206	0.622426	11	5	216441	#B0E0E6,black	Slc26a10	216441	chr10	127172426	127180645	2215	-	P17331	NM_177615	TSS25729	protein_coding	C78409| D630010I07	solute carrier family 26, member 10	Slc26a10
9215	Trmt61b	0.664622	3.82445	3.23505	110	78	68789	#B0E0E6,black	Trmt61b	68789	chr17	71557027	71598761	3224	-		NR_027952	TSS9873	lncRNA	1110039F03Rik| 623451| Gm6431	tRNA methyltransferase 61B	Trmt61b
20694	Prmt7	0.66486	5.07884	4.48997	274	199	214572	#B0E0E6,black	Prmt7	214572	chr8	106211054	106251694	2254	+	P6836	NM_145404	TSS4529	protein_coding	4933402B05Rik| BC006705	protein arginine N-methyltransferase 7	Prmt7
9801	Spire1	0.664994	3.8724	3.28382	114	81	68166	#B0E0E6,black	Spire1	68166	chr18	67488209	67552721	5083	-	P17295	NM_194355	TSS26528	protein_coding	6030430B19Rik| AI415299| AU022898| AW550622| Spir-1	spire homolog 1 (Drosophila)	Spire1
19634	Edrf1	0.665071	4.29815	3.70973	156	112	214764	#B0E0E6,black	Edrf1	214764	chr7	133637675	133673017	5338	+	P17261	NM_178115	TSS7987	protein_coding	2700050L05Rik| AU022667| AW558805	erythroid differentiation regulatory factor 1	Edrf1
5606	Zbed3	0.665442	2.34192	1.7543	34	22	72114	#B0E0E6,black	Zbed3	72114	chr13	95323605	95337842	2651	+	P4373	NM_001302538	TSS23722	protein_coding	0610037K01Rik| 2610005H11Rik| AU018975| AU024588	zinc finger, BED type containing 3	Zbed3
8827	Mdc1	0.665488	5.44271	4.8552	355	259	240087	#B0E0E6,black	Mdc1	240087	chr17	35841498	35859670	7352	+	P7791	NM_001010833	TSS13203	protein_coding	6820401C03| AA413496| mKIAA0170| Nfbd1	mediator of DNA damage checkpoint 1	Mdc1
17066	Alms1	0.665552	3.68372	3.09634	99	70	236266	#B0E0E6,black	Alms1	236266	chr6	85587531	85702751	9984	+	P25228	NM_145223	TSS21494	protein_coding	bbb	Alstrom syndrome 1	Alms1
13571	Slc39a8	0.665851	3.40271	2.81598	80	56	67547	#B0E0E6,black	Slc39a8	67547	chr3	135825279	135888572	3930	+	P10612	NM_026228	TSS25239	protein_coding	4933419D20Rik| AA986696| BIGM103| ZIP-8| Zip8	solute carrier family 39 (metal ion transporter), member 8	Slc39a8
20904	Ccsap	0.665928	3.73649	3.14993	103	73	73420	#B0E0E6,black	Ccsap	73420	chr8	123840844	123860209	2673	-	P13224	NM_028536	TSS25930	protein_coding	1700054N08Rik| AI853424	centriole, cilia and spindle associated protein	Ccsap
8562	Hmga1	0.66601	6.7145	6.12811	869	639	15361	#B0E0E6,black	Hmga1	15361	chr17	27556574	27563672	2224	+	P584	NM_001166536	TSS17555	protein_coding	AL023995| Hmga1a| Hmga1b| Hmgi| Hmgiy| Hmgy	high mobility group AT-hook 1	Hmga1
7027	H1f0	0.666233	6.78353	6.19763	912	671	14958	#B0E0E6,black	H1f0	14958	chr15	79028212	79030500	2289	+	P23588	NM_008197	TSS7463	protein_coding	D130017D06Rik| H1(0)| H1fv	H1 histone family, member 0	H1f0
13892	Il11ra2	0.666482	1.4831	0.897735	15	8	16158	#B0E0E6,black	Il11ra2	16158	chr4	42158116	42656395	2242	-	P12092	NM_010550_1	TSS4938	protein_coding	ENSMUSG00000066201| Etl-2| Etl2| Il11ra-ps1	interleukin 11 receptor, alpha chain 2	Il11ra2
20975	Yap1	0.666482	1.4831	0.897735	15	8	22601	#B0E0E6,black	Yap1	22601	chr9	7932001	8004596	4169	-	P12729	NM_009534	TSS3435	protein_coding	AI325207| Yap| Yap65| Yki| Yorkie	yes-associated protein 1	Yap1
23014	Tceal8	0.666482	1.4831	0.897735	15	8	66684	#B0E0E6,black	Tceal8	66684	chrX	136168984	136172251	2358	-	P8506	NM_001168578	TSS24735	protein_coding	3930402F23Rik	transcription elongation factor A (SII)-like 8	Tceal8
18850	Idh2	0.666779	5.45063	4.86591	357	261	269951	#E0FFFF,black	Idh2	269951	chr7	80094847	80115350	1702	-	P23598	NM_173011	TSS21920	protein_coding	E430004F23| Idh-2| IDPm	isocitrate dehydrogenase 2 (NADP+), mitochondrial	Idh2
1149	Cep170	0.66679	4.7146	4.1299	211	153	545389	#E0FFFF,black	Cep170	545389	chr1	176733653	176807124	6930	-	P12167	NM_001099637	TSS17742	protein_coding	4933426L22Rik| A330004A13Rik| AI195353	centrosomal protein 170	Cep170
14622	Marcksl1	0.666842	3.13429	2.54971	65	45	17357	#E0FFFF,black	Marcksl1	17357	chr4	129513581	129515981	1601	+	P20757	NM_010807	TSS17335	protein_coding	AL022768| AW215397| AW536807| D4Bc1| F52| MacMARCKS| Macs2| Macs3| Mlp| Mrp	MARCKS-like 1	Marcksl1
12139	Ninl	0.667317	3.21089	2.62733	69	48	78177	#E0FFFF,black	Ninl	78177	chr2	150934519	151009398	5093	-	P22168	NM_207204	TSS19747	protein_coding	4930519N13Rik| Gm1004| Gm1634| mKIAA0980	ninein-like	Ninl
4022	Snhg20	0.667528	4.47162	3.88852	177	128	76972	#E0FFFF,black	Snhg20	76972	chr11	117076783	117078955	600	+		NR_027059	TSS479	lncRNA	2810008D09Rik	small nucleolar RNA host gene 20	Snhg20
22135	Tmppe	0.667703	4.69473	4.11201	208	151	100504715	#E0FFFF,black	Tmppe	100504715	chr9	114401095	114411201	6856	+	P1129	NM_001200002	TSS12010	protein_coding	.	transmembrane protein with metallophosphoesterase domain	Tmppe
11601	Ambra1	0.667712	4.28048	3.69778	154	111	228361	#E0FFFF,black	Ambra1	228361	chr2	91730138	91918849	5017	+	P8869	NM_172669	TSS908	protein_coding	2310079H06Rik| A130023A14| AA474864| AV021921| D030051N19Rik| mKIAA1736	autophagy /beclin 1 regulator 1	Ambra1
7045	Kdelr3	0.667745	3.28363	2.701	73	51	105785	#E0FFFF,black	Kdelr3	105785	chr15	79516408	79527739	1414	+	P24125	NM_134090	TSS18499	protein_coding	AI173274	KDEL (Lys-Asp-Glu-Leu) endoplasmic reticulum protein retention receptor 3	Kdelr3
10384	Lipo1	0.667878	1.71118	1.12883	19	11	329055	#E0FFFF,black	Lipo1	329055	chr19	33555281	33590311	2721	-	P10488	NM_001013770	TSS16663	protein_coding	EG329055| Gm5097	lipase, member O3	Lipo1
7894	Spice1	0.668182	4.10092	3.51924	135	97	212514	#E0FFFF,black	Spice1	212514	chr16	44347401	44388492	4342	+	P24420	NM_144550	TSS25266	protein_coding	Ccdc52| D16Ertd480e	spindle and centriole associated protein 1	Spice1
19371	Tead1	0.668344	2.80425	2.22291	50	34	21676	#E0FFFF,black	Tead1	21676	chr7	112679320	112906805	9962	+	P9529	NM_001166584	TSS9949	protein_coding	2610024B07Rik| B230114H05Rik| Gtrgeo5| mTEF-1| Tcf13| TEAD-1| TEF-1	TEA domain family member 1	Tead1
16335	Zfp316	0.66927	2.9896	2.41026	58	40	54201	#E0FFFF,black	Zfp316	54201	chr5	143249695	143270022	6893	-	P3020	NM_017467	TSS733	protein_coding	Emzf1| Mzf3| Znf316	zinc finger protein 316	Zfp316
19760	Chid1	0.669389	4.82838	4.2493	229	167	68038	#E0FFFF,black	Chid1	68038	chr7	141493136	141539857	4223	-	P22505	NM_026522	TSS17633	protein_coding	3110023E09Rik| AI841869	chitinase domain containing 1	Chid1
4840	Brf1	0.669605	4.8762	4.29759	237	173	72308	#E0FFFF,black	Brf1	72308	chr12	112959862	113000621	2755	-	P5762	NM_028193	TSS992	protein_coding	2510002F24Rik| GTF3B| mTFIIIB90| TAF3C| TAFIII90| TFIIIB90	BRF1, RNA polymerase III transcription initiation factor 90 kDa subunit	Brf1
15594	Aasdh	0.669631	3.65659	3.07802	97	69	231326	#E0FFFF,black	Aasdh	231326	chr5	76875935	76905514	3694	-	P9806	NM_173765	TSS10710	protein_coding	A230062G08Rik| A830035E16| Acsf4| U26	aminoadipate-semialdehyde dehydrogenase	Aasdh
6499	Kbtbd6	0.669721	2.08129	1.50293	27	17	432879	#E0FFFF,black	Kbtbd6	432879	chr14	79451835	79454816	2982	+	P25851	NM_001034882	TSS23083	protein_coding	EG432879| Gm5465| Zbtbd6	kelch repeat and BTB (POZ) domain containing 6	Kbtbd6
15822	Ccdc18	0.669781	5.10918	4.53094	280	205	73254	#E0FFFF,black	Ccdc18	73254	chr5	108132914	108232949	4657	+	P19488	NM_028481	TSS2549	protein_coding	1700021E15Rik| 4932411G06Rik| NY-SAR-41	coiled-coil domain containing 18	Ccdc18
9877	Ctdp1	0.669893	4.45597	3.87797	175	127	67655	#E0FFFF,black	Ctdp1	67655	chr18	80407959	80469667	3685	-	P22968	NM_026295	TSS195	protein_coding	4930563P03Rik| AW553592	CTD (carboxy-terminal domain, RNA polymerase II, polypeptide A) phosphatase, subunit 1	Ctdp1
6924	Zfp623	0.669996	3.15383	2.57605	66	46	78834	#E0FFFF,black	Zfp623	78834	chr15	75940952	75949400	2486	+	P18097	NM_030199	TSS23949	protein_coding	2610029D06Rik| AI847036	zinc finger protein 623	Zfp623
10501	Cutc	0.669996	3.15383	2.57605	66	46	66388	#E0FFFF,black	Cutc	66388	chr19	43753023	43768638	1412	+	P4387	NM_001113562	TSS24159	protein_coding	2310039I18Rik| AI326282| CGI-32	cutC copper transporter	Cutc
2717	Mgat4b	0.670082	3.76218	3.18459	105	75	103534	#E0FFFF,black	Mgat4b	103534	chr11	50225335	50235103	2429	+	P22135	NM_145926	TSS26338	protein_coding	AA407995| GnTIVb	mannoside acetylglucosaminyltransferase 4, isoenzyme B	Mgat4b
3713	Nkiras2	0.670809	4.36671	3.79069	164	119	71966	#E0FFFF,black	Nkiras2	71966	chr11	100622955	100627602	2013	+	P18040	NM_028024	TSS17538	protein_coding	2410003M04Rik| 4930527H08Rik| D630018G21Rik| KBRAS2	NFKB inhibitor interacting Ras-like protein 2	Nkiras2
14954	Mthfr	0.670834	3.36968	2.7937	78	55	17769	#E0FFFF,black	Mthfr	17769	chr4	148039077	148059562	5072	+	P15269	NM_010840	TSS7964	protein_coding	AI323986	5,10-methylenetetrahydrofolate reductase	Mthfr
11021	Zbtb34	0.670884	2.37558	1.79972	35	23	241311	#E0FFFF,black	Zbtb34	241311	chr2	33406108	33431324	6602	-	P17146	NM_001276332	TSS9905	protein_coding	Gm349| mKIAA1993	zinc finger and BTB domain containing 34	Zbtb34
1462	Ncoa7	0.671181	6.38323	5.808	689	510	211329	#E0FFFF,black	Ncoa7	211329	chr10	30645582	30803107	5338	-	P4411	NM_001111267	TSS6257	protein_coding	9030406N13Rik	nuclear receptor coactivator 7	Ncoa7
19000	Acer3	0.671318	2.5029	1.92797	39	26	66190	#E0FFFF,black	Acer3	66190	chr7	98213660	98309527	4058	-	P26545	NM_025408	TSS11581	protein_coding	1110057L18Rik| 5430429L08Rik| AV015045| Phca	alkaline ceramidase 3	Acer3
3107	Spag7	0.671358	5.85143	5.27658	474	350	216873	#E0FFFF,black	Spag7	216873	chr11	70663769	70669416	1131	-	P13017	NM_001167669	TSS1798	protein_coding	5730443G10| ACRP| FSA-1| Fsa1l	sperm associated antigen 7	Spag7
9894	Cndp2	0.67169	5.80585	5.23172	459	339	66054	#E0FFFF,black	Cndp2	66054	chr18	84667465	84685702	2124	-	P24818	NM_001289531	TSS8811	protein_coding	0610010E05Rik| C76600| Cn2| Dip-2| Pep-1| Pep1	CNDP dipeptidase 2 (metallopeptidase M20 family)	Cndp2
3398	Pigw	0.671998	2.7281	2.15463	47	32	70325	#E0FFFF,black	Pigw	70325	chr11	84876313	84880285	2735	-	P13369	NM_027388	TSS16412	protein_coding	2610044A17Rik| Gwt1	phosphatidylinositol glycan anchor biosynthesis, class W	Pigw
9940	Rps6kb2	0.671998	2.7281	2.15463	47	32	58988	#E0FFFF,black	Rps6kb2	58988	chr19	4156977	4163245	1491	-	P2267	NM_021485	TSS18319	protein_coding	70kDa| S6K2	ribosomal protein S6 kinase, polypeptide 2	Rps6kb2
20782	Nudt7	0.671998	2.7281	2.15463	47	32	67528	#E0FFFF,black	Nudt7	67528	chr8	114133574	114152312	1039	+	P15288	NM_024446	TSS8204	protein_coding	1300007B24Rik| 2210404C19Rik	nudix (nucleoside diphosphate linked moiety X)-type motif 7	Nudt7
7601	Ydjc	0.6721	5.58621	5.01296	393	290	69101	#E0FFFF,black	Ydjc	69101	chr16	17146967	17148857	1320	+	P13544	NM_026940	TSS27510	protein_coding	1810015A11Rik| 4930521M19Rik	YdjC homolog (bacterial)	Ydjc
7246	Pus7l	0.672105	3.77485	3.20161	106	76	78895	#E0FFFF,black	Pus7l	78895	chr15	94522640	94543507	2848	-	P25272	NM_172437	TSS7225	protein_coding	3000003F02Rik	pseudouridylate synthase 7-like	Pus7l
18719	Fancf	0.67227	2.82876	2.25587	51	35	100040608	#E0FFFF,black	Fancf	100040608	chr7	51860577	51862267	1691	-	P19633	NM_001115087	TSS11709	protein_coding	A730016A17	Fanconi anemia, complementation group F	Fancf
23051	Rbm41	0.672361	3.8724	3.29971	114	82	237073	#E0FFFF,black	Rbm41	237073	chrX	139889511	139998595	6759	-	P19116	NM_001172148	TSS3446	protein_coding	BB131279| D330023I21Rik	RNA binding motif protein 41	Rbm41
8563	Hmga1-rs1	0.672386	6.69629	6.12365	858	637	111241	#E0FFFF,black	Hmga1-rs1	111241	chr17	27556653	27563671	1431	+	P12686	NM_001166477	TSS9942	protein_coding	ENSMUSG00000041059| Hmgi-rs1	high mobility group AT-hook I, related sequence 1	Hmga1-rs1
6970	C030006K11Rik	0.672507	2.92285	2.35047	55	38	223665	#E0FFFF,black	C030006K11Rik	223665	chr15	76721465	76723845	2012	-	P22603	NM_145472	TSS23851	protein_coding	1110033I13Rik	RIKEN cDNA C030006K11 gene	C030006K11Rik
6305	Phf11c	0.672901	3.09441	2.52288	63	44	628705	#E0FFFF,black	Phf11c	628705	chr14	59380833	59393512	1590	-	P26494	NM_001164289	TSS16578	protein_coding	EG628705| Gm6907| Phf11	PHD finger protein 11C	Phf11c
14976	Kif1b	0.672952	6.30239	5.73097	651	483	16561	#E0FFFF,black	Kif1b	16561	chr4	149176319	149307698	19401	-	P26319	NM_001290995	TSS19756	protein_coding	A530096N05Rik| AI448212| AI506502| D4Mil1e| KIF1Bp130| KIF1Bp204	kinesin family member 1B	Kif1b
3242	Cpd	0.673012	6.96864	6.39734	1038	772	12874	#E0FFFF,black	Cpd	12874	chr11	76777208	76847008	9152	-	P10540	NM_007754	TSS16838	protein_coding	AA960140| AW322530| D830034L15Rik	carboxypeptidase D	Cpd
12295	Rprd1b	0.673191	6.57112	6.00021	786	584	70470	#E0FFFF,black	Rprd1b	70470	chr2	158028497	158078207	4713	+	P17520	NM_027434	TSS18207	protein_coding	2610304G08Rik| 2810446G03Rik| Crept	regulation of nuclear pre-mRNA domain containing 1B	Rprd1b
17581	Lrp6	0.673366	4.92249	4.35196	245	180	16974	#E0FFFF,black	Lrp6	16974	chr6	134446478	134566913	9366	-	P21367	NM_008514	TSS8168	protein_coding	C030016K15Rik| Cd| Gw| ska26| ska<m26Jus>| skax26	low density lipoprotein receptor-related protein 6	Lrp6
14611	S100pbp	0.673585	3.45088	2.88081	83	59	74648	#E0FFFF,black	S100pbp	74648	chr4	129150825	129189482	1546	-	P2876	NM_029036	TSS20727	protein_coding	4930429A08Rik| AI851343| S100pbpr	S100P binding protein	S100pbp
8531	Nme4	0.67367	4.51002	3.94014	182	133	56520	#E0FFFF,black	Nme4	56520	chr17	26091745	26095470	863	-	P14317	NM_019731	TSS3464	protein_coding	2610027N22Rik| 2810024O08Rik| 5730493H09Rik| NM23-M4| Nm23M4	NME /NM23 nucleoside diphosphate kinase 4	Nme4
10107	Stx5a	0.673852	4.62646	4.05696	198	145	56389	#E0FFFF,black	Stx5a	56389	chr19	8741424	8755642	2508	+	P26569	NM_001167799	TSS27428	protein_coding	0610031F24Rik| D19Ertd627e| Stx5	syntaxin 5A	Stx5a
2887	Mprip	0.674455	5.68351	5.1153	421	312	26936	#E0FFFF,black	Mprip	26936	chr11	59662495	59780860	8784	+	P6571	NM_201245	TSS7331	protein_coding	9530046C02| AA536749| AI647711| C76423| mKIAA0864| p116Rip| Rhoip3| RIP3	myosin phosphatase Rho interacting protein	Mprip
8986	Slc35b2	0.676037	4.5548	3.98997	188	138	73836	#E0FFFF,black	Slc35b2	73836	chr17	45564152	45567669	2138	+	P20393	NM_028662	TSS15195	protein_coding	1110003M08Rik| AA407792| AI842275| PAPST1| Slc35b1	solute carrier family 35, member B2	Slc35b2
9419	Trappc8	0.676041	4.18877	3.62395	144	105	75964	#E0FFFF,black	Trappc8	75964	chr18	20817224	20896078	5613	-	P24193	NM_177038	TSS4407	protein_coding	5033403J15Rik| AI845423| D030074E01Rik| mKIAA1012| Trs85	trafficking protein particle complex 8	Trappc8
12749	Bbs12	0.676042	4.07041	3.5056	132	96	241950	#E0FFFF,black	Bbs12	241950	chr3	37312554	37321451	4749	+	P10095	NM_001008502	TSS7575	protein_coding	Gm1805| Gm407| Gm721	Bardet-Biedl syndrome 12 (human)	Bbs12
8066	Rwdd2b	0.676054	3.33587	2.77108	76	54	53858	#E0FFFF,black	Rwdd2b	53858	chr16	87433331	87440592	2104	-	P19748	NM_016924	TSS12081	protein_coding	ORF5	RWD domain containing 2B	Rwdd2b
11990	Fastkd5	0.676068	2.75393	2.18918	48	33	380601	#E0FFFF,black	Fastkd5	380601	chr2	130613838	130630027	3127	-	P18474	NM_001146084	TSS25529	protein_coding	C78212| mKIAA1792	FAST kinase domains 5	Fastkd5
7190	Alg12	0.676072	2.64772	2.08297	44	30	223774	#E0FFFF,black	Alg12	223774	chr15	88805243	88819318	2351	-	P13907	NM_001142357	TSS11779	protein_coding	ECM39	asparagine-linked glycosylation 12 (alpha-1,6-mannosyltransferase)	Alg12
10729	St8sia6	0.67608	2.40848	1.84375	36	24	241230	#E0FFFF,black	St8sia6	241230	chr2	13654936	13793520	3159	-	P26587	NM_145838	TSS25853	protein_coding	1700007J08Rik| AI314453| AI875066| Siat8f| ST8SiaVI	ST8 alpha-N-acetyl-neuraminide alpha-2,8-sialyltransferase 6	St8sia6
10226	A330040F15Rik	0.676086	2.27213	1.70741	32	21	74333	#E0FFFF,black	A330040F15Rik	74333	chr19	12585868	12596566	1106	-		NR_015503	TSS15873	lncRNA	.	RIKEN cDNA A330040F15 gene	A330040F15Rik
15805	Brdt	0.676086	2.27213	1.70741	32	21	114642	#E0FFFF,black	Brdt	114642	chr5	107331194	107387058	4710	+	P3723	NM_001079873	TSS14147	protein_coding	7420412D09Rik| Brd6| Fsrg3	bromodomain, testis-specific	Brdt
5069	Hist1h2bb	0.676093	2.12153	1.55683	28	18	319178	#E0FFFF,black	Hist1h2bb	319178	chr13	23746734	23747223	490	+	P17721	NM_175664	TSS11981	protein_coding	H2b-143	histone cluster 1, H2bb	Hist1h2bb
21611	Lrrc49	0.676093	2.12153	1.55683	28	18	102747	#E0FFFF,black	Lrrc49	102747	chr9	60587235	60688134	3111	-	P22397	NM_001146046	TSS16492	protein_coding	AI430817| AW050057| D430025H09Rik| p79| PGs4	leucine rich repeat containing 49	Lrrc49
15767	Arhgap24	0.676112	1.76298	1.19831	20	12	231532	#E0FFFF,black	Arhgap24	231532	chr5	102481391	102897937	3498	+	P4940	NM_029270	TSS9650	protein_coding	0610025G21Rik	Rho GTPase activating protein 24	Arhgap24
7345	2310068J16Rik	0.676127	1.54359	0.978951	16	9	70281	#E0FFFF,black	2310068J16Rik	70281	chr15	99972167	99973287	1121	-		NR_028124	TSS21607	lncRNA	.	RIKEN cDNA 2310068J16 gene	2310068J16Rik
12041	Plcb4	0.676127	1.54359	0.978951	16	9	18798	#E0FFFF,black	Plcb4	18798	chr2	135741830	136013068	3692	+	P4770	NM_013829	TSS4115	protein_coding	A930039J07Rik| AI854601| C230058B11Rik	phospholipase C, beta 4	Plcb4
13456	Vcam1	0.676127	1.54359	0.978951	16	9	22329	#E0FFFF,black	Vcam1	22329	chr3	116110020	116129688	3398	-	P3504	NM_011693	TSS13715	protein_coding	CD106| Vcam-1	vascular cell adhesion molecule 1	Vcam1
16049	Ift81	0.676127	1.54359	0.978951	16	9	12589	#E0FFFF,black	Ift81	12589	chr5	122550204	122614518	2950	-	P4869	NM_009879	TSS21432	protein_coding	AW060663| Cdv-1| Cdv-1r| Cdv1	intraflagellar transport 81	Ift81
156	Tsga10	0.676147	1.28474	0.720151	12	6	211484	#E0FFFF,black	Tsga10	211484	chr1	37754572	37865298	4515	-	P12251	NM_207228	TSS16720	protein_coding	4933432N21Rik| AI843383| Gm217| Mtsga10	testis specific 10	Tsga10
4496	Plek2	0.676147	1.28474	0.720151	12	6	27260	#E0FFFF,black	Plek2	27260	chr12	78888697	78906938	1551	-	P20745	NM_013738	TSS10393	protein_coding	.	pleckstrin 2	Plek2
4555	Dnal1	0.676147	1.28474	0.720151	12	6	105000	#E0FFFF,black	Dnal1	105000	chr12	84114328	84143510	5758	+	P3501	NM_028821	TSS8994	protein_coding	1700010H15Rik| AW121714| Dnalc1| E330027P08Rik	dynein, axonemal, light chain 1	Dnal1
5887	4931406H21Rik	0.676147	1.28474	0.720151	12	6	77592	#E0FFFF,black	4931406H21Rik	77592	chr14	25586804	25590661	3858	+		NR_033492	TSS23932	lncRNA	.	RIKEN cDNA 4931406H21 gene	4931406H21Rik
12507	Gm14440	0.676147	1.28474	0.720151	12	6	100503353	#E0FFFF,black	Gm14440	100503353	chr2	175275125	175801037	3461	+	P566	NM_001199308	TSS22209	protein_coding	OTTMUSG00000016618	predicted gene 14440	Gm14440
2315	Wibg	0.676177	0.969079	0.404551	8	3	.	#E0FFFF,black	Wibg	.	chr10	128747879	128766568	1340	+	P11673	NM_001253705	TSS603	.	.	.	Wibg
8502	2810468N07Rik	0.676177	0.969079	0.404551	8	3	72834	#E0FFFF,black	2810468N07Rik	72834	chr17	25570811	25575043	1349	+		NR_045176	TSS15433	lncRNA	.	RIKEN cDNA 2810468N07 gene	2810468N07Rik
9257	Cdc42ep3	0.676177	0.969079	0.404551	8	3	260409	#E0FFFF,black	Cdc42ep3	260409	chr17	79334025	79355091	1967	-	P17247	NM_026514	TSS967	protein_coding	3200001F04Rik| AA986861| Borg2| Cep3| UB1	CDC42 effector protein (Rho GTPase binding) 3	Cdc42ep3
11885	Shf	0.676177	0.969079	0.404551	8	3	435684	#E0FFFF,black	Shf	435684	chr2	122348892	122368918	1558	-	P21652	NM_001013829	TSS14224	protein_coding	.	Src homology 2 domain containing F	Shf
13816	Srsf12	0.676177	0.969079	0.404551	8	3	272009	#E0FFFF,black	Srsf12	272009	chr4	33208991	33233340	2939	+	P6977	NM_177774	TSS112	protein_coding	B830039L16| Sfrs13b| Srrp| Srsf13b	serine /arginine-rich splicing factor 12	Srsf12
16448	1700028E10Rik	0.676177	0.969079	0.404551	8	3	625175	#E0FFFF,black	1700028E10Rik	625175	chr5	151368675	151414083	2718	+		NR_045700	TSS19631	lncRNA	625175| A630054D14| Gm6561	RIKEN cDNA 1700028E10 gene	1700028E10Rik
17779	Nat14	0.676177	0.969079	0.404551	8	3	269854	#E0FFFF,black	Nat14	269854	chr7	4922251	4925006	1612	+	P20127	NM_201355	TSS3866	protein_coding	BC047219	N-acetyltransferase 14	Nat14
18166	Zfp111	0.676177	0.969079	0.404551	8	3	56707	#E0FFFF,black	Zfp111	56707	chr7	24193215	24208149	7134	-	P10487	NM_019940	TSS18551	protein_coding	.	zinc finger protein 111	Zfp111
19285	Ppfibp2	0.676177	0.969079	0.404551	8	3	19024	#E0FFFF,black	Ppfibp2	19024	chr7	107595051	107748583	4189	+	P907	NM_008905	TSS20762	protein_coding	Cclp1	PTPRF interacting protein, binding protein 2 (liprin beta 2)	Ppfibp2
545	4933400F21Rik	0.676226	0.564422	0	4	0	74403	#E0FFFF,black	4933400F21Rik	74403	chr1	89676507	89683892	3611	-		NR_015540	TSS1180	lncRNA	1700091C04Rik| 4930565K10Rik	RIKEN cDNA 4933400F21 gene	4933400F21Rik
666	Inhbb	0.676226	0.564422	0	4	0	16324	#E0FFFF,black	Inhbb	16324	chr1	119415465	119422248	4255	-	P21414	NM_008381	TSS7226	protein_coding	.	inhibin beta-B	Inhbb
798	Lmod1	0.676226	0.564422	0	4	0	93689	#E0FFFF,black	Lmod1	93689	chr1	135324813	135368065	3942	+	P15855	NM_053106	TSS10859	protein_coding	9530015K06Rik| SM-Lmod	leiomodin 1 (smooth muscle)	Lmod1
1113	Pydc3	0.676226	0.564422	0	4	0	100033459	#E0FFFF,black	Pydc3	100033459	chr1	173673680	173698392	2987	+	P21790	NM_001162938	TSS10831	protein_coding	9830148g24rik| E430029J22Rik	pyrin domain containing 3	Pydc3
1573	Nepn	0.676226	0.564422	0	4	0	66650	#E0FFFF,black	Nepn	66650	chr10	52391608	52404604	1823	+	P24557	NM_025684	TSS16593	protein_coding	5730521E12Rik| Npn| periolin	nephrocan	Nepn
1931	Smim24	0.676226	0.564422	0	4	0	72273	#E0FFFF,black	Smim24	72273	chr10	81393064	81395079	575	+	P17223	NM_001099917	TSS1936	protein_coding	2210404O07Rik	small integral membrane protein 24	Smim24
2056	5730420D15Rik	0.676226	0.564422	0	4	0	70523	#E0FFFF,black	5730420D15Rik	70523	chr10	95417375	95428640	1279	+		NR_045339	TSS372	lncRNA	.	RIKEN cDNA 5730420D15 gene	5730420D15Rik
3288	Vtn	0.676226	0.564422	0	4	0	22370	#E0FFFF,black	Vtn	22370	chr11	78499120	78502325	1745	+	P20095	NM_011707	TSS1771	protein_coding	AI256434| Vn	vitronectin	Vtn
3769	Mpp3	0.676226	0.564422	0	4	0	13384	#E0FFFF,black	Mpp3	13384	chr11	101999653	102026955	2847	-	P3386	NM_007863	TSS15953	protein_coding	6430514B01| Dlgh3	membrane protein, palmitoylated 3 (MAGUK p55 subfamily member 3)	Mpp3
4118	Sectm1a	0.676226	0.564422	0	4	0	209588	#E0FFFF,black	Sectm1a	209588	chr11	121067403	121081139	1615	-	P2381	NM_145373	TSS25100	protein_coding	BC010462	secreted and transmembrane 1A	Sectm1a
4420	Atl1	0.676226	0.564422	0	4	0	73991	#E0FFFF,black	Atl1	73991	chr12	69893105	69964085	2818	+	P9942	NM_178628	TSS2147	protein_coding	4930435M24Rik| Adfsp| Fsp1| Spg3| Spg3a	atlastin GTPase 1	Atl1
4742	D430019H16Rik	0.676226	0.564422	0	4	0	268595	#E0FFFF,black	D430019H16Rik	268595	chr12	105453856	105493095	5786	+	P9673	NM_001252508	TSS25327	protein_coding	AI852661	RIKEN cDNA D430019H16 gene	D430019H16Rik
5140	Foxq1	0.676226	0.564422	0	4	0	15220	#E0FFFF,black	Foxq1	15220	chr13	31558170	31560974	2805	+	P19274	NM_008239	TSS24730	protein_coding	HFH-1| Hfh1| Hfh1l| sa	forkhead box Q1	Foxq1
5143	Foxc1	0.676226	0.564422	0	4	0	17300	#E0FFFF,black	Foxc1	17300	chr13	31806646	31810635	3990	+	P19168	NM_008592	TSS5431	protein_coding	ch| fkh-1| Fkh1| FREAC3| frkhda| Mf1| Mf4	forkhead box C1	Foxc1
5282	9430083A17Rik	0.676226	0.564422	0	4	0	77428	#E0FFFF,black	9430083A17Rik	77428	chr13	51097738	51100727	2990	-		NR_029463	TSS21922	lncRNA	.	RIKEN cDNA 9430083A17 gene	9430083A17Rik
5458	Zfp457	0.676226	0.564422	0	4	0	431706	#E0FFFF,black	Zfp457	431706	chr13	67292451	67306412	2116	-	P25531	NM_001003666	TSS26804	protein_coding	Rslcan-6	zinc finger protein 457	Zfp457
5527	Zfp72	0.676226	0.564422	0	4	0	238722	#E0FFFF,black	Zfp72	238722	chr13	74371426	74376566	1629	-	P15031	NM_001081680	TSS11197	protein_coding	Zfp74	zinc finger protein 72	Zfp72
6623	5430437J10Rik	0.676226	0.564422	0	4	0	71432	#E0FFFF,black	5430437J10Rik	71432	chr15	5496318	5594983	1166	+		NR_045274	TSS16104	lncRNA	.	RIKEN cDNA 5430437J10 gene	5430437J10Rik
6657	Amacr	0.676226	0.564422	0	4	0	17117	#E0FFFF,black	Amacr	17117	chr15	10981756	10996624	2575	+	P22746	NM_008537	TSS648	protein_coding	Macr1	alpha-methylacyl-CoA racemase	Amacr
7592	Vpreb1	0.676226	0.564422	0	4	0	22362	#E0FFFF,black	Vpreb1	22362	chr16	16868401	16869255	768	-	P2390	NM_016982	TSS4804	protein_coding	CD179a| Vpreb-1	pre-B lymphocyte gene 1	Vpreb1
7682	Snord66	0.676226	0.564422	0	4	0	100217430	#E0FFFF,black	Snord66	100217430	chr16	20684256	20684313	58	+		NR_028530	TSS13550	snoRNA	MBII-142| snoRNA142	small nucleolar RNA, C /D box 66	Snord66
7698	Liph	0.676226	0.564422	0	4	0	239759	#E0FFFF,black	Liph	239759	chr16	21953818	21995542	4222	-	P21186	NM_001289582	TSS26346	protein_coding	C130037N08Rik| D16Wsu119e| H06| lpd1| lpd2| Lpdlr| mPA-PLA1| P3| PLA1B	lipase, member H	Liph
7834	2010005H15Rik	0.676226	0.564422	0	4	0	76770	#E0FFFF,black	2010005H15Rik	76770	chr16	36221562	36257427	528	+	P16014	NM_029733	TSS2084	protein_coding	.	RIKEN cDNA 2010005H15 gene	2010005H15Rik
8373	Zfp229	0.676226	0.564422	0	4	0	381067	#E0FFFF,black	Zfp229	381067	chr17	21733724	21748969	4526	+	P1415	NM_001164676	TSS8665	protein_coding	.	zinc finger protein 229	Zfp229
8818	Dpcr1	0.676226	0.564422	0	4	0	268949	#E0FFFF,black	Dpcr1	268949	chr17	35635755	35643695	2608	-	P2339	NM_001033366	TSS18603	protein_coding	Gm630	diffuse panbronchiolitis critical region 1 (human)	Dpcr1
9630	Gm4013	0.676226	0.564422	0	4	0	100042757	#E0FFFF,black	Gm4013	100042757	chr18	42274380	42275197	416	-		NR_033452	TSS13915	lncRNA	100042757	predicted gene 4013	Gm4013
10084	1700105P06Rik	0.676226	0.564422	0	4	0	654802	#E0FFFF,black	1700105P06Rik	654802	chr19	7383003	7383557	555	+		NR_045703	TSS6859	lncRNA	.	RIKEN cDNA 1700105P06 gene	1700105P06Rik
10383	Rnls	0.676226	0.564422	0	4	0	67795	#E0FFFF,black	Rnls	67795	chr19	33137745	33392295	1629	-	P17204	NM_001146342	TSS25543	protein_coding	6530404N21Rik| AI452315| AW060440| C10orf59	renalase, FAD-dependent amine oxidase	Rnls
10433	Plce1	0.676226	0.564422	0	4	0	74055	#E0FFFF,black	Plce1	74055	chr19	38524197	38785100	9509	+	P12152	NM_019588	TSS2042	protein_coding	4933403A21Rik| mKIAA1516| Plce| PLCepsilon	phospholipase C, epsilon 1	Plce1
11053	Lhx6	0.676226	0.564422	0	4	0	16874	#E0FFFF,black	Lhx6	16874	chr2	36081953	36105408	3482	-	P22045	NM_008500	TSS15439	protein_coding	Lhx6.1	LIM homeobox protein 6	Lhx6
11666	Platr14	0.676226	0.564422	0	4	0	74959	#E0FFFF,black	Platr14	74959	chr2	104559184	104571429	1099	+		NR_040322	TSS1473	lncRNA	4930500J02Rik	pluripotency associated transcript 14	Platr14
11981	Tmem239	0.676226	0.564422	0	4	0	66766	#E0FFFF,black	Tmem239	66766	chr2	130406522	130407794	1139	+	P16313	NM_025753	TSS26606	protein_coding	4933425O20Rik	transmembrane 239	Tmem239
12524	Gm14322	0.676226	0.564422	0	4	0	626802	#E0FFFF,black	Gm14322	626802	chr2	177759288	177773275	4020	+	P24946	NM_001243903	TSS6389	protein_coding	OTTMUSG00000016321	predicted gene 14322	Gm14322
12533	Ppp1r3d	0.676226	0.564422	0	4	0	228966	#E0FFFF,black	Ppp1r3d	228966	chr2	178411206	178414463	3258	-	P16592	NM_001085501	TSS6334	protein_coding	2610024M03Rik| Gm359	protein phosphatase 1, regulatory subunit 3D	Ppp1r3d
12835	Erich6	0.676226	0.564422	0	4	0	545527	#E0FFFF,black	Erich6	545527	chr3	58616300	58637207	2195	-	P7367	NM_001081262	TSS17258	protein_coding	4932431H17Rik| Fam194a	glutamate rich 6	Erich6
12874	Kcnab1	0.676226	0.564422	0	4	0	16497	#E0FFFF,black	Kcnab1	16497	chr3	65109368	65378225	3476	+	P14572	NM_010597	TSS17738	protein_coding	Akr8a8| Kvbeta1.1| mKv(beta)1	potassium voltage-gated channel, shaker-related subfamily, beta member 1	Kcnab1
13671	Asb17	0.676226	0.564422	0	4	0	66772	#E0FFFF,black	Asb17	66772	chr3	153844247	153853615	1048	+	P15037	NM_025758	TSS2101	protein_coding	4933436O18Rik	ankyrin repeat and SOCS box-containing 17	Asb17
14580	Tfap2e	0.676226	0.564422	0	4	0	332937	#E0FFFF,black	Tfap2e	332937	chr4	126716003	126736269	2117	-	P23381	NM_198960	TSS14283	protein_coding	AI505200| AP-2e| Tcfap2e	transcription factor AP-2, epsilon	Tfap2e
15422	Zbtb49	0.676226	0.564422	0	4	0	75079	#E0FFFF,black	Zbtb49	75079	chr5	38200044	38220428	2985	-	P9934	NM_029162	TSS3722	protein_coding	4930518A03Rik| Zfp509| Znf509	zinc finger and BTB domain containing 49	Zbtb49
15584	Kdr	0.676226	0.564422	0	4	0	16542	#E0FFFF,black	Kdr	16542	chr5	75933270	75978428	5451	-	P15430	NM_010612	TSS13661	protein_coding	6130401C07| Flk-1| Flk1| Krd-1| Ly73| sVEGFR-2| VEGFR-2| VEGFR2	kinase insert domain protein receptor	Kdr
15699	Cxcl9	0.676226	0.564422	0	4	0	17329	#E0FFFF,black	Cxcl9	17329	chr5	92321331	92328079	2905	-	P21315	NM_008599	TSS2333	protein_coding	BB139920| CMK| crg-10| Mig| MuMIG| Scyb9	chemokine (C-X-C motif) ligand 9	Cxcl9
15712	2010109A12Rik	0.676226	0.564422	0	4	0	75610	#E0FFFF,black	2010109A12Rik	75610	chr5	93206518	93213474	548	+	P8238	NM_029363	TSS23730	protein_coding	.	RIKEN cDNA 2010109A12 gene	2010109A12Rik
15750	Tmem150c	0.676226	0.564422	0	4	0	231503	#E0FFFF,black	Tmem150c	231503	chr5	100077873	100159808	3083	-	P11551	NM_182841	TSS25975	protein_coding	.	transmembrane protein 150C	Tmem150c
15911	Ssh1	0.676226	0.564422	0	4	0	231637	#E0FFFF,black	Ssh1	231637	chr5	113942219	113993757	3174	-	P24187	NM_198109	TSS2907	protein_coding	AW551225| Gm1394| Gm1395| mSSH-1L| SSH-1	slingshot homolog 1 (Drosophila)	Ssh1
15943	Cabp1	0.676226	0.564422	0	4	0	29867	#E0FFFF,black	Cabp1	29867	chr5	115168691	115186121	1181	-	P22653	NM_013879	TSS9093	protein_coding	caldendrin	calcium binding protein 1	Cabp1
16859	Aqp1	0.676226	0.564422	0	4	0	11826	#E0FFFF,black	Aqp1	11826	chr6	55336299	55348555	2760	+	P25102	NM_007472	TSS25998	protein_coding	CHIP28	aquaporin 1	Aqp1
17117	Gm5577	0.676226	0.564422	0	4	0	434064	#E0FFFF,black	Gm5577	434064	chr6	87981683	87984180	1423	+		NR_026990	TSS7756	lncRNA	EG434064	predicted gene 5577	Gm5577
17260	Prrt3	0.676226	0.564422	0	4	0	210673	#E0FFFF,black	Prrt3	210673	chr6	113493639	113501931	3842	-	P1644	NM_001289699	TSS978	protein_coding	6330505P20| B230206N24Rik	proline-rich transmembrane protein 3	Prrt3
17466	Cracr2a	0.676226	0.564422	0	4	0	381812	#E0FFFF,black	Cracr2a	381812	chr6	127577975	127629938	1094	+	P18300	NM_001033464	TSS25791	protein_coding	Efcab4b| Gm1073| Gm462	calcium release activated channel regulator 2A	Cracr2a
17533	Klra10	0.676226	0.564422	0	4	0	16628	#E0FFFF,black	Klra10	16628	chr6	130269194	130281928	823	-	P8111	NM_008459	TSS2731	protein_coding	Ly49i2| Ly49J	killer cell lectin-like receptor subfamily A, member 10	Klra10
18656	Kcnj14	0.676226	0.564422	0	4	0	211480	#E0FFFF,black	Kcnj14	211480	chr7	45816467	45824747	2639	-	P9987	NM_145963	TSS27197	protein_coding	A930026G01Rik| IRK4| Kir2.4	potassium inwardly-rectifying channel, subfamily J, member 14	Kcnj14
18752	Mkrn3	0.676226	0.564422	0	4	0	22652	#E0FFFF,black	Mkrn3	22652	chr7	62417593	62420139	2547	-	P24031	NM_011746	TSS17130	protein_coding	D7H15S9-1| Zfp127	makorin, ring finger protein, 3	Mkrn3
18962	Ccdc89	0.676226	0.564422	0	4	0	70054	#E0FFFF,black	Ccdc89	70054	chr7	90426312	90428664	2353	+	P26410	NM_027298	TSS14597	protein_coding	1700019B01Rik| AU022100| BOIP	coiled-coil domain containing 89	Ccdc89
19019	Gm4980	0.676226	0.564422	0	4	0	.	#E0FFFF,black	Gm4980	.	chr7	99624067	99627103	3037	-	P22121	NM_001195529	TSS23502	.	.	.	Gm4980
20358	Nxnl1	0.676226	0.564422	0	4	0	234404	#E0FFFF,black	Nxnl1	234404	chr8	71560555	71566649	2778	-	P6021	NM_145598	TSS27131	protein_coding	A930031O08Rik| RdCVF| Txnl6	nucleoredoxin-like 1	Nxnl1
20714	Nqo1	0.676226	0.564422	0	4	0	18104	#E0FFFF,black	Nqo1	18104	chr8	107388225	107403205	1552	-	P844	NM_008706	TSS7641	protein_coding	AV001255| Dia4| Dtd| Nmo-1| Nmo1| Nmor1| Ox-1| Ox1| Qr1	NAD(P)H dehydrogenase, quinone 1	Nqo1
20845	Jph3	0.676226	0.564422	0	4	0	57340	#E0FFFF,black	Jph3	57340	chr8	121730559	121791083	3903	+	P21291	NM_020605	TSS2712	protein_coding	JP-3| Jp3	junctophilin 3	Jph3
21197	Ddx25	0.676226	0.564422	0	4	0	30959	#E0FFFF,black	Ddx25	30959	chr9	35541848	35558470	1675	-	P12713	NM_013932	TSS130	protein_coding	AW047046| GRTH	DEAD (Asp-Glu-Ala-Asp) box polypeptide 25	Ddx25
21414	BC049352	0.676226	0.564422	0	4	0	408059	#E0FFFF,black	BC049352	408059	chr9	45195766	45249985	1679	+	P390	NM_001198971	TSS10929	protein_coding	.	cDNA sequence BC049352	BC049352
21497	Exph5	0.676226	0.564422	0	4	0	320051	#E0FFFF,black	Exph5	320051	chr9	53301670	53381158	9601	+	P4693	NM_176846	TSS20265	protein_coding	AC079869.22gm5| B130009M24Rik| E030050P12| Kiaa0624| slac2-b| Slac2b	exophilin 5	Exph5
21550	Man2c1os	0.676226	0.564422	0	4	0	76794	#E0FFFF,black	Man2c1os	76794	chr9	57129982	57131290	888	-		NR_102289	TSS5174	lncRNA	2410133F24Rik| AI851351	mannosidase, alpha, class 2C, member 1, opposite strand	Man2c1os
21581	Islr2	0.676226	0.564422	0	4	0	320563	#E0FFFF,black	Islr2	320563	chr9	58196297	58204319	4763	-	P1912	NM_001161541	TSS18258	protein_coding	B930052A04Rik| Linx| Mbu-3| mKIAA1465	immunoglobulin superfamily containing leucine-rich repeat 2	Islr2
21732	Prtg	0.676226	0.564422	0	4	0	235472	#E0FFFF,black	Prtg	235472	chr9	72807274	72917307	8764	+	P18402	NM_175485	TSS21980	protein_coding	A230098A12Rik| Igdcc5	protogenin	Prtg
21756	Tmod2	0.676226	0.564422	0	4	0	50876	#E0FFFF,black	Tmod2	50876	chr9	75565622	75611325	10258	-	P2643	NM_016711	TSS18865	protein_coding	N-Tmod| NTMOD	tropomodulin 2	Tmod2
22006	Sema3b	0.676226	0.564422	0	4	0	20347	#E0FFFF,black	Sema3b	20347	chr9	107597674	107609241	4482	-	P17585	NM_001291537	TSS16450	protein_coding	SemA| sema5| Semaa| semaV	sema domain, immunoglobulin domain (Ig), short basic domain, secreted, (semaphorin) 3B	Sema3b
22055	Slc26a6	0.676226	0.564422	0	4	0	171429	#E0FFFF,black	Slc26a6	171429	chr9	108854043	108862143	2725	+	P12460	NM_134420	TSS18042	protein_coding	B930010B04Rik| CFEX| Pat-1| Pat1	solute carrier family 26, member 6	Slc26a6
22297	Kcnd1	0.676226	0.564422	0	4	0	16506	#E0FFFF,black	Kcnd1	16506	chrX	7823759	7838278	3815	+	P847	NM_008423	TSS991	protein_coding	1110037K09Rik| Kca2-1| Kv4.1| mShal1| Shal| Shal1	potassium voltage-gated channel, Shal-related family, member 1	Kcnd1
22843	Tex11	0.676226	0.564422	0	4	0	83558	#E0FFFF,black	Tex11	83558	chrX	100838648	101059639	3594	-	P20338	NM_031384	TSS14626	protein_coding	4930565P14Rik| BB024231| ZIP4H	testis expressed gene 11	Tex11
22317	Ftsj1	0.677309	4.40797	3.84586	169	124	54632	#E0FFFF,black	Ftsj1	54632	chrX	8238668	8252406	3419	-	P14206	NM_001290430	TSS6311	protein_coding	AI931847| Ftsj| Ftsjl| Sfc12	FtsJ RNA methyltransferase homolog 1 (E. coli)	Ftsj1
20891	Def8	0.67755	4.16008	3.59847	141	103	23854	#E0FFFF,black	Def8	23854	chr8	123442956	123463899	4169	+	P5645	NM_001253783	TSS16759	protein_coding	AI449518| D8Ertd713e| DEF-8	differentially expressed in FDCP 8	Def8
14804	Mul1	0.677786	3.95267	3.39157	121	88	68350	#E0FFFF,black	Mul1	68350	chr4	138434672	138442265	3732	+	P7301	NM_026689	TSS11950	protein_coding	0610009K11Rik| AV000801| Gide	mitochondrial ubiquitin ligase activator of NFKB 1	Mul1
10953	Crat	0.677842	3.90735	3.34637	117	85	12908	#E0FFFF,black	Crat	12908	chr2	30400476	30415748	4393	-	P4158	NM_007760	TSS23497	protein_coding	AW107812| CARAT	carnitine acetyltransferase	Crat
14391	Mknk1	0.678034	3.76218	3.20161	105	76	17346	#E0FFFF,black	Mknk1	17346	chr4	115839198	115879256	2699	+	P4720	NM_001285488	TSS20927	protein_coding	2410048M24Rik| Mnk1	MAP kinase-interacting serine /threonine kinase 1	Mknk1
9017	Cul7	0.678138	4.68133	4.12099	206	152	66515	#E0FFFF,black	Cul7	66515	chr17	46650338	46664364	5529	+	P121	NM_025611	TSS22034	protein_coding	2510004L20Rik| AA409809| C230011P08Rik| p185| p193	cullin 7	Cul7
7212	Sco2	0.678886	4.24449	3.68573	150	110	100126824	#E0FFFF,black	Sco2	100126824	chr15	89371637	89373818	1145	-	P1238	NM_001111288	TSS8639	protein_coding	.	SCO2 cytochrome c oxidase assembly protein	Sco2
11852	Adal	0.67897	3.21089	2.65231	69	49	75894	#E0FFFF,black	Adal	75894	chr2	121140428	121156680	2657	+	P1154	NM_001290812	TSS6766	protein_coding	4930578F03Rik	adenosine deaminase-like	Adal
10515	Scd1	0.679103	8.45336	7.89506	2920	2197	20249	#E0FFFF,black	Scd1	20249	chr19	44394450	44407709	4837	-	P6565	NM_009127	TSS531	protein_coding	AA589638| ab| AI265570| Scd| Scd-1	stearoyl-Coenzyme A desaturase 1	Scd1
4883	Akr1c18	0.679343	5.02682	4.46903	264	196	105349	#E0FFFF,black	Akr1c18	105349	chr13	4132627	4150631	1172	-	P21529	NM_134066	TSS754	protein_coding	AW146047	aldo-keto reductase family 1, member C18	Akr1c18
5809	Mnd1-ps	0.67951	2.96769	2.41026	57	40	100042415	#E0FFFF,black	Mnd1-ps	100042415	chr14	9884095	9886868	2774	+		NR_030680	TSS7255	misc_RNA	100042415| Gm3833	Mnd1 retrotransposed pseudogene	Mnd1-ps
4405	9330151L19Rik	0.679738	2.87657	2.31962	53	37	414085	#E0FFFF,black	9330151L19Rik	414085	chr12	69197211	69199868	2546	+		NR_033222	TSS17895	lncRNA	.	RIKEN cDNA 9330151L19 gene	9330151L19Rik
8994	Vegfa	0.679748	6.02853	5.4716	537	402	22339	#E0FFFF,black	Vegfa	22339	chr17	46016993	46032377	5417	-	P19978	NM_001025257	TSS16904	protein_coding	Vegf| Vpf	vascular endothelial growth factor A	Vegfa
3817	Arhgap27	0.679984	4.35832	3.80189	163	120	544817	#E0FFFF,black	Arhgap27	544817	chr11	103331484	103363692	6298	-	P18260	NM_133715	TSS19877	protein_coding	2310069I04Rik| 5730442P18Rik| Gm21552| Sh3d20	Rho GTPase activating protein 27	Arhgap27
5584	Serinc5	0.679997	2.77931	2.22291	49	34	218442	#E0FFFF,black	Serinc5	218442	chr13	92611138	92711946	5318	+	P21883	NM_172588	TSS6759	protein_coding	A130038L21Rik| AIGP3| C86123| TPO1	serine incorporator 5	Serinc5
8435	Abca3	0.680178	4.28934	3.73333	155	114	27410	#E0FFFF,black	Abca3	27410	chr17	24352023	24410204	6479	+	P11486	NM_013855	TSS5755	protein_coding	1810036E22Rik| ABC-C| Abc3	ATP-binding cassette, sub-family A (ABC1), member 3	Abca3
18348	Zfp568	0.680285	3.67022	3.11443	98	71	243905	#E0FFFF,black	Zfp568	243905	chr7	29983955	30028282	7448	+	P3039	NM_001033355	TSS16728	protein_coding	C80731| chato| Gm1691	zinc finger protein 568	Zfp568
5059	Hist1h4d	0.680536	4.58389	4.02863	192	142	319156	#E0FFFF,black	Hist1h4d	319156	chr13	23581602	23581969	368	+	P23241	NM_175654	TSS26032	protein_coding	.	histone cluster 1, H4d	Hist1h4d
15690	Thap6	0.680641	2.56258	2.00755	41	28	381650	#E0FFFF,black	Thap6	381650	chr5	91962882	91972137	3673	+		NR_028429	TSS17926	misc_RNA	4930534K21Rik| AI448650	THAP domain containing 6	Thap6
20702	Has3	0.680641	2.56258	2.00755	41	28	15118	#E0FFFF,black	Has3	15118	chr8	106870242	106882902	5912	+	P17220	NM_008217	TSS11046	protein_coding	.	hyaluronan synthase 3	Has3
11672	Prrg4	0.681534	2.30745	1.7543	33	22	228413	#E0FFFF,black	Prrg4	228413	chr2	104830741	104849850	2846	-	P17577	NM_178695	TSS507	protein_coding	9930111I18Rik| TMG4	proline rich Gla (G-carboxyglutamic acid) 4 (transmembrane)	Prrg4
14717	Ubxn11	0.681534	2.30745	1.7543	33	22	67586	#E0FFFF,black	Ubxn11	67586	chr4	134102583	134126780	1577	+	P9410	NM_026257	TSS10349	protein_coding	4930506L07Rik| D4Bwg1540e| Soc| Soci| Ubxd5	UBX domain protein 11	Ubxn11
18689	Tmem86a	0.681534	2.30745	1.7543	33	22	67893	#E0FFFF,black	Tmem86a	67893	chr7	47050640	47054776	1526	+	P18707	NM_026436	TSS26111	protein_coding	1810054O13Rik| AI414959| AW742698	transmembrane protein 86A	Tmem86a
4848	Tmem121	0.682124	2.16068	1.60879	29	19	69195	#E0FFFF,black	Tmem121	69195	chr12	113185903	113189522	1600	+	P25058	NM_153776	TSS25727	protein_coding	2410008J05Rik| Hole	transmembrane protein 121	Tmem121
3924	Cdc42ep4	0.682286	4.11095	3.5594	136	100	56699	#E0FFFF,black	Cdc42ep4	56699	chr11	113726850	113751815	3375	-	P22754	NM_001163346	TSS7606	protein_coding	1500041M20Rik| Borg4| CEP4	CDC42 effector protein (Rho GTPase binding) 4	Cdc42ep4
22977	Cenpi	0.682391	4.40797	3.85664	169	125	102920	#E0FFFF,black	Cenpi	102920	chrX	134308084	134363104	3692	+	P20396	NM_001305631	TSS16186	protein_coding	CENP-I| Fshprh1	centromere protein I	Cenpi
16574	Hilpda	0.682467	8.44099	7.88982	2895	2189	69573	#E0FFFF,black	Hilpda	69573	chr6	29272488	29275449	1106	+	P22292	NM_001190461	TSS2979	protein_coding	2310016C08Rik| AW049004| Hig2	hypoxia inducible lipid droplet associated	Hilpda
8811	Pou5f1	0.682855	1.99728	1.44693	25	16	18999	#E0FFFF,black	Pou5f1	18999	chr17	35506032	35510777	1443	+	P24264	NM_013633	TSS9971	protein_coding	NF-A3| Oct-3| Oct-3 /4| Oct-4| Oct3| Oct3 /4| Oct4| Otf-3| Otf-4| Otf3| Otf3-rs7| Otf3g| Otf4	POU domain, class 5, transcription factor 1	Pou5f1
16798	Fam221a	0.682855	1.99728	1.44693	25	16	231946	#E0FFFF,black	Fam221a	231946	chr6	49367739	49389904	2095	+	P19064	NM_172727	TSS2980	protein_coding	D330028D13Rik	family with sequence similarity 221, member A	Fam221a
21136	Zfp599	0.6832	4.23535	3.68573	149	110	235048	#E0FFFF,black	Zfp599	235048	chr9	22247430	22259895	3574	-	P16985	NM_181419	TSS7056	protein_coding	6720416P20	zinc finger protein 599	Zfp599
2777	Rad50	0.683719	8.94918	8.40066	4121	3123	19360	#E0FFFF,black	Rad50	19360	chr11	53649519	53707319	5153	-	P3338	NM_009012	TSS11198	protein_coding	Mrell| Rad50l	RAD50 double strand break repair protein	Rad50
3575	Gpr179	0.683786	1.81298	1.2646	21	13	217143	#E0FFFF,black	Gpr179	217143	chr11	97332109	97352073	9276	-	P25938	NM_001081220	TSS23503	protein_coding	5330439C02Rik| Gpr158l1	G protein-coupled receptor 179	Gpr179
15332	Ift172	0.68379	2.80425	2.25587	50	35	67661	#E0FFFF,black	Ift172	67661	chr5	31253279	31291114	5304	-	P4937	NM_026298	TSS16863	protein_coding	4930553F24Rik| avc1| Slb| wim	intraflagellar transport 172	Ift172
18230	Hnrnpul1	0.683793	4.12091	3.57254	137	101	232989	#E0FFFF,black	Hnrnpul1	232989	chr7	25722039	25754701	3019	-	P26835	NM_144922	TSS24752	protein_coding	E130317O14Rik| E1B-AP5| E1BAP5| Hnrnpul| Hnrpul1	heterogeneous nuclear ribonucleoprotein U-like 1	Hnrnpul1
22215	Abhd5	0.684362	2.7018	2.15463	46	32	67469	#E0FFFF,black	Abhd5	67469	chr9	122351616	122381523	3148	+	P25024	NM_026179	TSS8120	protein_coding	1300003D03Rik| 2010002J10Rik| CDS| CGI-58| IECN5| NCIE2	abhydrolase domain containing 5	Abhd5
8471	Nubp2	0.68486	5.61116	5.06504	400	301	26426	#E0FFFF,black	Nubp2	26426	chr17	24882611	24886350	1430	-	P4738	NM_011956	TSS3849	protein_coding	D17Wsu11e	nucleotide binding protein 2	Nubp2
3725	Ptrf	0.68501	1.60164	1.05584	17	10	19285	#E0FFFF,black	Ptrf	19285	chr11	100956736	100970617	3218	-	P2676	NM_008986	TSS9820	protein_coding	2310075E07Rik| AW546441| Cav-p60| Cavin	polymerase I and transcript release factor	Ptrf
12765	Mfsd8	0.68501	1.60164	1.05584	17	10	72175	#E0FFFF,black	Mfsd8	72175	chr3	40818172	40846854	3051	-	P1380	NM_028140	TSS16905	protein_coding	2810423E13Rik| AI836898| AV142426| Cln7	major facilitator superfamily domain containing 8	Mfsd8
13220	Adamtsl4	0.68501	1.60164	1.05584	17	10	229595	#E0FFFF,black	Adamtsl4	229595	chr3	95676201	95687917	3918	-	P24991	NM_144899	TSS1108	protein_coding	ADAMTSL-4| Tsrc1	ADAMTS-like 4	Adamtsl4
19588	Slc5a2	0.68501	1.60164	1.05584	17	10	246787	#E0FFFF,black	Slc5a2	246787	chr7	128265697	128272433	2259	+	P21024	NM_133254	TSS23229	protein_coding	Sglt2	solute carrier family 5 (sodium /glucose cotransporter), member 2	Slc5a2
7804	Heg1	0.685539	4.09082	3.54613	134	99	77446	#E0FFFF,black	Heg1	77446	chr16	33684466	33768195	4780	+	P21505	NM_175256	TSS22109	protein_coding	4632417D23Rik| 5530401I02Rik| 9530025L16Rik| BC038614| Gm629| OTTMUSG00000027315	heart development protein with EGF-like domains 1	Heg1
6156	Ndrg2	0.686199	5.79967	5.25636	457	345	29811	#E0FFFF,black	Ndrg2	29811	chr14	51905271	51913488	2157	-	P2054	NM_001145959	TSS7983	protein_coding	AI182517| AU040374| Ndr2| SYLD	N-myc downstream regulated gene 2	Ndrg2
7296	Ccnt1	0.686254	3.40271	2.85952	80	58	12455	#E0FFFF,black	Ccnt1	12455	chr15	98543211	98567636	2175	-	P11752	NM_009833	TSS17630	protein_coding	2810478G24Rik| AI115585| CycT1	cyclin T1	Ccnt1
14689	Fam76a	0.686261	4.39981	3.85664	168	125	230789	#E0FFFF,black	Fam76a	230789	chr4	132899213	132922551	3046	-	P23012	NM_145553	TSS1505	protein_coding	.	family with sequence similarity 76, member A	Fam76a
4065	Rptor	0.68635	3.71035	3.16736	101	74	74370	#E0FFFF,black	Rptor	74370	chr11	119602905	119899591	7022	+	P5388	NM_028898	TSS18544	protein_coding	4932417H02Rik| mKIAA1303| Rap| Raptor	regulatory associated protein of MTOR, complex 1	Rptor
22665	Nsdhl	0.686376	5.77465	5.23172	449	339	18194	#E0FFFF,black	Nsdhl	18194	chrX	72918521	72958528	2218	+	P457	NM_010941	TSS23443	protein_coding	AI747449| Bpa| H105E3| Str| XAP104	NAD(P) dependent steroid dehydrogenase-like	Nsdhl
1150	Sdccag8	0.68642	4.96181	4.41898	252	189	76816	#E0FFFF,black	Sdccag8	76816	chr1	176814660	177020432	2771	+	P24983	NM_029756	TSS2419	protein_coding	2700048G21Rik| 5730470G24Rik| Cccap	serologically defined colon cancer antigen 8	Sdccag8
4560	Fam161b	0.686694	1.35394	0.811674	13	7	217705	#E0FFFF,black	Fam161b	217705	chr12	84345317	84361821	3357	-	P2931	NM_172581	TSS11201	protein_coding	9330169D17| 9830169C18Rik	family with sequence similarity 161, member B	Fam161b
8698	Platr17	0.686694	1.35394	0.811674	13	7	474160	#E0FFFF,black	Platr17	474160	chr17	33905135	33906675	807	+		NR_040470	TSS22370	lncRNA	.	pluripotency associated transcript 17	Platr17
9952	Rhod	0.686694	1.35394	0.811674	13	7	11854	#E0FFFF,black	Rhod	11854	chr19	4425457	4439424	1338	-	P3197	NM_007485	TSS7388	protein_coding	AI326383| Arhd| Rho| RhoHP1| RhoM	ras homolog family member D	Rhod
16937	E230016M11Rik	0.686694	1.35394	0.811674	13	7	320172	#E0FFFF,black	E230016M11Rik	320172	chr6	67036599	67080652	1762	+		NR_040278	TSS12526	lncRNA	.	RIKEN cDNA E230016M11 gene	E230016M11Rik
15439	Cpeb2	0.686724	2.34192	1.79972	34	23	231207	#E0FFFF,black	Cpeb2	231207	chr5	43233463	43289724	6847	+	P21327	NM_175937	TSS12421	protein_coding	A630055H10Rik| Cpe-bp2	cytoplasmic polyadenylation element binding protein 2	Cpeb2
12968	Rps3a1	0.686731	11.0593	10.5171	17819	13573	20091	#E0FFFF,black	Rps3a1	20091	chr3	86137940	86142668	943	-	P2947	NM_016959	TSS12990	protein_coding	Rps3a	ribosomal protein S3A1	Rps3a1
10199	Stx3	0.686739	3.33587	2.7937	76	55	20908	#E0FFFF,black	Stx3	20908	chr19	11775118	11819403	4982	-	P1194	NM_011502	TSS5516	protein_coding	Syn-3	syntaxin 3	Stx3
22865	Hdac8	0.686739	3.33587	2.7937	76	55	70315	#E0FFFF,black	Hdac8	70315	chrX	102284640	102505148	1724	-	P3169	NM_027382	TSS12778	protein_coding	2610007D20Rik	histone deacetylase 8	Hdac8
8440	E4f1	0.686742	3.65659	3.11443	97	71	13560	#E0FFFF,black	E4f1	13560	chr17	24443778	24455392	2630	-		NR_125990	TSS23451	protein_coding	p120E4F| phi-AP3	E4F transcription factor 1	E4f1
14055	Dnajc25	0.686746	4.14063	3.59847	139	103	72429	#E0FFFF,black	Dnajc25	72429	chr4	59003193	59023398	1827	+	P16390	NM_001033165	TSS26131	protein_coding	2010109C08Rik| 2010203O07Rik	DnaJ heat shock protein family (Hsp40) member C25	Dnajc25
7267	Rpap3	0.68675	5.13889	4.59675	286	215	71919	#E0FFFF,black	Rpap3	71919	chr15	97675105	97705822	2260	-	P14070	NM_028003	TSS5944	protein_coding	2310042P20Rik| D15Ertd682e	RNA polymerase II associated protein 3	Rpap3
3483	Mbtd1	0.686865	6.52499	5.98308	761	577	103537	#E0FFFF,black	Mbtd1	103537	chr11	93886219	93946984	5231	+	P16140	NM_134012	TSS27103	protein_coding	AA408199| AI194990| hemp	mbt domain containing 1	Mbtd1
12543	Mtg2	0.687165	3.60074	3.05947	93	68	52856	#E0FFFF,black	Mtg2	52856	chr2	180070593	180085902	1699	+	P19321	NM_028422	TSS25040	protein_coding	1810011P19Rik| 2900056P18Rik| D2Bwg0647e| Gtpbp5	mitochondrial ribosome associated GTPase 2	Mtg2
13682	Cryz	0.687273	3.26578	2.72474	72	52	12972	#E0FFFF,black	Cryz	12972	chr3	154596711	154623182	2507	+	P14397	NM_009968	TSS16790	protein_coding	Sez9	crystallin, zeta	Cryz
6966	Mfsd3	0.68813	4.47939	3.94014	178	133	69572	#E0FFFF,black	Mfsd3	69572	chr15	76701542	76704239	2169	+	P21158	NM_027122	TSS16777	protein_coding	2310010G13Rik	major facilitator superfamily domain containing 3	Mfsd3
20814	Taf1c	0.688299	3.72348	3.18459	102	75	21341	#E0FFFF,black	Taf1c	21341	chr8	119597974	119605240	3255	-	P26472	NM_021441	TSS18990	protein_coding	mTAFI95| Tafi95	TATA-box binding protein associated factor, RNA polymerase I, C	Taf1c
12162	Trib3	0.68831	5.30535	4.76648	322	243	228775	#E0FFFF,black	Trib3	228775	chr2	152337425	152344060	2051	-	P24209	NM_175093	TSS4635	protein_coding	Ifld2| Nipk| SINK| SKIP3| TRB-3| Trb3	tribbles pseudokinase 3	Trib3
8510	Haghl	0.68843	3.93018	3.39157	119	88	68977	#E0FFFF,black	Haghl	68977	chr17	25779843	25785586	1900	-	P8786	NM_001271435	TSS22628	protein_coding	1500017E18Rik| 2810014I23Rik| C330022E15Rik	hydroxyacylglutathione hydrolase-like	Haghl
8400	Thoc6	0.688567	5.74919	5.21086	441	334	386612	#E0FFFF,black	Thoc6	386612	chr17	23668619	23673770	1431	-	P18426	NM_001008425	TSS11000	protein_coding	F830014G06Rik| Wdr58	THO complex 6	Thoc6
1612	Ddit4	0.688681	9.10846	8.57036	4603	3514	74747	#E0FFFF,black	Ddit4	74747	chr10	59949675	59951770	1685	-	P133	NM_029083	TSS21130	protein_coding	5830413E08Rik| AA415483| dig2| REDD1| Rtp801	DNA-damage-inducible transcript 4	Ddit4
16434	Hsph1	0.68892	6.73734	6.19974	883	672	15505	#E0FFFF,black	Hsph1	15505	chr5	149616845	149636315	3478	-	P6423	NM_013559	TSS8815	protein_coding	105kDa| AI790491| hsp-E7I| Hsp105| Hsp110| hsp110 /105	heat shock 105kDa /110kDa protein 1	Hsph1
1466	Gm3258	0.689153	1.0547	0.517598	9	4	.	#E0FFFF,black	Gm3258	.	chr10	31413726	31414435	710	-	P10125	NM_011509	TSS11614	.	.	.	Gm3258
7047	Dmc1	0.689153	1.0547	0.517598	9	4	13404	#E0FFFF,black	Dmc1	13404	chr15	79561498	79605109	2219	-	P23771	NM_010059	TSS9877	protein_coding	Dmc1h| Lim15| Mei11| sgdp	DNA meiotic recombinase 1	Dmc1
15052	Morn1	0.689153	1.0547	0.517598	9	4	76866	#E0FFFF,black	Morn1	76866	chr4	155086577	155145507	1661	+	P15979	NM_001081100	TSS19443	protein_coding	2900057D20Rik| 4930417P05Rik| AU042805	MORN repeat containing 1	Morn1
16507	Gm6578	0.689153	1.0547	0.517598	9	4	625347	#E0FFFF,black	Gm6578	625347	chr6	12099521	12109580	978	-		NR_003631	TSS2348	misc_RNA	EG625347	predicted gene 6578	Gm6578
19367	Dkk3	0.689153	1.0547	0.517598	9	4	50781	#E0FFFF,black	Dkk3	50781	chr7	112116019	112159057	3357	-	P15188	NM_015814	TSS7552	protein_coding	AW061014| C87148	dickkopf WNT signaling pathway inhibitor 3	Dkk3
19668	Lrrc27	0.689153	1.0547	0.517598	9	4	76612	#E0FFFF,black	Lrrc27	76612	chr7	139212988	139242973	2811	+	P16762	NM_027164	TSS17908	protein_coding	1700071K18Rik| 2310044E02Rik	leucine rich repeat containing 27	Lrrc27
4768	Wdr25	0.689215	2.0399	1.50293	26	17	212198	#E0FFFF,black	Wdr25	212198	chr12	108894272	109028452	2657	+	P15027	NM_177602	TSS11238	protein_coding	B930090D16Rik	WD repeat domain 25	Wdr25
13854	Aqp3	0.689215	2.0399	1.50293	26	17	11828	#E0FFFF,black	Aqp3	11828	chr4	41092724	41098183	1763	-	P7290	NM_016689	TSS23765	protein_coding	AQP-2	aquaporin 3	Aqp3
20582	Ccdc102a	0.689247	3.03244	2.49553	60	43	234582	#E0FFFF,black	Ccdc102a	234582	chr8	94902869	94918098	2304	-	P8717	NM_001033533	TSS20318	protein_coding	BC027663| Gm586	coiled-coil domain containing 102A	Ccdc102a
15430	Zfp518b	0.689254	3.35287	2.81598	77	56	100515	#E0FFFF,black	Zfp518b	100515	chr5	38668484	38684826	6882	-	P14602	NM_001177902	TSS13846	protein_coding	6820424L24Rik| AA410078| AI661722| Znf518b	zinc finger protein 518B	Zfp518b
6752	Slc25a32	0.690069	2.94545	2.41026	56	40	69906	#E0FFFF,black	Slc25a32	69906	chr15	39094191	39112716	2945	-	P14455	NM_172402	TSS16282	protein_coding	2610043O12Rik| Mftc	solute carrier family 25, member 32	Slc25a32
11837	Capn3	0.690069	2.94545	2.41026	56	40	12335	#E0FFFF,black	Capn3	12335	chr2	120463593	120504919	3488	+	P18905	NM_001177799	TSS19716	protein_coding	AI323605| Capa-3| Capa3| Lp82| p94	calpain 3	Capn3
21563	Mpi	0.690089	3.94147	3.40632	120	89	110119	#E0FFFF,black	Mpi	110119	chr9	57544268	57552752	1757	-	P4728	NM_025837	TSS3696	protein_coding	1110002E17Rik| AI315153| Mpi-1| Mpi1	mannose phosphate isomerase	Mpi
1541	Cd24a	0.69027	4.24449	3.70973	150	112	12484	#E0FFFF,black	Cd24a	12484	chr10	43579169	43584265	1816	+	P8412	NM_009846	TSS5254	protein_coding	Cd24| HSA| Ly-52| nectadrin	CD24a antigen	Cd24a
14001	Zfp189	0.690353	2.5029	1.96831	39	27	230162	#E0FFFF,black	Zfp189	230162	chr4	49521176	49531558	2876	+	P1105	NM_001289901	TSS5955	protein_coding	BB131811| C430015I23Rik	zinc finger protein 189	Zfp189
20773	Adat1	0.69038	3.4975	2.96296	86	63	30947	#E0FFFF,black	Adat1	30947	chr8	111966908	111992302	3159	-	P6548	NM_013925	TSS426	protein_coding	mADAT1| MMADAT1	adenosine deaminase, tRNA-specific 1	Adat1
11305	Dnajc10	0.69062	6.40988	5.87584	702	535	66861	#E0FFFF,black	Dnajc10	66861	chr2	80315466	80354055	4054	+	P15407	NM_024181	TSS9476	protein_coding	1200006L06Rik| D2Ertd706e| ERdj5| JPDI	DnaJ heat shock protein family (Hsp40) member C10	Dnajc10
20291	Rfxank	0.690808	4.03924	3.5056	129	96	19727	#E0FFFF,black	Rfxank	19727	chr8	70130806	70139197	3748	-	P22228	NM_001025589	TSS17265	protein_coding	Tvl1	regulatory factor X-associated ankyrin-containing protein	Rfxank
20473	Dand5	0.690954	1.86131	1.32797	22	14	23863	#E0FFFF,black	Dand5	23863	chr8	84815405	84832265	1680	-		NR_033145	TSS3796	protein_coding	Cerl-2| Cerr2| coco| Dte| GREM3	DAN domain family member 5, BMP antagonist	Dand5
4634	Adck1	0.691	2.85287	2.31962	52	37	72113	#E0FFFF,black	Adck1	72113	chr12	88360514	88461726	2396	+	P21348	NM_001277297	TSS15003	protein_coding	2610005A10Rik	aarF domain containing kinase 1	Adck1
12959	Tmem154	0.691016	3.435	2.90179	82	60	320782	#E0FFFF,black	Tmem154	320782	chr3	84666192	84704575	3342	+	P17068	NM_177260	TSS22240	protein_coding	9930117H01Rik	transmembrane protein 154	Tmem154
8171	Hmgn1	0.691478	8.14349	7.61125	2354	1803	15312	#E0FFFF,black	Hmgn1	15312	chr16	96121588	96127725	1200	-	P1213	NM_008251	TSS19524	protein_coding	HMG-14| Hmg14	high mobility group nucleosomal binding domain 1	Hmgn1
6350	Mtmr9	0.69171	3.36968	2.83792	78	57	210376	#E0FFFF,black	Mtmr9	210376	chr14	63523610	63543953	2408	-	P16350	NM_177594	TSS18674	protein_coding	9430075G12Rik| AA516943| AF073881| LIP-STYX| mMTMH3| MTMR8	myotubularin related protein 9	Mtmr9
9753	Pcyox1l	0.691734	4.95069	4.41898	250	189	240334	#E0FFFF,black	Pcyox1l	240334	chr18	61696837	61707635	2017	-	P1540	NM_172832	TSS9636	protein_coding	BC060677| C630049M13	prenylcysteine oxidase 1 like	Pcyox1l
20564	Mt1	0.69182	7.0201	6.48857	1076	823	17748	#E0FFFF,black	Mt1	17748	chr8	94179089	94180327	542	+	P2504	NM_013602	TSS13249	protein_coding	Mt-1| MT-I	metallothionein 1	Mt1
4928	Mrpl32	0.692006	5.21525	4.68411	302	229	75398	#E0FFFF,black	Mrpl32	75398	chr13	14610301	14613037	768	-	P10427	NM_029271	TSS24414	protein_coding	0610033O15Rik	mitochondrial ribosomal protein L32	Mrpl32
6049	Ero1l	0.692119	7.993	7.46209	2120	1625	50527	#E0FFFF,black	Ero1l	50527	chr14	45283087	45318572	4418	-	P1482	NM_015774	TSS15969	protein_coding	ERO1-L| Ero1a	ERO1-like (S. cerevisiae)	Ero1l
14846	Atp13a2	0.692191	4.44015	3.90939	173	130	74772	#E0FFFF,black	Atp13a2	74772	chr4	140986873	141007701	4423	+	P21017	NM_001164366	TSS9883	protein_coding	1110012E06Rik| AA589443	ATPase type 13A2	Atp13a2
54	Ube2w	0.692593	3.51271	2.98279	87	64	66799	#E0FFFF,black	Ube2w	66799	chr1	16540788	16619338	4145	-	P3981	NM_001271016	TSS4923	protein_coding	6130401J04Rik	ubiquitin-conjugating enzyme E2W (putative)	Ube2w
2807	Sparc	0.693085	0.676713	0.147818	5	1	20692	#E0FFFF,black	Sparc	20692	chr11	55394159	55420080	2638	-	P12274	NM_001290817	TSS4754	protein_coding	BM-40| ON	secreted acidic cysteine rich glycoprotein	Sparc
3027	Cyb5d1	0.693085	0.676713	0.147818	5	1	327951	#E0FFFF,black	Cyb5d1	327951	chr11	69393612	69395346	766	-	P19279	NM_001045525	TSS23176	protein_coding	Gm740	cytochrome b5 domain containing 1	Cyb5d1
4909	Actn2	0.693085	0.676713	0.147818	5	1	11472	#E0FFFF,black	Actn2	11472	chr13	12269427	12340732	2984	-	P6302	NM_033268	TSS16742	protein_coding	1110008F24Rik	actinin alpha 2	Actn2
5598	Lhfpl2	0.693085	0.676713	0.147818	5	1	218454	#E0FFFF,black	Lhfpl2	218454	chr13	94057796	94195409	4348	+	P6006	NM_172589	TSS10806	protein_coding	6030465B15| AI447312| AW050335| mKIAA0206| vgim	lipoma HMGIC fusion partner-like 2	Lhfpl2
6454	Nudt15	0.693085	0.676713	0.147818	5	1	214254	#E0FFFF,black	Nudt15	214254	chr14	73519864	73548242	2592	-	P21639	NM_172527	TSS920	protein_coding	6530403O17| A730068G11Rik| MTH2	nudix (nucleoside diphosphate linked moiety X)-type motif 15	Nudt15
6983	Apol9a	0.693085	0.676713	0.147818	5	1	223672	#E0FFFF,black	Apol9a	223672	chr15	77403789	77411080	1582	-	P20639	NM_001162883	TSS22954	protein_coding	.	apolipoprotein L 9a	Apol9a
7715	Snord2	0.693085	0.676713	0.147818	5	1	100216532	#E0FFFF,black	Snord2	100216532	chr16	23108953	23109020	68	+		NR_030705	TSS11205	snoRNA	.	small nucleolar RNA, C /D box 2	Snord2
7860	BC031361	0.693085	0.676713	0.147818	5	1	414072	#E0FFFF,black	BC031361	414072	chr16	38085064	38089260	4197	-		NR_033221	TSS16508	lncRNA	.	cDNA sequence BC031361	BC031361
8658	Cyp4f17	0.693085	0.676713	0.147818	5	1	208285	#E0FFFF,black	Cyp4f17	208285	chr17	32506462	32528894	1693	+	P5753	NM_001101445	TSS3140	protein_coding	EG208285	cytochrome P450, family 4, subfamily f, polypeptide 17	Cyp4f17
8659	Cyp4f16	0.693085	0.676713	0.147818	5	1	70101	#E0FFFF,black	Cyp4f16	70101	chr17	32536629	32551797	2167	+	P939	NM_024442	TSS13069	protein_coding	2310021J05Rik| AI746515	cytochrome P450, family 4, subfamily f, polypeptide 16	Cyp4f16
8768	Hspa1l	0.693085	0.676713	0.147818	5	1	15482	#E0FFFF,black	Hspa1l	15482	chr17	34972703	34979228	2415	+	P18726	NM_013558	TSS17822	protein_coding	Hsc70t| Msh5	heat shock protein 1-like	Hspa1l
10640	Eno4	0.693085	0.676713	0.147818	5	1	226265	#E0FFFF,black	Eno4	226265	chr19	58943425	58971421	2567	+	P7054	NM_178689	TSS21578	protein_coding	6430537H07Rik	enolase 4	Eno4
12434	Snai1	0.693085	0.676713	0.147818	5	1	20613	#E0FFFF,black	Snai1	20613	chr2	167538227	167542811	1586	+	P3283	NM_011427	TSS16945	protein_coding	Sna| Sna1| Snail| Snail1	snail family zinc finger 1	Snai1
12880	Lekr1	0.693085	0.676713	0.147818	5	1	624866	#E0FFFF,black	Lekr1	624866	chr3	65666228	65831162	2201	+	P13075	NM_001037923	TSS20177	protein_coding	EG546798| EG624866| Gm6534	leucine, glutamate and lysine rich 1	Lekr1
14665	Rnu11	0.693085	0.676713	0.147818	5	1	353373	#E0FFFF,black	Rnu11	353373	chr4	132270079	132270186	108	-		NR_002865	TSS14629	snRNA	MBII-407| mir-801| Mirn801| mmu-mir-801	U11 small nuclear RNA	Rnu11
15047	Hes5	0.693085	0.676713	0.147818	5	1	15208	#E0FFFF,black	Hes5	15208	chr4	154960923	154962371	1273	+	P5182	NM_010419	TSS2749	protein_coding	bHLHb38	hairy and enhancer of split 5 (Drosophila)	Hes5
20021	Thsd1	0.693085	0.676713	0.147818	5	1	56229	#E0FFFF,black	Thsd1	56229	chr8	22227303	22261332	4430	+	P26284	NM_019576	TSS19117	protein_coding	4833423O18Rik| Tmtsp	thrombospondin, type I, domain 1	Thsd1
20452	1700067K01Rik	0.693085	0.676713	0.147818	5	1	73453	#E0FFFF,black	1700067K01Rik	73453	chr8	84001706	84004770	1084	+	P20059	NM_183097	TSS23115	protein_coding	.	RIKEN cDNA 1700067K01 gene	1700067K01Rik
20870	Cdh15	0.693085	0.676713	0.147818	5	1	12555	#E0FFFF,black	Cdh15	12555	chr8	122848374	122867397	2843	+	P5830	NM_007662	TSS1718	protein_coding	AI323380| Cdh14| Mcad	cadherin 15	Cdh15
21399	Tmem25	0.693085	0.676713	0.147818	5	1	71687	#E0FFFF,black	Tmem25	71687	chr9	44793779	44799216	2354	-	P19657	NM_027865	TSS11998	protein_coding	0610039J01Rik| AI429491	transmembrane protein 25	Tmem25
21667	Rasl12	0.693085	0.676713	0.147818	5	1	70784	#E0FFFF,black	Rasl12	70784	chr9	65398488	65414853	3876	+	P143	NM_001162923	TSS9611	protein_coding	4631404I11Rik	RAS-like, family 12	Rasl12
22944	Dach2	0.693085	0.676713	0.147818	5	1	93837	#E0FFFF,black	Dach2	93837	chrX	113297510	113836386	7738	+	P22827	NM_001289733	TSS6411	protein_coding	9430028N04Rik	dachshund 2 (Drosophila)	Dach2
23105	Tro	0.693085	0.676713	0.147818	5	1	56191	#E0FFFF,black	Tro	56191	chrX	150644710	150657583	4008	-	P9443	NM_001002272	TSS11644	protein_coding	AA409408| Maged3| Maged3l| magphinin| Tnn| Trol	trophinin	Tro
2898	Pemt	0.69322	1.65745	1.12883	18	11	18618	#E0FFFF,black	Pemt	18618	chr11	59970614	60046489	1383	-	P25164	NM_008819	TSS13536	protein_coding	PEAMT| Pempt| Pempt2| PEMT2	phosphatidylethanolamine N-methyltransferase	Pemt
4731	Snhg10	0.693265	2.23593	1.70741	31	21	69434	#E0FFFF,black	Snhg10	69434	chr12	105030617	105032279	529	-		NR_003145	TSS26945	lncRNA	1700026B20Rik| AI642517	small nucleolar RNA host gene 10	Snhg10
3229	Fam101b	0.693327	3.81221	3.28382	109	81	76566	#E0FFFF,black	Fam101b	76566	chr11	76019195	76027782	3511	-	P22289	NM_029658	TSS27023	protein_coding	1500005K14Rik| cfm| RefilinB	family with sequence similarity 101, member B	Fam101b
21727	Mns1	0.693347	5.33987	4.81152	330	251	17427	#E0FFFF,black	Mns1	17427	chr9	72438529	72458576	1807	+	P19345	NM_008613	TSS15958	protein_coding	AW546487	meiosis-specific nuclear structural protein 1	Mns1
534	A730008H23Rik	0.693755	4.3069	3.7794	157	118	.	#E0FFFF,black	A730008H23Rik	.	chr1	88264828	88277557	2159	-	P26240	NM_172505	TSS8681	.	.	.	A730008H23Rik
14962	Ubiad1	0.69411	3.38629	2.85952	79	58	71707	#E0FFFF,black	Ubiad1	71707	chr4	148434497	148444751	2970	-	P919	NM_027873	TSS13835	protein_coding	1200002M06Rik| AI426463| AW320947| Tere1	UbiA prenyltransferase domain containing 1	Ubiad1
21701	Rora	0.694128	6.00183	5.47511	527	403	19883	#E0FFFF,black	Rora	19883	chr9	68653786	69388246	12321	+	P18827	NM_013646	TSS5201	protein_coding	9530021D13Rik| nmf267| Nr1f1| ROR1| ROR2| ROR3| sg| staggerer| tmgc26	RAR-related orphan receptor alpha	Rora
9717	Slc12a2	0.694174	5.32702	4.80039	327	249	20496	#E0FFFF,black	Slc12a2	20496	chr18	57878678	57946821	6520	+	P7355	NM_009194	TSS13093	protein_coding	9330166H04Rik| mBSC2| Nkcc1| sy-ns	solute carrier family 12, member 2	Slc12a2
3273	Rab34	0.694242	3.15383	2.62733	66	48	19376	#E0FFFF,black	Rab34	19376	chr11	78188427	78192193	2019	+	P17503	NM_001159482	TSS11626	protein_coding	AI326479| Narr| Rah| Rah1	RAB34, member RAS oncogene family	Rab34
20537	Rpgrip1l	0.694242	3.15383	2.62733	66	48	244585	#E0FFFF,black	Rpgrip1l	244585	chr8	91217030	91313222	6969	-	P20371	NM_173431	TSS9140	protein_coding	1700047E16Rik| 4931437C01| Ftm| Nphp8	Rpgrip1-like	Rpgrip1l
13196	Scnm1	0.694914	3.9748	3.44971	123	92	69269	#E0FFFF,black	Scnm1	69269	chr3	95129719	95134012	872	-	P20149	NM_027013	TSS13420	protein_coding	3110001I17Rik| Scnm1-ps	sodium channel modifier 1	Scnm1
11953	Ttl	0.69493	4.97285	4.44779	254	193	69737	#E0FFFF,black	Ttl	69737	chr2	129065947	129096283	4562	+	P3797	NM_027192	TSS693	protein_coding	2410003M22Rik| 2700049H19Rik| AI848570	tubulin tyrosine ligase	Ttl
1476	A830082N09Rik	0.695216	2.08129	1.55683	27	18	414093	#E0FFFF,black	A830082N09Rik	414093	chr10	33987216	33995055	7840	-		NR_015526	TSS17076	lncRNA	Gm17567	RIKEN cDNA A830082N09 gene	A830082N09Rik
13980	Tbc1d2	0.695216	2.08129	1.55683	27	18	381605	#E0FFFF,black	Tbc1d2	381605	chr4	46604390	46650199	4305	-	P24287	NM_198664	TSS25693	protein_coding	A630005A06Rik| BC022630| Gm1037| PARIS-1| PARIS1	TBC1 domain family, member 2	Tbc1d2
21396	Phldb1	0.695571	3.46659	2.94286	84	62	102693	#E0FFFF,black	Phldb1	102693	chr9	44686308	44735198	5461	-	P2572	NM_153537	TSS22510	protein_coding	AU041016| D330037A14Rik| Ll5a	pleckstrin homology like domain, family B, member 1	Phldb1
20123	Mfhas1	0.696034	6.3853	5.86253	690	530	52065	#E0FFFF,black	Mfhas1	52065	chr8	35587798	35679449	6408	+	P8282	NM_001081279	TSS13050	protein_coding	2310066G09Rik| D8Ertd91e	malignant fibrous histiocytoma amplified sequence 1	Mfhas1
17254	Rpusd3	0.696059	3.60074	3.07802	93	69	101122	#E0FFFF,black	Rpusd3	101122	chr6	113415319	113419340	1269	-	P21245	NM_001033204	TSS15741	protein_coding	AI527266	RNA pseudouridylate synthase domain containing 3	Rpusd3
6707	1700084J12Rik	0.696297	1.41996	0.897735	14	8	73486	#E0FFFF,black	1700084J12Rik	73486	chr15	33405209	33405939	731	-		NR_033608	TSS4978	misc_RNA	.	RIKEN cDNA 1700084J12 gene	1700084J12Rik
14528	Bmp8a	0.696297	1.41996	0.897735	14	8	12163	#E0FFFF,black	Bmp8a	12163	chr4	123312650	123343252	2511	-	P14639	NM_007558	TSS1533	protein_coding	Bmp7r1| OP-2| OP2	bone morphogenetic protein 8a	Bmp8a
14768	Asap3	0.696297	1.41996	0.897735	14	8	230837	#E0FFFF,black	Asap3	230837	chr4	136206365	136246573	5582	+	P3761	NM_001008232	TSS26241	protein_coding	9430088F20Rik| Ddefl1| Gm140| UPLC1	ArfGAP with SH3 domain, ankyrin repeat and PH domain 3	Asap3
15697	Naaa	0.696297	1.41996	0.897735	14	8	67111	#E0FFFF,black	Naaa	67111	chr5	92257660	92278181	2418	-	P7794	NM_001163687	TSS21568	protein_coding	2210023K21Rik| 3830414F09Rik| Asahl	N-acylethanolamine acid amidase	Naaa
20923	Sprtn	0.696297	1.41996	0.897735	14	8	244666	#E0FFFF,black	Sprtn	244666	chr8	124897886	124903813	2116	+	P20369	NM_001111141	TSS2585	protein_coding	Gm505	SprT-like N-terminal domain	Sprtn
6878	Ptk2	0.696402	2.40848	1.88648	36	25	14083	#E0FFFF,black	Ptk2	14083	chr15	73205105	73423191	5098	-	P18431	NM_007982	TSS14047	protein_coding	Fadk| FAK| FRNK| mKIAA4203| p125FAK	PTK2 protein tyrosine kinase 2	Ptk2
7820	Dirc2	0.696438	2.9896	2.46767	58	42	224132	#E0FFFF,black	Dirc2	224132	chr16	35694903	35769356	4554	-	P4399	NM_153550	TSS19439	protein_coding	RCC4	disrupted in renal carcinoma 2 (human)	Dirc2
2893	Nt5m	0.696456	3.40271	2.88081	80	59	103850	#E0FFFF,black	Nt5m	103850	chr11	59848073	59876533	1306	+	P7219	NM_134029	TSS15172	protein_coding	2010013E09Rik| AI846937| dNT-2	5',3'-nucleotidase, mitochondrial	Nt5m
4608	Gstz1	0.696813	3.83659	3.31543	111	83	14874	#E0FFFF,black	Gstz1	14874	chr12	87147165	87164723	2108	+	P17977	NM_001252555	TSS16456	protein_coding	MAAI	glutathione transferase zeta 1 (maleylacetoacetate isomerase)	Gstz1
1255	Atf3	0.697115	6.4637	5.94316	729	561	11910	#E0FFFF,black	Atf3	11910	chr1	191170297	191183333	1976	-	P11345	NM_007498	TSS16371	protein_coding	LRG-21	activating transcription factor 3	Atf3
8612	Tbc1d22b	0.697235	3.67022	3.14993	98	73	381085	#E0FFFF,black	Tbc1d22b	381085	chr17	29549802	29606808	3491	+	P5547	NM_198647	TSS10290	protein_coding	BC045600	TBC1 domain family, member 22B	Tbc1d22b
3633	Igfbp4	0.697409	6.52499	6.00506	761	586	16010	#E0FFFF,black	Igfbp4	16010	chr11	99041260	99052643	2066	+	P6529	NM_010517	TSS11383	protein_coding	AI875747| Deb2| IGFBP-4	insulin-like growth factor binding protein 4	Igfbp4
13208	Anxa9	0.697425	3.33587	2.81598	76	56	71790	#E0FFFF,black	Anxa9	71790	chr3	95296094	95307176	1977	-	P15533	NM_001085383	TSS26138	protein_coding	1110003P15Rik| 2310069F17Rik	annexin A9	Anxa9
667	Ralb	0.697534	3.78741	3.26774	107	80	64143	#E0FFFF,black	Ralb	64143	chr1	119470305	119504782	2277	-	P15110	NM_022327	TSS12082	protein_coding	5730472O18Rik	v-ral simian leukemia viral oncogene B	Ralb
12007	Ap5s1	0.697597	4.1308	3.61127	138	104	69596	#E0FFFF,black	Ap5s1	69596	chr2	131210360	131213514	1857	+	P7283	NM_027129	TSS25570	protein_coding	0610038L13Rik| 2310035K24Rik| AW060727| sigma5	adaptor-related protein 5 complex, sigma 1 subunit	Ap5s1
1647	Hk1os	0.697665	1.90807	1.38868	23	15	70162	#E0FFFF,black	Hk1os	70162	chr10	62340607	62349866	557	+		NR_038038	TSS14538	lncRNA	2210417K05Rik	hexokinase 1, opposite strand	Hk1os
18347	Zfp74	0.698307	3.73649	3.21843	103	77	72723	#E0FFFF,black	Zfp74	72723	chr7	29932791	29951893	3711	-	P3458	NM_178384	TSS14620	protein_coding	2810054M15Rik| KRAB8| mszf21| mszf77| Zfp66| Znf569	zinc finger protein 74	Zfp74
4346	Cfl2	0.698412	4.51758	3.99973	183	139	12632	#E0FFFF,black	Cfl2	12632	chr12	54858819	54862877	2938	-	P11543	NM_007688	TSS12171	protein_coding	.	cofilin 2, muscle	Cfl2
13692	Cth	0.698422	2.27213	1.7543	32	22	107869	#E0FFFF,black	Cth	107869	chr3	157894248	157925063	1801	-	P22469	NM_145953	TSS10300	protein_coding	0610010I13Rik| AI314617| BC019483| CSE| Cys3	cystathionase (cystathionine gamma-lyase)	Cth
22713	Dnase1l1	0.698422	2.27213	1.7543	32	22	69537	#E0FFFF,black	Dnase1l1	69537	chrX	74273217	74282333	1724	-	P25701	NM_001172154	TSS17312	protein_coding	2310005K03Rik| AI324885| Dnase1ll| Dnasex| Dnl1ll| G4.8	deoxyribonuclease 1-like 1	Dnase1l1
14957	Mad2l2	0.698627	4.89953	4.38213	241	184	71890	#E0FFFF,black	Mad2l2	71890	chr4	148130920	148145704	1507	+	P15687	NM_001305420	TSS17844	protein_coding	2310033C13Rik| G1-453-4| MAD2B| repro22| REV7	MAD2 mitotic arrest deficient-like 2	Mad2l2
13206	Prune	0.698791	5.00009	4.48302	259	198	229589	#E0FFFF,black	Prune	229589	chr3	95253674	95282076	3140	-	P21349	NM_173347	TSS27314	protein_coding	9230112O05Rik| C130058A12| DRES-17| HTCD37| Prune-M1| PRUNEM1	prune exopolyphosphatase	Prune
6578	Rap2a	0.698934	5.09409	4.57732	277	212	76108	#E0FFFF,black	Rap2a	76108	chr14	120478461	120507192	4172	+	P24113	NM_029519	TSS15375	protein_coding	5830461H18Rik	RAS related protein 2a	Rap2a
9479	Apc	0.698959	6.42402	5.9073	709	547	11789	#E0FFFF,black	Apc	11789	chr18	34220984	34322190	12449	+	P23348	NM_007462	TSS22791	protein_coding	AI047805| AU020952| AW124434| CC1| mAPC| Min	adenomatosis polyposis coli	Apc
6840	Pvt1	0.698961	3.5574	3.04068	90	67	19296	#E0FFFF,black	Pvt1	19296	chr15	62037987	62250975	3074	+		NR_003368	TSS2371	lncRNA	Ayu21-84Imeg| Gt(pU21)84Imeg| Mis-1| Mlvi-1| Pvt-1	plasmacytoma variant translocation 1	Pvt1
4730	Syne3	0.6998	5.26998	4.755	314	241	212073	#E0FFFF,black	Syne3	212073	chr12	104929933	105009809	5548	-	P7308	NM_001042699	TSS752	protein_coding	nesprin-3	spectrin repeat containing, nuclear envelope family member 3	Syne3
16284	Get4	0.700472	5.39015	4.87655	342	263	67604	#E0FFFF,black	Get4	67604	chr5	139252324	139270050	2211	+	P5632	NM_026269	TSS3752	protein_coding	1110007L15Rik| AW412535| Cee	golgi to ER traffic protein 4	Get4
1889	Plekhj1	0.700598	4.77891	4.26557	221	169	78670	#E0FFFF,black	Plekhj1	78670	chr10	80796099	80798626	1260	-	P1405	NM_023900	TSS7262	protein_coding	9530063M10Rik	pleckstrin homology domain containing, family J member 1	Plekhj1
5309	Simc1	0.700698	5.12905	4.61592	284	218	319719	#E0FFFF,black	Simc1	319719	chr13	54503805	54551290	4793	+	P23632	NM_176987	TSS16529	protein_coding	4732471D19Rik	SUMO-interacting motifs containing 1	Simc1
5702	Elovl7	0.700715	1.13553	0.622426	10	5	74559	#E0FFFF,black	Elovl7	74559	chr13	108214404	108287107	5437	+	P14420	NM_029001	TSS39	protein_coding	9130013K24Rik| AI840082	ELOVL family member 7, elongation of long chain fatty acids (yeast)	Elovl7
5908	Asb14	0.700715	1.13553	0.622426	10	5	142687	#E0FFFF,black	Asb14	142687	chr14	26894604	26915257	2015	+	P7836	NM_080856	TSS18328	protein_coding	Asb-14	ankyrin repeat and SOCS box-containing 14	Asb14
14037	Frrs1l	0.700715	1.13553	0.622426	10	5	230235	#E0FFFF,black	Frrs1l	230235	chr4	56960136	56990391	3854	-	P24998	NM_001142965	TSS18663	protein_coding	6430704M03Rik	ferric-chelate reductase 1 like	Frrs1l
14302	Cyb5rl	0.700715	1.13553	0.622426	10	5	230582	#E0FFFF,black	Cyb5rl	230582	chr4	107070168	107084805	1605	+	P367	NM_175471	TSS25743	protein_coding	2810410C14Rik| mFLJ00377	cytochrome b5 reductase-like	Cyb5rl
16777	AI854703	0.700715	1.13553	0.622426	10	5	243373	#E0FFFF,black	AI854703	243373	chr6	48628167	48633688	3573	+		NR_027236	TSS27666	misc_RNA	AI182503| D630044C04	expressed sequence AI854703	AI854703
18439	Wtip	0.700715	1.13553	0.622426	10	5	101543	#E0FFFF,black	Wtip	101543	chr7	34109550	34133268	1955	-	P16451	NM_207212	TSS7053	protein_coding	.	WT1-interacting protein	Wtip
12289	Src	0.700829	1.71118	1.19831	19	12	20779	#E0FFFF,black	Src	20779	chr2	157424293	157471838	3887	+	P23896	NM_001025395	TSS23742	protein_coding	AW259666| pp60c-src	Rous sarcoma oncogene	Src
6306	Setdb2	0.700945	2.7018	2.18918	46	33	239122	#E0FFFF,black	Setdb2	239122	chr14	59402011	59440877	3034	-	P24051	NM_001081024	TSS9572	protein_coding	Clld8| Gm293| KMT1F	SET domain, bifurcated 2	Setdb2
18224	Bckdha	0.700945	2.7018	2.18918	46	33	12039	#E0FFFF,black	Bckdha	12039	chr7	25629852	25658761	1773	-	P25351	NM_007533	TSS23581	protein_coding	.	branched chain ketoacid dehydrogenase E1, alpha polypeptide	Bckdha
8380	Zfp944	0.700974	3.11449	2.60192	64	47	319615	#E0FFFF,black	Zfp944	319615	chr17	22337989	22361400	2784	-	P6477	NM_176962	TSS17690	protein_coding	6330416L07Rik	zinc finger protein 944	Zfp944
10902	Rxra	0.70104	5.10918	4.59675	280	215	20181	#E0FFFF,black	Rxra	20181	chr2	27677201	27763319	5466	+	P26736	NM_011305	TSS12231	protein_coding	9530071D11Rik| Nr2b1| RXRalpha1	retinoid X receptor alpha	Rxra
5650	Serf1	0.70144	4.89374	4.38213	240	184	20365	#E0FFFF,black	Serf1	20365	chr13	100108019	100114233	589	+	P18714	NM_011353	TSS5448	protein_coding	4F5| m4F5| Msmac1	small EDRK-rich factor 1	Serf1
13453	Dph5	0.701885	5.41869	4.908	349	269	69740	#E0FFFF,black	Dph5	69740	chr3	115888183	115929323	1567	+	P14506	NM_027193	TSS21599	protein_coding	2410012M04Rik| AU045680| C80186	diphthamide biosynthesis 5	Dph5
4815	Xrcc3	0.702046	3.51271	3.00234	87	65	74335	#E0FFFF,black	Xrcc3	74335	chr12	111803193	111813841	2422	-	P2395	NM_028875	TSS15833	protein_coding	.	X-ray repair complementing defective repair in Chinese hamster cells 3	Xrcc3
21811	Bckdhb	0.702148	3.36968	2.85952	78	58	12040	#E0FFFF,black	Bckdhb	12040	chr9	83925137	84124240	1621	+	P3075	NM_001305935	TSS25219	protein_coding	BCKDE1B| BCKDH E1-beta	branched chain ketoacid dehydrogenase E1, beta polypeptide	Bckdhb
4316	Gm2027	0.702274	3.21089	2.701	69	51	100039062	#E0FFFF,black	Gm2027	100039062	chr12	44221356	44224380	3025	+		NR_045113	TSS25804	misc_RNA	100039062	predicted gene 2027	Gm2027
11014	Lrsam1	0.702434	3.03244	2.52288	60	44	227738	#E0FFFF,black	Lrsam1	227738	chr2	32925215	32961255	3982	-	P15255	NM_199302	TSS7905	protein_coding	.	leucine rich repeat and sterile alpha motif containing 1	Lrsam1
12487	Rab22a	0.70264	4.47939	3.97024	178	136	19334	#E0FFFF,black	Rab22a	19334	chr2	173659845	173702182	1909	+	P13516	NM_024436	TSS23050	protein_coding	3732413A17Rik| AI662177| AW319644| AW550514| E130120E14Rik| Rab22	RAB22A, member RAS oncogene family	Rab22a
4020	Mfsd11	0.703446	3.88415	3.37666	115	87	69900	#E0FFFF,black	Mfsd11	69900	chr11	116854015	116875637	3105	+	P5371	NM_178620	TSS12190	protein_coding	2600014M03Rik	major facilitator superfamily domain containing 11	Mfsd11
10143	Fads1	0.703867	5.08394	4.57732	275	212	76267	#E0FFFF,black	Fads1	76267	chr19	10182888	10196872	3458	+	P9096	NM_146094	TSS10087	protein_coding	0710001O03Rik| A930006B21Rik| AI317215| DSD	fatty acid desaturase 1	Fads1
2549	Pus10	0.703932	4.03924	3.53275	129	98	74467	#E0FFFF,black	Pus10	74467	chr11	23665674	23732876	3792	+	P2265	NM_028956	TSS6271	protein_coding	2810013G11Rik| 4933435A13Rik| AU014648| C77560| Ccdc139	pseudouridylate synthase 10	Pus10
19786	H19	0.703961	1.95337	1.44693	24	16	14955	#E0FFFF,black	H19	14955	chr7	142575530	142578146	2284	-		NR_130974	TSS1396	lncRNA	AI747191	H19, imprinted maternally expressed transcript	H19
22094	Kif9	0.703961	1.95337	1.44693	24	16	16578	#E0FFFF,black	Kif9	16578	chr9	110476958	110525174	3579	+	P8121	NM_010628	TSS11988	protein_coding	.	kinesin family member 9	Kif9
23046	Rnf128	0.704429	3.38629	2.88081	79	59	66889	#E0FFFF,black	Rnf128	66889	chrX	139563340	139673145	3294	+	P24511	NM_001254761	TSS9446	protein_coding	1300002C13Rik| AI987883| GRAIL| Greul1	ring finger protein 128	Rnf128
21911	Armc8	0.704562	5.08903	4.58382	276	213	74125	#E0FFFF,black	Armc8	74125	chr9	99478391	99568899	6966	-	P6275	NM_028768	TSS21406	protein_coding	1200015K23Rik| Gid5| HSPC056	armadillo repeat containing 8	Armc8
20813	Dnaaf1	0.704635	3.72348	3.21843	102	77	68270	#E0FFFF,black	Dnaaf1	68270	chr8	119575235	119598454	2821	+	P19533	NM_026648	TSS21023	protein_coding	4930457P18Rik| Lrrc50	dynein, axonemal assembly factor 1	Dnaaf1
22842	Dlg3	0.704669	4.72116	4.21618	212	163	53310	#E0FFFF,black	Dlg3	53310	chrX	100767722	100818410	5637	+	P874	NM_016747	TSS11307	protein_coding	Dlgh3| mKIAA1232| SAP102	discs, large homolog 3 (Drosophila)	Dlg3
18620	Ppfia3	0.705077	1.4831	0.978951	15	9	76787	#E0FFFF,black	Ppfia3	76787	chr7	45339126	45367019	4866	-	P10265	NM_029741	TSS497	protein_coding	2410127E16Rik	protein tyrosine phosphatase, receptor type, f polypeptide (PTPRF), interacting protein (liprin), alpha 3	Ppfia3
10576	Obfc1	0.705097	4.14063	3.63652	139	106	108689	#E0FFFF,black	Obfc1	108689	chr19	47501048	47537020	1878	-	P18530	NM_175360	TSS4040	protein_coding	0610009H20Rik| 2310057J23Rik| AAF-44| AAF44| AI413458| RPA-32	oligonucleotide /oligosaccharide-binding fold containing 1	Obfc1
9153	Slc25a23	0.705331	3.46659	2.96296	84	63	66972	#E0FFFF,black	Slc25a23	66972	chr17	57043711	57059863	3362	-	P23399	NM_025877	TSS9915	protein_coding	2310067G05Rik| SCaMC-3	solute carrier family 25 (mitochondrial carrier	Slc25a23
17479	Gm10069	0.705359	4.0497	3.54613	130	99	791299	#E0FFFF,black	Gm10069	791299	chr6	128438757	128503281	4598	+		NR_028592	TSS22490	lncRNA	ENSMUSG00000059659	predicted gene 10069	Gm10069
17094	Anxa4	0.705711	3.67022	3.16736	98	74	11746	#E0FFFF,black	Anxa4	11746	chr6	86736840	86793584	2003	-	P25862	NM_013471	TSS2892	protein_coding	AI265406| AIV| Anx4| AW106930| Xanx-4	annexin A4	Anxa4
10475	Zdhhc16	0.705908	4.10092	3.59847	135	103	74168	#E0FFFF,black	Zdhhc16	74168	chr19	41933472	41944103	1838	+	P20224	NM_023740	TSS23080	protein_coding	1500015N03Rik| Aph2	zinc finger, DHHC domain containing 16	Zdhhc16
18308	Fbxo17	0.705935	2.85287	2.35047	52	38	50760	#E0FFFF,black	Fbxo17	50760	chr7	28716790	28738140	1968	+	P3972	NM_015796	TSS777	protein_coding	Fbg4| Fbx17| Fbxo26	F-box protein 17	Fbxo17
5130	E2f3	0.706009	5.52002	5.01777	375	291	13557	#E0FFFF,black	E2f3	13557	chr13	29906575	29986063	5343	-	P23533	NM_001289920	TSS16402	protein_coding	E2f3a| E2F3b	E2F transcription factor 3	E2f3
3348	Nle1	0.706025	4.43217	3.92996	172	132	217011	#E0FFFF,black	Nle1	217011	chr11	82900768	82908395	1767	-	P18126	NM_145431	TSS23187	protein_coding	AL022765| BC018399| l11Jus1| l11Jus4| Nle	notchless homolog 1 (Drosophila)	Nle1
7419	Itgb7	0.706139	5.23373	4.73175	306	237	16421	#E0FFFF,black	Itgb7	16421	chr15	102215995	102231935	2674	-	P2275	NM_013566	TSS14115	protein_coding	Ly69	integrin beta 7	Itgb7
21874	Xrn1	0.706274	6.52123	6.01953	759	592	24127	#E0FFFF,black	Xrn1	24127	chr9	95954760	96053029	5392	+	P18073	NM_011916	TSS6724	protein_coding	Dhm2| exo| mXrn1	5'-3' exoribonuclease 1	Xrn1
5532	Ell2	0.706343	4.8762	4.37464	237	183	192657	#E0FFFF,black	Ell2	192657	chr13	75707484	75772358	3649	+	P14393	NM_138953	TSS8820	protein_coding	.	elongation factor RNA polymerase II 2	Ell2
5127	Sox4	0.706364	3.15383	2.65231	66	49	20677	#E0FFFF,black	Sox4	20677	chr13	28950730	28953682	2953	-	P10035	NM_009238	TSS16349	protein_coding	AA682046| Sox-4	SRY (sex determining region Y)-box 4	Sox4
20619	Cmtm4	0.706658	3.40271	2.90179	80	60	97487	#E0FFFF,black	Cmtm4	97487	chr8	104348193	104395807	7732	-	P2072	NM_153582	TSS7797	protein_coding	Cklfsf4| D19397| ENSMUSG00000051554| Gm9853	CKLF-like MARVEL transmembrane domain containing 4	Cmtm4
22089	Elp6	0.706658	3.40271	2.90179	80	60	72341	#E0FFFF,black	Elp6	72341	chr9	110305192	110322102	2064	+	P950	NM_001081381	TSS25603	protein_coding	2610001P13Rik| 2610002I17Rik| AV159994| Tmem103	elongator acetyltransferase complex subunit 6	Elp6
22305	Hdac6	0.707533	3.68372	3.18459	99	75	15185	#E0FFFF,black	Hdac6	15185	chrX	7930122	7947889	4382	-	P22276	NM_001130416	TSS17388	protein_coding	Hd6| Hdac5| mHDA2| Sfc6	histone deacetylase 6	Hdac6
525	Ugt1a6b	0.707595	0.780892	0.281888	6	2	394435	#E0FFFF,black	Ugt1a6b	394435	chr1	88103257	88218998	1853	+	P24121	NM_201410	TSS19950	protein_coding	A9'| Ugt1a9	UDP glucuronosyltransferase 1 family, polypeptide A6B	Ugt1a6b
1961	Slc41a2	0.707595	0.780892	0.281888	6	2	338365	#E0FFFF,black	Slc41a2	338365	chr10	83231139	83337817	4386	-	P24931	NM_177388	TSS24702	protein_coding	A230035L05Rik| SLC41A1-L1	solute carrier family 41, member 2	Slc41a2
6169	Snord8	0.707595	0.780892	0.281888	6	2	100217445	#E0FFFF,black	Snord8	100217445	chr14	52209786	52209884	99	-		NR_028542	TSS11664	snoRNA	MBII-28	small nucleolar RNA, C /D box 8	Snord8
7693	2510009E07Rik	0.707595	0.780892	0.281888	6	2	72190	#E0FFFF,black	2510009E07Rik	72190	chr16	21649045	21694665	5164	-	P19930	NM_001001881	TSS6285	protein_coding	AI194952	RIKEN cDNA 2510009E07 gene	2510009E07Rik
8248	Cahm	0.707595	0.780892	0.281888	6	2	100526796	#E0FFFF,black	Cahm	100526796	chr17	10319919	10321141	1223	+		NR_037588	TSS7167	lncRNA	B930003M22Rik	colon adenocarcinoma hypermethylated RNA	Cahm
9833	Cfap53	0.707595	0.780892	0.281888	6	2	74453	#E0FFFF,black	Cfap53	74453	chr18	74283100	74359984	2108	+		NR_029424	TSS18751	protein_coding	4933415I03Rik| Ccdc11	cilia and flagella associated protein 53	Cfap53
12982	Arhgef11	0.707595	0.780892	0.281888	6	2	213498	#E0FFFF,black	Arhgef11	213498	chr3	87618751	87738033	5600	+	P13294	NM_001003912	TSS5681	protein_coding	B930073M02| E130307F09| mKIAA0380| PDZ-RhoGEF| Prg| RhoGEF	Rho guanine nucleotide exchange factor (GEF) 11	Arhgef11
14863	B330016D10Rik	0.707595	0.780892	0.281888	6	2	320456	#E0FFFF,black	B330016D10Rik	320456	chr4	141546162	141548313	2152	+		NR_030695	TSS7257	lncRNA	.	RIKEN cDNA B330016D10 gene	B330016D10Rik
18898	Tmc3	0.707595	0.780892	0.281888	6	2	233424	#E0FFFF,black	Tmc3	233424	chr7	83584931	83623709	4316	+	P13463	NM_177695	TSS25621	protein_coding	9030203A06	transmembrane channel-like gene family 3	Tmc3
20114	Mboat4	0.707595	0.780892	0.281888	6	2	234155	#E0FFFF,black	Mboat4	234155	chr8	34115030	34125185	1839	+	P18121	NM_001126314	TSS18293	protein_coding	Gm171| GOAT	membrane bound O-acyltransferase domain containing 4	Mboat4
21458	Ncam1	0.707595	0.780892	0.281888	6	2	17967	#E0FFFF,black	Ncam1	17967	chr9	49502146	49799069	9429	-	P20559	NM_001081445	TSS6845	protein_coding	CD56| E-NCAM| Ncam| NCAM-1	neural cell adhesion molecule 1	Ncam1
21785	Mb21d1	0.707803	4.40797	3.90939	169	130	214763	#E0FFFF,black	Mb21d1	214763	chr9	78430518	78443237	4090	-		NR_125721	TSS11017	protein_coding	cGAS| E330016A19Rik	Mab-21 domain containing 1	Mb21d1
18645	Sec1	0.707902	1.76298	1.2646	20	13	56546	#E0FFFF,black	Sec1	56546	chr7	45677686	45694402	2470	-	P7753	NM_001271578	TSS4544	protein_coding	Fut10| Fut3	secretory blood group 1	Sec1
5723	Dhx29	0.70792	4.88792	4.38957	239	185	218629	#E0FFFF,black	Dhx29	218629	chr13	112927793	112969187	4098	+	P25074	NM_172594	TSS11974	protein_coding	3732415M03| AU043276| Ddxx| E130202M19Rik	DEAH (Asp-Glu-Ala-His) box polypeptide 29	Dhx29
17457	Rad51ap1	0.707943	6.4715	5.97321	733	573	19362	#E0FFFF,black	Rad51ap1	19362	chr6	126923419	126939555	1835	-	P17444	NM_009013	TSS20229	protein_coding	2510006L10Rik| RAB22	RAD51 associated protein 1	Rad51ap1
8172	Wrb	0.708005	2.34192	1.84375	34	24	71446	#E0FFFF,black	Wrb	71446	chr16	96145419	96157852	2483	+	P19785	NM_207301	TSS23828	protein_coding	5530402J05Rik| C030018G21Rik| Chd5	tryptophan rich basic protein	Wrb
17409	Eno2	0.708005	2.34192	1.84375	34	24	13807	#E0FFFF,black	Eno2	13807	chr6	124760053	124769673	2797	-	P4742	NM_001302642	TSS24928	protein_coding	AI837106| D6Ertd375e| Eno-2| NSE	enolase 2, gamma neuronal	Eno2
4503	Rdh11	0.708152	4.07041	3.57254	132	101	17252	#E0FFFF,black	Rdh11	17252	chr12	79175551	79191819	1574	-	P23211	NM_021557	TSS27476	protein_coding	2610319N22Rik| AI428145| Arsdr1| AU045252| C85936| CGI-82| HCBP12| M42C60| Mdt1| Psdr1| SCALD| Ube-1c| UBE-1c1	retinol dehydrogenase 11	Rdh11
13810	Rragd	0.708562	5.37359	4.87655	338	263	52187	#E0FFFF,black	Rragd	52187	chr4	32982998	33022180	5047	+	P11984	NM_027491	TSS22395	protein_coding	5730543C08Rik| AI467523| C030003H22Rik| D4Ertd174e	Ras-related GTP binding D	Rragd
3402	Usp32	0.708689	3.81221	3.31543	109	83	237898	#E0FFFF,black	Usp32	237898	chr11	84984488	85139955	6924	-	P8037	NM_001029934	TSS19657	protein_coding	2900074J03Rik| 6430526O11Rik| AW045245	ubiquitin specific peptidase 32	Usp32
10874	Egfl7	0.709195	3.8724	3.37666	114	87	353156	#E0FFFF,black	Egfl7	353156	chr2	26581056	26592682	1587	+	P14207	NM_178444	TSS10276	protein_coding	VE-statin| Zneu1	EGF-like domain 7	Egfl7
19454	Gga2	0.709536	4.49479	3.99973	180	139	74105	#E0FFFF,black	Gga2	74105	chr7	121986722	122021198	4891	-	P7517	NM_028758	TSS7687	protein_coding	1200007E24Rik| mKIAA1080	golgi associated, gamma adaptin ear containing, ARF binding protein 2	Gga2
5973	1810011H11Rik	0.70973	5.32271	4.82806	326	254	69069	#E0FFFF,black	1810011H11Rik	69069	chr14	32785963	32817968	1473	+	P7260	NM_001163616	TSS3167	protein_coding	4733401I05Rik	RIKEN cDNA 1810011H11 gene	1810011H11Rik
5935	Nek4	0.709859	5.53126	5.03687	378	295	23955	#E0FFFF,black	Nek4	23955	chr14	30951377	30988821	4245	+	P5727	NM_011849	TSS3543	protein_coding	Stk2	NIMA (never in mitosis gene a)-related expressed kinase 4	Nek4
16214	Ift22	0.709879	1.99728	1.50293	25	17	67286	#E0FFFF,black	Ift22	67286	chr5	136908150	136913244	911	+	P18235	NM_026073	TSS11872	protein_coding	3110017O03Rik| AI835745| AI847427| Rabl5	intraflagellar transport 22	Ift22
18232	Cyp2s1	0.709879	1.99728	1.50293	25	17	74134	#E0FFFF,black	Cyp2s1	74134	chr7	25802476	25816530	2621	-	P447	NM_028775	TSS12430	protein_coding	1200011C15Rik| AU041727| C79779	cytochrome P450, family 2, subfamily s, polypeptide 1	Cyp2s1
9745	Slc26a2	0.709915	4.1308	3.63652	138	106	13521	#E0FFFF,black	Slc26a2	13521	chr18	61196854	61211596	3863	-	P17956	NM_007885	TSS10538	protein_coding	Dtd| ST-OB	solute carrier family 26 (sulfate transporter), member 2	Slc26a2
10730	Hacd1	0.710022	2.9896	2.49553	58	43	30963	#E0FFFF,black	Hacd1	30963	chr2	14026831	14056035	1008	-	P3996	NM_013935	TSS314	protein_coding	Ptpla	3-hydroxyacyl-CoA dehydratase 1	Hacd1
20479	Gcdh	0.710022	2.9896	2.49553	58	43	270076	#E0FFFF,black	Gcdh	270076	chr8	84886387	84893921	2120	-	P19149	NM_008097	TSS20570	protein_coding	9030411L18| AI266902| D17825| GCD	glutaryl-Coenzyme A dehydrogenase	Gcdh
1321	Ginm1	0.710094	3.98574	3.49182	124	95	215751	#E0FFFF,black	Ginm1	215751	chr10	7767947	7780917	1557	-	P14036	NM_145418	TSS17661	protein_coding	AA589616	glycoprotein integral membrane 1	Ginm1
14826	Emc1	0.710115	6.40377	5.90989	699	548	230866	#E0FFFF,black	Emc1	230866	chr4	139352587	139378735	6237	+	P26313	NM_146157	TSS11522	protein_coding	2700016F22Rik	ER membrane protein complex subunit 1	Emc1
3583	Cisd3	0.710412	5.60408	5.1108	398	311	217149	#E0FFFF,black	Cisd3	217149	chr11	97685952	97688625	742	+	P1021	NM_001085500	TSS6836	protein_coding	Mel-13| Mel13	CDGSH iron sulfur domain 3	Cisd3
7774	Cep19	0.710851	4.98926	4.49688	257	200	66994	#E0FFFF,black	Cep19	66994	chr16	32099802	32108054	1701	+	P18567	NM_025892	TSS23396	protein_coding	1500031L02Rik| AI428934| AL022620	centrosomal protein 19	Cep19
20253	Tma16	0.710943	5.73629	5.2441	437	342	66282	#E0FFFF,black	Tma16	66282	chr8	66476346	66486507	1088	-	P840	NM_025465	TSS10431	protein_coding	1810029B16Rik	translation machinery associated 16	Tma16
17371	Slc2a3	0.711005	6.85389	6.36182	958	753	20527	#E0FFFF,black	Slc2a3	20527	chr6	122727809	122742745	3959	-	P21522	NM_011401	TSS16505	protein_coding	AA408729| AL023014| AL024341| AU040424| C78366| Glut-3| Glut3	solute carrier family 2 (facilitated glucose transporter), member 3	Slc2a3
1313	Ulbp1	0.711082	1.21206	0.720151	11	6	77777	#E0FFFF,black	Ulbp1	77777	chr10	7444873	7473477	1819	-	P14495	NM_029975	TSS21143	protein_coding	A430108B07Rik| MULT1	UL16 binding protein 1	Ulbp1
11985	4930473A02Rik	0.711082	1.21206	0.720151	11	6	321014	#E0FFFF,black	4930473A02Rik	321014	chr2	130543791	130563749	1409	-		NR_040348	TSS18917	lncRNA	.	RIKEN cDNA 4930473A02 gene	4930473A02Rik
15025	Nphp4	0.711082	1.21206	0.720151	11	6	260305	#E0FFFF,black	Nphp4	260305	chr4	152478142	152563184	5028	+	P2513	NM_153424	TSS12214	protein_coding	4930564O18Rik| nmf192	nephronophthisis 4 (juvenile) homolog (human)	Nphp4
300	Fam117b	0.711321	5.47024	4.97882	362	283	72750	#E0FFFF,black	Fam117b	72750	chr1	59913006	59985348	5534	+	P7019	NM_001037725	TSS9625	protein_coding	2810425F24Rik| 6330416D14Rik| Als2cr13	family with sequence similarity 117, member B	Fam117b
11946	Gm14005	0.711472	3.19212	2.701	68	51	100043424	#E0FFFF,black	Gm14005	100043424	chr2	128298663	128429351	4490	-		NR_028589	TSS4913	lncRNA	OTTMUSG00000015351	predicted gene 14005	Gm14005
6599	Tmtc4	0.711529	3.9966	3.5056	125	96	70551	#E0FFFF,black	Tmtc4	70551	chr14	122918975	122983261	3390	-	P10839	NM_028651	TSS18725	protein_coding	4930403J22Rik| 5730419O14Rik	transmembrane and tetratricopeptide repeat containing 4	Tmtc4
9537	Hars2	0.711538	4.18877	3.69778	144	111	70791	#E0FFFF,black	Hars2	70791	chr18	36783209	36792560	3133	+	P13385	NM_080636	TSS18589	protein_coding	4631412B19Rik| Harsl| HARSR| HO3	histidyl-tRNA synthetase 2	Hars2
10805	Fam166a	0.711541	7.63649	7.14551	1654	1303	68222	#E0FFFF,black	Fam166a	68222	chr2	25218745	25222281	1126	+	P21269	NM_026624	TSS8096	protein_coding	4931415M17	family with sequence similarity 166, member A	Fam166a
16588	Ahcyl2	0.711742	5.02151	4.53094	263	205	74340	#E0FFFF,black	Ahcyl2	74340	chr6	29768443	29912310	5494	+	P17470	NM_021414	TSS18063	protein_coding	4631427C17Rik| Adohcyase3| AI227036| mKIAA0828	S-adenosylhomocysteine hydrolase-like 2	Ahcyl2
14518	Mfsd2a	0.711816	4.39981	3.90939	168	130	76574	#E0FFFF,black	Mfsd2a	76574	chr4	122946851	122961188	2150	-	P15862	NM_029662	TSS2351	protein_coding	1700018O18Rik| Mfsd2| NLS1	major facilitator superfamily domain containing 2A	Mfsd2a
2283	Gls2	0.712314	4.47939	3.98997	178	138	216456	#E0FFFF,black	Gls2	216456	chr10	128194635	128210004	2619	+	P8834	NM_001285779	TSS24060	protein_coding	A330074B06Rik| AI195532| GA| GLS| Lga	glutaminase 2 (liver, mitochondrial)	Gls2
2519	Spred2	0.712465	2.37558	1.88648	35	25	114716	#E0FFFF,black	Spred2	114716	chr11	19924442	20022597	2872	+	P24909	NM_033523	TSS19661	protein_coding	C79158	sprouty-related, EVH1 domain containing 2	Spred2
18455	Cep89	0.712647	4.36671	3.87797	164	127	72140	#E0FFFF,black	Cep89	72140	chr7	35397093	35438684	2567	+	P22101	NM_028120	TSS13020	protein_coding	2610507L03Rik| Ccdc123	centrosomal protein 89	Cep89
19501	Ccdc101	0.713033	4.75353	4.26557	217	169	.	#E0FFFF,black	Ccdc101	.	chr7	126649309	126672779	1166	+	P23081	NM_029339	TSS17757	.	.	.	Ccdc101
5052	Hist1h1d	0.713038	4.24449	3.75654	150	116	14957	#E0FFFF,black	Hist1h1d	14957	chr13	23555032	23555807	776	+	P12110	NM_145713	TSS19962	protein_coding	H1.3| H1D| H1f3| H1s-4	histone cluster 1, H1d	Hist1h1d
7880	Gm19522	0.713137	1.54359	1.05584	16	10	100503040	#E0FFFF,black	Gm19522	100503040	chr16	42884370	42912070	2530	-		NR_040402	TSS17149	lncRNA	.	predicted gene, 19522	Gm19522
10702	4930412O13Rik	0.713137	1.54359	1.05584	16	10	381347	#E0FFFF,black	4930412O13Rik	381347	chr2	9881246	9886767	4039	+		NR_024257	TSS21641	lncRNA	ENSMUSG00000075535| Gm10853	RIKEN cDNA 4930412O13 gene	4930412O13Rik
18010	Mypop	0.713137	1.54359	1.05584	16	10	232934	#E0FFFF,black	Mypop	232934	chr7	18991245	19001766	2175	+	P5400	NM_145579	TSS16043	protein_coding	Myodysa| P42pop	Myb-related transcription factor, partner of profilin	Mypop
2888	1700007J10Rik	0.713432	3.11449	2.62733	64	48	69320	#E0FFFF,black	1700007J10Rik	69320	chr11	59725917	59740154	1111	-		NR_045476	TSS9524	lncRNA	4930573L17Rik	RIKEN cDNA 1700007J10 gene	1700007J10Rik
3070	Elp5	0.71442	6.09066	5.60551	561	442	54351	#E0FFFF,black	Elp5	54351	chr11	69968226	69981235	1203	-	P8290	NM_001253700	TSS1349	protein_coding	Derp6| Rai12	elongator acetyltransferase complex subunit 5	Elp5
15861	Pole	0.714646	6.14047	5.65577	581	458	18973	#E0FFFF,black	Pole	18973	chr5	110286319	110337453	7129	+	P26865	NM_011132	TSS25981	protein_coding	.	polymerase (DNA directed), epsilon	Pole
11330	Timm10	0.714728	5.09409	4.60956	277	217	30059	#E0FFFF,black	Timm10	30059	chr2	84827021	84830213	666	+	P14716	NM_013899	TSS16574	protein_coding	Tim13| Timm13a	translocase of inner mitochondrial membrane 10	Timm10
20768	Cfdp1	0.714768	7.52746	7.04301	1533	1213	23837	#E0FFFF,black	Cfdp1	23837	chr8	111768473	111854310	1215	-	P23184	NM_011801	TSS22219	protein_coding	AA408409| Bcnt| Bucentaur| Cfdp| cp27	craniofacial development protein 1	Cfdp1
20726	Dhodh	0.714821	4.60533	4.12099	195	152	56749	#E0FFFF,black	Dhodh	56749	chr8	109593248	109608673	2318	-	P11488	NM_020046	TSS6566	protein_coding	2810417D19Rik| AI834883	dihydroorotate dehydrogenase	Dhodh
3204	Srr	0.714932	5.40245	4.91833	345	271	27364	#E0FFFF,black	Srr	27364	chr11	74906359	74925798	3699	-	P9819	NM_013761	TSS4485	protein_coding	M100034| Rgsc34| Srs	serine racemase	Srr
22063	Atrip	0.715086	4.85845	4.37464	234	183	235610	#E0FFFF,black	Atrip	235610	chr9	109059747	109074124	2572	-	P22011	NM_172774	TSS27399	protein_coding	6620401K05Rik	ATR interacting protein	Atrip
18721	Svip	0.715453	2.0399	1.55683	26	18	75744	#E0FFFF,black	Svip	75744	chr7	51997161	52006018	3235	-	P7965	NM_001160345	TSS1006	protein_coding	1700006C13Rik| 6620401M08Rik	small VCP /p97-interacting protein	Svip
22238	Ccr9	0.715453	2.0399	1.55683	26	18	12769	#E0FFFF,black	Ccr9	12769	chr9	123767211	123783457	4392	+	P25560	NM_001166625	TSS16482	protein_coding	A130091K22Rik| Cmkbr10| GPR-9-6	chemokine (C-C motif) receptor 9	Ccr9
12496	Ctsz	0.715497	6.9506	6.46762	1025	811	64138	#E0FFFF,black	Ctsz	64138	chr2	174427494	174438992	1393	-	P13231	NM_022325	TSS14096	protein_coding	AI787083| AU019819| CTSX| D2Wsu143e	cathepsin Z	Ctsz
20941	Nrp1	0.715599	4.57667	4.0939	191	149	18186	#E0FFFF,black	Nrp1	18186	chr8	128359073	128505475	5920	+	P13825	NM_008737	TSS306	protein_coding	C530029I03| NP-1| NPN-1| Npn1| Nrp	neuropilin 1	Nrp1
15360	Tmem129	0.715621	3.03244	2.54971	60	45	68366	#E0FFFF,black	Tmem129	68366	chr5	33653216	33657832	2244	-	P22215	NM_026698	TSS4887	protein_coding	0610039G24Rik| 2410015J15Rik| AA409575	transmembrane protein 129	Tmem129
16237	Mospd3	0.715696	5.59338	5.1108	395	311	68929	#E0FFFF,black	Mospd3	68929	chr5	137596647	137601059	1469	-	P3217	NM_030037	TSS5296	protein_coding	1190005J19Rik| 5133401H10Rik| Gtig2| R124	motile sperm domain containing 3	Mospd3
1146	Exo1	0.7161	4.7146	4.23283	211	165	26909	#E0FFFF,black	Exo1	26909	chr1	175880778	175911396	5506	+	P162	NM_012012	TSS8617	protein_coding	5730442G03Rik| Msa	exonuclease 1	Exo1
19230	Fam160a2	0.716159	3.74939	3.26774	104	80	74349	#E0FFFF,black	Fam160a2	74349	chr7	105371211	105400054	11348	-	P771	NM_001242364	TSS24085	protein_coding	4632419K20Rik| 6530415H11Rik| FHIP	family with sequence similarity 160, member A2	Fam160a2
4401	Lrr1	0.716169	2.23593	1.7543	31	22	69706	#E0FFFF,black	Lrr1	69706	chr12	69168814	69179010	1501	+	P21921	NM_001081406	TSS20819	protein_coding	2410005L11Rik| AU021780| LRR-1| Ppil5	leucine rich repeat protein 1	Lrr1
9477	Epb4.1l4a	0.716169	2.23593	1.7543	31	22	.	#E0FFFF,black	Epb4.1l4a	.	chr18	33796327	34007206	3853	-	P24811	NM_013512	TSS20105	.	.	.	Epb4.1l4a
9957	Lrfn4	0.716169	2.23593	1.7543	31	22	225875	#E0FFFF,black	Lrfn4	225875	chr19	4611784	4615667	2919	-	P4618	NM_153388	TSS4519	protein_coding	BC023156| Salm3	leucine rich repeat and fibronectin type III domain containing 4	Lrfn4
19563	Fbxl19	0.716169	2.23593	1.7543	31	22	233902	#E0FFFF,black	Fbxl19	233902	chr7	127746775	127768928	3410	+	P2907	NM_172748	TSS5463	protein_coding	6030430O11| BC059812| Fbl19	F-box and leucine-rich repeat protein 19	Fbxl19
10482	Pi4k2a	0.716215	5.61469	5.13315	401	316	84095	#E0FFFF,black	Pi4k2a	84095	chr19	42090435	42122218	3771	+	P16787	NM_145501	TSS5796	protein_coding	Pi4k2	phosphatidylinositol 4-kinase type 2 alpha	Pi4k2a
22219	Tcaim	0.716369	3.81221	3.33098	109	84	382117	#E0FFFF,black	Tcaim	382117	chr9	122805547	122836332	3039	+	P20540	NM_001013405	TSS1940	protein_coding	D9Ertd402e| Gm1129| TOAG-1	T cell activation inhibitor, mitochondrial	Tcaim
17902	Zfp110	0.716526	4.58389	4.10298	192	150	65020	#E0FFFF,black	Zfp110	65020	chr7	12834810	12850584	3549	+	P19617	NM_022981	TSS26494	protein_coding	2900024E01Rik| N28112| NRIF| Nrif1	zinc finger protein 110	Zfp110
9807	Cep192	0.716627	5.45458	4.97387	358	282	70799	#E0FFFF,black	Cep192	70799	chr18	67800107	67885170	7972	+	P1149	NM_027556	TSS2339	protein_coding	4631422C13Rik| D430014P18Rik	centrosomal protein 192	Cep192
7807	Umps	0.716649	5.74919	5.26853	441	348	22247	#E0FFFF,black	Umps	22247	chr16	33955012	33967003	3219	-	P6048	NM_009471	TSS23191	protein_coding	1700095D23Rik| AA408257| AL033308| BB164745	uridine monophosphate synthetase	Umps
2294	Coq10a	0.716859	3.40271	2.92247	80	61	210582	#E0FFFF,black	Coq10a	210582	chr10	128363097	128370037	2507	-	P18218	NM_001081040	TSS7265	protein_coding	Gm1	coenzyme Q10A	Coq10a
19403	Itpripl2	0.717086	3.48213	3.00234	85	65	319622	#E0FFFF,black	Itpripl2	319622	chr7	118485112	118491975	6864	-	P3414	NM_001033380	TSS1706	protein_coding	C130081G24| E030018N11Rik	inositol 1,4,5-triphosphate receptor interacting protein-like 2	Itpripl2
6680	Basp1	0.71716	6.78353	6.30389	912	723	70350	#E0FFFF,black	Basp1	70350	chr15	25363277	25413764	1855	-	P21281	NM_027395	TSS6324	protein_coding	2610024P12Rik| CAP-23| CAP23| Ckap3| NAP-22| NAP22	brain abundant, membrane attached signal protein 1	Basp1
10307	1110059E24Rik	0.717211	5.9441	5.46457	506	400	66206	#E0FFFF,black	1110059E24Rik	66206	chr19	21597313	21652791	1428	-	P21754	NM_025423	TSS669	protein_coding	.	RIKEN cDNA 1110059E24 gene	1110059E24Rik
415	Abcb6	0.717528	2.7018	2.22291	46	34	74104	#E0FFFF,black	Abcb6	74104	chr1	75171641	75180283	2933	-	P23751	NM_023732	TSS3759	protein_coding	1200005B17Rik	ATP-binding cassette, sub-family B (MDR /TAP), member 6	Abcb6
21883	Pxylp1	0.717793	3.76218	3.28382	105	81	235534	#E0FFFF,black	Pxylp1	235534	chr9	96823343	96889474	3270	-	P433	NM_001289645	TSS23837	protein_coding	9430094M07Rik| Acpl2| BB177120| C130099A20Rik	2-phosphoxylose phosphatase 1	Pxylp1
11904	Cep152	0.717808	5.53871	5.06038	380	300	99100	#E0FFFF,black	Cep152	99100	chr2	125563088	125625113	5768	-	P19328	NM_001081091	TSS5473	protein_coding	AI851464| mKIAA0912	centrosomal protein 152	Cep152
9508	Spata24	0.718049	4.85249	4.37464	233	183	71242	#E0FFFF,black	Spata24	71242	chr18	35656689	35662186	1040	-	P15820	NM_029485	TSS5210	protein_coding	2700012K08Rik| 4930583E11Rik| 5133400G04Rik| AU016220| TIPT| TIPT2	spermatogenesis associated 24	Spata24
2208	Tbk1	0.718053	4.44808	3.97024	174	136	56480	#E0FFFF,black	Tbk1	56480	chr10	121546456	121586794	3030	-	P5101	NM_019786	TSS21333	protein_coding	1200008B05Rik| AI462036| AW048562	TANK-binding kinase 1	Tbk1
251	Hspd1	0.718323	9.48663	9.00933	5985	4767	15510	#E0FFFF,black	Hspd1	15510	chr1	55077834	55087932	2332	-	P4247	NM_010477	TSS8955	protein_coding	60kDa| Hsp60	heat shock protein 1 (chaperonin)	Hspd1
5471	Zfp729a	0.718487	3.15383	2.67686	66	50	212281	#E0FFFF,black	Zfp729a	212281	chr13	67617001	67637753	5179	-	P22119	NM_183146	TSS20775	protein_coding	A530054K11Rik| Rslcan3	zinc finger protein 729a	Zfp729a
4379	Gemin2	0.718654	4.19821	3.72157	145	113	66603	#E0FFFF,black	Gemin2	66603	chr12	59013393	59027988	1106	+	P5309	NM_025656	TSS7441	protein_coding	gemin-2| Sip1	gem (nuclear organelle) associated protein 2	Gemin2
19346	Dennd5a	0.718654	4.19821	3.72157	145	113	19347	#E0FFFF,black	Dennd5a	19347	chr7	109893781	109960422	4955	-	P1862	NM_021494	TSS26952	protein_coding	1500012B19Rik| AJ245569| AW496491| mKIAA1091| ORF37| Rab6ip1	DENN /MADD domain containing 5A	Dennd5a
6579	Ipo5	0.718735	7.37039	6.89393	1374	1093	70572	#E0FFFF,black	Ipo5	70572	chr14	120911194	120948044	4593	+	P9948	NM_023579	TSS10842	protein_coding	1110011C18Rik| 5730478E03Rik| AA409333| C76941| IMB3| Kpnb3| Ranbp5	importin 5	Ipo5
20667	Pard6a	0.719019	5.00009	4.52419	259	204	56513	#E0FFFF,black	Pard6a	56513	chr8	105701148	105703494	2200	+	P26815	NM_001286344	TSS23463	protein_coding	0710008C04Rik| 2610010A15Rik| Par-6| PAR-6A| Par6| PAR6alpha| Par6c| TAX40| Tip-40	par-6 family cell polarity regulator alpha	Pard6a
10806	Tubb4b	0.719158	7.87732	7.4017	1956	1558	227613	#E0FFFF,black	Tubb4b	227613	chr2	25222158	25224702	1600	-	P8622	NM_146116	TSS9846	protein_coding	4930542G03Rik| Tubb2c| Tubb2c1	tubulin, beta 4B class IVB	Tubb4b
10933	Odf2	0.719234	7.00673	6.53127	1066	848	18286	#E0FFFF,black	Odf2	18286	chr2	29889720	29931746	4306	+	P16130	NM_001177661	TSS12027	protein_coding	AI848335| MMTEST29	outer dense fiber of sperm tails 2	Odf2
19759	Tspan4	0.719469	3.83659	3.36159	111	86	64540	#E0FFFF,black	Tspan4	64540	chr7	141475236	141493427	1569	+	P18217	NM_053082	TSS15134	protein_coding	AI325509| AI746565| D130042I01Rik| NAG-2| Tm4sf7| Tspan-4	tetraspanin 4	Tspan4
3341	Cct6b	0.720215	0.878052	0.404551	7	3	12467	#E0FFFF,black	Cct6b	12467	chr11	82719248	82764321	2104	-	P24672	NM_009839	TSS9513	protein_coding	CCT-zeta-2| Cctz-2| CCTzeta-2| TCP-1-zeta-2	chaperonin containing Tcp1, subunit 6b (zeta)	Cct6b
4113	Ccdc57	0.720215	0.878052	0.404551	7	3	71276	#E0FFFF,black	Ccdc57	71276	chr11	120826542	120932872	3390	-	P21028	NM_027745	TSS26012	protein_coding	4933434G05Rik	coiled-coil domain containing 57	Ccdc57
5542	2210408I21Rik	0.720215	0.878052	0.404551	7	3	72371	#E0FFFF,black	2210408I21Rik	72371	chr13	77135536	77613679	4950	+	P2237	NM_001145676	TSS23945	protein_coding	.	RIKEN cDNA 2210408I21 gene	2210408I21Rik
5946	Tnnc1	0.720215	0.878052	0.404551	7	3	21924	#E0FFFF,black	Tnnc1	21924	chr14	31208312	31211711	703	+	P20254	NM_009393	TSS2839	protein_coding	AI874626| cTnC| cTnI| TnC| tncc	troponin C, cardiac /slow skeletal	Tnnc1
9967	Ctsf	0.720215	0.878052	0.404551	7	3	56464	#E0FFFF,black	Ctsf	56464	chr19	4855129	4860912	1975	+	P386	NM_019861	TSS20428	protein_coding	AI481912	cathepsin F	Ctsf
10461	Dntt	0.720215	0.878052	0.404551	7	3	21673	#E0FFFF,black	Dntt	21673	chr19	41029275	41059525	2130	+	P10458	NM_009345	TSS3415	protein_coding	Tdt	deoxynucleotidyltransferase, terminal	Dntt
13381	Kcna3	0.720215	0.878052	0.404551	7	3	16491	#E0FFFF,black	Kcna3	16491	chr3	107036162	107038129	1968	+	P6212	NM_008418	TSS15370	protein_coding	Kca1-3| Kv1.3| Mk-3	potassium voltage-gated channel, shaker-related subfamily, member 3	Kcna3
14571	Col8a2	0.720215	0.878052	0.404551	7	3	329941	#E0FFFF,black	Col8a2	329941	chr4	126286794	126314330	4331	+	P14872	NM_199473	TSS11292	protein_coding	AI429819	collagen, type VIII, alpha 2	Col8a2
23033	Slc25a53	0.720215	0.878052	0.404551	7	3	67062	#E0FFFF,black	Slc25a53	67062	chrX	136981116	137038302	3258	-	P14863	NM_001114179	TSS13035	protein_coding	2310046F18Rik| 2810402A17Rik| AI448995| AI841128| Mcart6	solute carrier family 25, member 53	Slc25a53
23180	Scml2	0.720215	0.878052	0.404551	7	3	107815	#E0FFFF,black	Scml2	107815	chrX	161162750	161258213	5147	+	P11380	NM_001290652	TSS1276	protein_coding	4932420G07Rik	sex comb on midleg-like 2 (Drosophila)	Scml2
5081	Hist1h2ba	0.720431	1.28474	0.811674	12	7	319177	#E0FFFF,black	Hist1h2ba	319177	chr13	23933725	23934156	432	-	P15688	NM_175663	TSS7510	protein_coding	Th2b	histone cluster 1, H2ba	Hist1h2ba
20378	Hsh2d	0.720431	1.28474	0.811674	12	7	209488	#E0FFFF,black	Hsh2d	209488	chr8	72189668	72200958	1225	+	P24871	NM_197944	TSS10501	protein_coding	ALX| Hsh2	hematopoietic SH2 domain containing	Hsh2d
14793	Alpl	0.720561	1.60164	1.12883	17	11	11647	#E0FFFF,black	Alpl	11647	chr4	137741731	137796384	2983	-	P24333	NM_007431	TSS5952	protein_coding	Akp-2| Akp2| APTNAP| TNAP| TNSALP	alkaline phosphatase, liver /bone /kidney	Alpl
6836	9930014A18Rik	0.720649	1.86131	1.38868	22	15	320469	#E0FFFF,black	9930014A18Rik	320469	chr15	60822965	60831400	5130	+		NR_030696	TSS20412	lncRNA	.	RIKEN cDNA 9930014A18 gene	9930014A18Rik
14023	Fsd1l	0.720649	1.86131	1.38868	22	15	319636	#E0FFFF,black	Fsd1l	319636	chr4	53631471	53707009	7467	+	P3012	NM_176966	TSS19431	protein_coding	A230072O16Rik| Ccdc10| Csdufd1| Fsd1nl| OTTMUSG00000007002	fibronectin type III and SPRY domain containing 1-like	Fsd1l
920	Rasal2	0.720711	2.08129	1.60879	27	19	226525	#E0FFFF,black	Rasal2	226525	chr1	157135183	157412595	10046	-	P12938	NM_177644	TSS10253	protein_coding	6530401P13| A330066M24Rik	RAS protein activator like 2	Rasal2
1929	Fzr1	0.720764	6.14047	5.66807	581	462	56371	#E0FFFF,black	Fzr1	56371	chr10	81366879	81378370	2254	-	P6333	NM_019757	TSS16451	protein_coding	AW108046| Cdh1| Fyr| FZR| FZR2| HCDH| HCDH1	fizzy /cell division cycle 20 related 1 (Drosophila)	Fzr1
11645	Slc1a2	0.720825	2.59152	2.11924	42	31	20511	#E0FFFF,black	Slc1a2	20511	chr2	102658683	102790784	11617	+	P6734	NM_001077514	TSS22699	protein_coding	1700091C19Rik| 2900019G14Rik| AI159670| Eaat2| GLT-1| GLT1| MGLT1	solute carrier family 1 (glial high affinity glutamate transporter), member 2	Slc1a2
8541	Dusp1	0.720849	2.7281	2.25587	47	35	19252	#E0FFFF,black	Dusp1	19252	chr17	26505591	26508472	1942	-	P12140	NM_013642	TSS19129	protein_coding	3CH134| erp| mkp-1| MKP1| Ptpn16| U19515	dual specificity phosphatase 1	Dusp1
313	Nrp2	0.720886	2.96769	2.49553	57	43	18187	#E0FFFF,black	Nrp2	18187	chr1	62703317	62818692	8107	+	P7296	NM_001077405	TSS11893	protein_coding	1110048P06Rik| Np-2| Np2| Npn-2| Npn2	neuropilin 2	Nrp2
8666	Zfp870	0.720935	3.35287	2.88081	77	59	240066	#E0FFFF,black	Zfp870	240066	chr17	32879221	32891603	5296	-	P26885	NM_207245	TSS17752	protein_coding	AI173952	zinc finger protein 870	Zfp870
21199	Hyls1	0.720943	3.435	2.96296	82	63	76832	#E0FFFF,black	Hyls1	76832	chr9	35560821	35570069	1643	-	P3155	NM_029762	TSS22081	protein_coding	3010015K02Rik	hydrolethalus syndrome 1	Hyls1
12775	Sclt1	0.721033	4.75353	4.28167	217	171	67161	#E0FFFF,black	Sclt1	67161	chr3	41626705	41742514	3020	-	P23680	NM_001081411	TSS25497	protein_coding	2610207F23Rik| 4931421F20Rik	sodium channel and clathrin linker 1	Sclt1
12011	Smox	0.721036	4.8465	4.37464	232	183	228608	#E0FFFF,black	Smox	228608	chr2	131491862	131525183	2176	+	P25071	NM_145533	TSS24575	protein_coding	B130066H01Rik| PAO| PAOh1| SMO	spermine oxidase	Smox
8155	Chaf1b	0.721038	4.8762	4.40435	237	187	110749	#E0FFFF,black	Chaf1b	110749	chr16	93883901	93906106	1913	+	P23072	NM_028083	TSS22768	protein_coding	2600017H24Rik| C76145| CAF-I p60| CAF-Ip60| CAF1| CAF1A| CAF1P60| MPHOSPH7	chromatin assembly factor 1, subunit B (p60)	Chaf1b
9060	Treml2	0.721389	7.73381	7.26266	1770	1414	328833	#E0FFFF,black	Treml2	328833	chr17	48300038	48312534	4509	+	P17723	NM_001033405	TSS7030	protein_coding	AW049306| Gm750| Tlt2	triggering receptor expressed on myeloid cells-like 2	Treml2
22604	Htatsf1	0.721446	6.87758	6.40654	974	777	72459	#E0FFFF,black	Htatsf1	72459	chrX	57053570	57067182	3119	+	P17197	NM_028242	TSS20608	protein_coding	1600023H17Rik| 2600017A12Rik| 2700077B20Rik| TAT-SF1	HIV TAT specific factor 1	Htatsf1
12865	Gmps	0.721688	6.12323	5.65268	574	457	229363	#E0FFFF,black	Gmps	229363	chr3	63976143	64019078	4567	+	P21785	NM_001033300	TSS12535	protein_coding	670032| AA591640| AI047208| Gm9479	guanine monophosphate synthetase	Gmps
13313	Atp1a1	0.721719	9.68763	9.21714	6881	5507	11928	#E0FFFF,black	Atp1a1	11928	chr3	101576219	101604707	3702	-	P11988	NM_144900	TSS177	protein_coding	Atpa-1| BC010319	ATPase, Na+ /K+ transporting, alpha 1 polypeptide	Atp1a1
418	Glb1l	0.72177	4.88207	4.41168	238	188	74577	#E0FFFF,black	Glb1l	74577	chr1	75198235	75210778	3451	-	P6036	NM_029010	TSS8106	protein_coding	4833408P15Rik	galactosidase, beta 1-like	Glb1l
16264	Taf6	0.721813	4.79144	4.32114	223	176	21343	#E0FFFF,black	Taf6	21343	chr5	138178617	138187186	2264	-	P926	NM_009315	TSS18275	protein_coding	80kDa| AW549759| p80| TAF(II)80| Taf2e| TAFII70	TATA-box binding protein associated factor 6	Taf6
12280	Dsn1	0.722066	4.35832	3.88852	163	128	66934	#E0FFFF,black	Dsn1	66934	chr2	156995062	157007075	2283	-	P7558	NM_025853	TSS8922	protein_coding	1700022L09Rik| AW552447	DSN1 homolog, MIS12 kinetochore complex component	Dsn1
11660	Fbxo3	0.722921	5.10918	4.64109	280	222	57443	#E0FFFF,black	Fbxo3	57443	chr2	104027799	104063237	4659	+	P1808	NM_212433	TSS20104	protein_coding	1200002G09Rik| 1700026K02Rik| AI046358| Fba	F-box protein 3	Fbxo3
4281	Atxn7l1	0.723106	4.36671	3.89899	164	129	380753	#E0FFFF,black	Atxn7l1	380753	chr12	33147686	33368277	4278	+	P12993	NM_028139	TSS16267	protein_coding	2810423G08Rik| Atxn7l4	ataxin 7-like 1	Atxn7l1
20856	Mvd	0.72329	6.74541	6.27805	888	710	192156	#E0FFFF,black	Mvd	192156	chr8	122433596	122443422	1864	-		NR_028354	TSS11514	protein_coding	C78718| Mpd	mevalonate (diphospho) decarboxylase	Mvd
19408	Ccp110	0.723298	4.23535	3.76802	149	117	101565	#E0FFFF,black	Ccp110	101565	chr7	118712611	118737018	5008	+	P26549	NM_182995	TSS20487	protein_coding	6330503K22Rik| AA415922| AI427129| AW557948| CP110	centriolar coiled coil protein 110	Ccp110
3957	Ict1	0.723529	5.93848	5.4716	504	402	68572	#E0FFFF,black	Ict1	68572	chr11	115403766	115410913	734	+	P1932	NM_026729	TSS16446	protein_coding	1110001A02Rik| 1110002E03Rik| MRP-L58	immature colon carcinoma transcript 1	Ict1
14629	Iqcc	0.723531	4.09082	3.62395	134	105	230767	#E0FFFF,black	Iqcc	230767	chr4	129615617	129619093	2142	-	P18058	NM_198026	TSS18052	protein_coding	BC026978	IQ motif containing C	Iqcc
5166	Bphl	0.724052	2.75393	2.2881	48	36	68021	#E0FFFF,black	Bphl	68021	chr13	34037641	34074074	1209	+	P23619	NM_026512	TSS15858	protein_coding	2010012D11Rik| 5730533B08Rik| AI115341	biphenyl hydrolase-like (serine hydrolase, breast epithelial mucin-associated antigen)	Bphl
3257	Myo18a	0.724321	4.28934	3.82404	155	122	360013	#E0FFFF,black	Myo18a	360013	chr11	77777235	77865988	7491	+	P14532	NM_001291212	TSS15497	protein_coding	MAJN| MyoPDZ| MysPDZ	myosin XVIIIA	Myo18a
17374	Necap1	0.724325	3.68372	3.21843	99	77	67602	#E0FFFF,black	Necap1	67602	chr6	122874557	122888941	2393	+	P6167	NM_026267	TSS25577	protein_coding	1200016B17Rik| AI747569| mFLJ00061	NECAP endocytosis associated 1	Necap1
781	Cyb5r1	0.724549	5.62872	5.16387	405	323	72017	#E0FFFF,black	Cyb5r1	72017	chr1	134405990	134411738	1626	+	P26650	NM_028057	TSS12524	protein_coding	1500005G05Rik| B5R.1| C80155| Nqo3a2	cytochrome b5 reductase 1	Cyb5r1
19453	Cog7	0.724771	4.10092	3.63652	135	106	233824	#E0FFFF,black	Cog7	233824	chr7	121922839	121981693	2884	-	P5401	NM_001033318	TSS14050	protein_coding	5630400E24Rik| Gm167	component of oligomeric golgi complex 7	Cog7
16095	Ddx55	0.725093	6.00721	5.54345	529	423	67848	#E0FFFF,black	Ddx55	67848	chr5	124552864	124569660	2956	+	P26026	NM_001190795	TSS15499	protein_coding	2810021H22Rik| mKIAA1595	DEAD (Asp-Glu-Ala-Asp) box polypeptide 55	Ddx55
7873	B4galt4	0.725126	2.30745	1.84375	33	24	56375	#E0FFFF,black	B4galt4	56375	chr16	38742259	38769054	2314	+	P5296	NM_019804	TSS17687	protein_coding	9130402O08Rik| b4Gal-T4| B4galt-IV| beta4Gal-T4| beta4GalT-IV	UDP-Gal:betaGlcNAc beta 1,4-galactosyltransferase, polypeptide 4	B4galt4
15476	Sepsecs	0.725126	2.30745	1.84375	33	24	211006	#E0FFFF,black	Sepsecs	211006	chr5	52643407	52669701	1925	-	P14004	NM_172490	TSS14722	protein_coding	AA986712| D5Ertd135e| SecS| SLA	Sep (O-phosphoserine) tRNA:Sec (selenocysteine) tRNA synthase	Sepsecs
19404	Coq7	0.725194	5.38189	4.91833	340	271	12850	#E0FFFF,black	Coq7	12850	chr7	118509659	118533356	1503	-	P5911	NM_001304758	TSS10485	protein_coding	clk-1	demethyl-Q 7	Coq7
20506	4921524J17Rik	0.725334	5.50488	5.0416	371	296	66714	#E0FFFF,black	4921524J17Rik	66714	chr8	85408759	85432841	1595	-		NR_033144	TSS27430	protein_coding	.	RIKEN cDNA 4921524J17 gene	4921524J17Rik
10964	BC005624	0.725533	4.25357	3.79069	151	119	227707	#E0FFFF,black	BC005624	227707	chr2	30972833	30981941	1328	-	P17997	NM_144885	TSS5933	protein_coding	.	cDNA sequence BC005624	BC005624
3472	Pctp	0.725681	2.12153	1.65894	28	20	18559	#E0FFFF,black	Pctp	18559	chr11	89983417	90002894	1971	-	P8468	NM_008796	TSS8324	protein_coding	PC-TP| StarD2	phosphatidylcholine transfer protein	Pctp
7888	Zdhhc23	0.725681	2.12153	1.65894	28	20	332175	#E0FFFF,black	Zdhhc23	332175	chr16	43969146	43979050	1278	-	P13866	NM_001007460	TSS15534	protein_coding	Gm1751| Gm779| nidd	zinc finger, DHHC domain containing 23	Zdhhc23
14276	Wdr78	0.725681	2.12153	1.65894	28	20	242584	#E0FFFF,black	Wdr78	242584	chr4	103038065	103114299	3793	-	P11500	NM_146254	TSS9295	protein_coding	BC028975	WD repeat domain 78	Wdr78
2921	Usp22	0.725767	5.65637	5.19395	413	330	216825	#E0FFFF,black	Usp22	216825	chr11	61151781	61175059	4442	-	P12634	NM_001004143	TSS21916	protein_coding	AI427806	ubiquitin specific peptidase 22	Usp22
5422	Fancc	0.725889	3.11449	2.65231	64	49	14088	#E0FFFF,black	Fancc	14088	chr13	63304709	63431745	4435	-	P15487	NM_001042673	TSS4545	protein_coding	Facc| mir-3074-1	Fanconi anemia, complementation group C	Fancc
10233	Cntf	0.726412	1.90807	1.44693	23	16	12803	#E0FFFF,black	Cntf	12803	chr19	12763528	12764380	853	-	P13853	NM_170786	TSS11410	protein_coding	AI429687	ciliary neurotrophic factor	Cntf
19721	BC024386	0.726412	1.90807	1.44693	23	16	212965	#E0FFFF,black	BC024386	212965	chr7	140906064	140907967	1614	+		NR_015583	TSS23089	lncRNA	BC039766	cDNA sequence BC023486	BC024386
22211	Fam198a	0.726563	3.95267	3.49182	121	95	245050	#E0FFFF,black	Fam198a	245050	chr9	121950988	121980208	4938	+	P7970	NM_177743	TSS8629	protein_coding	C730027P07Rik	family with sequence similarity 198, member A	Fam198a
17280	Tsen2	0.726659	2.8999	2.43925	54	41	381802	#E0FFFF,black	Tsen2	381802	chr6	115544704	115578336	1774	+	P10033	NM_199033	TSS13456	protein_coding	AU067695	tRNA splicing endonuclease subunit 2	Tsen2
8147	Runx1	0.72737	6.3002	5.84096	650	522	12394	#E0FFFF,black	Runx1	12394	chr16	92601466	92826074	5786	-	P2337	NM_001111022	TSS26529	protein_coding	AML1| CBF-alpha-2| Cbfa2| Pebp2a2| Pebpa2b	runt related transcription factor 1	Runx1
4155	Gm6682	0.727422	1.65745	1.19831	18	12	626534	#E0FFFF,black	Gm6682	626534	chr12	4782170	4783512	1343	+		NR_033599	TSS20865	pseudogene	EG626534	predicted gene 6682	Gm6682
12486	Ppp4r1l-ps	0.727422	1.65745	1.19831	18	12	100043911	#E0FFFF,black	Ppp4r1l-ps	100043911	chr2	173579320	173659539	4466	-		NR_027957	TSS12798	misc_RNA	1700007P14Rik| 5830403E09Rik| C030010B13Rik| Ppp4r1l	protein phosphatase 4, regulatory subunit 1-like, pseudogene	Ppp4r1l-ps
20467	Cacna1a	0.727449	5.92717	5.46809	500	401	12286	#E0FFFF,black	Cacna1a	12286	chr8	84415364	84640249	8747	+	P26553	NM_001252059	TSS16561	protein_coding	alpha1A| APCA| BI| Caca1a| Cacnl1a4| Cav2.1| Ccha1a| EA2| FHM| HPCA| la| MHP| MHP1| nmf352| rkr| SCA6| smrl| tg	calcium channel, voltage-dependent, P /Q type, alpha 1A subunit	Cacna1a
16269	BC037034	0.727636	4.70801	4.2493	210	167	231807	#E0FFFF,black	BC037034	231807	chr5	138259658	138264052	2546	-	P23185	NM_153161	TSS2374	protein_coding	.	cDNA sequence BC037034	BC037034
14448	Ptprf	0.727823	3.22942	2.77108	70	54	19268	#E0FFFF,black	Ptprf	19268	chr4	118208213	118291397	7648	-	P8811	NM_011213	TSS19190	protein_coding	AA591035| LAR| LARS| RPTP-LAR	protein tyrosine phosphatase, receptor type, F	Ptprf
942	Dars2	0.727873	3.64283	3.18459	96	75	226539	#E0FFFF,black	Dars2	226539	chr1	161040613	161070632	3581	-	P16220	NM_172644	TSS4940	protein_coding	5830468K18Rik| aspRS	aspartyl-tRNA synthetase 2 (mitochondrial)	Dars2
23160	Sms	0.728361	5.81201	5.35474	461	370	20603	#E0FFFF,black	Sms	20603	chrX	157443954	157492046	3377	-	P2510	NM_009214	TSS27196	protein_coding	AI427066| Gy| gyro| SpmST| SPMSY	spermine synthase	Sms
16375	Zkscan5	0.728422	2.5029	2.04575	39	29	22757	#E0FFFF,black	Zkscan5	22757	chr5	145204559	145221750	3797	+	P15309	NM_016683	TSS9769	protein_coding	AI132486| AI326970| hKraba1| Zfp95	zinc finger with KRAB and SCAN domains 5	Zkscan5
5733	Snx18	0.728649	5.83034	5.37364	467	375	170625	#E0FFFF,black	Snx18	170625	chr13	113592179	113618564	4447	-	P5887	NM_130796	TSS21456	protein_coding	Snag1	sorting nexin 18	Snx18
10047	Ppp2r5b	0.728807	3.03244	2.57605	60	46	225849	#E0FFFF,black	Ppp2r5b	225849	chr19	6227767	6235840	2708	-	P1667	NM_198168	TSS7025	protein_coding	B'beta| BC026670	protein phosphatase 2, regulatory subunit B', beta	Ppp2r5b
10967	D330023K18Rik	0.728904	1.35394	0.897735	13	8	320973	#E0FFFF,black	D330023K18Rik	320973	chr2	31151049	31152291	512	-		NR_040334	TSS14257	lncRNA	.	RIKEN cDNA D330023K18 gene	D330023K18Rik
12336	Fitm2	0.728904	1.35394	0.897735	13	8	228859	#E0FFFF,black	Fitm2	228859	chr2	163468703	163472629	1643	-	P4421	NM_173397	TSS13482	protein_coding	AI414861| D930001I22Rik| Fit2	fat storage-inducing transmembrane protein 2	Fitm2
23225	Mid1	0.728904	1.35394	0.897735	13	8	17318	#E0FFFF,black	Mid1	17318	chrX	169685199	169990797	4318	+	P9587	NM_001290512	TSS18763	protein_coding	61B3-R| DXHXS1141| Fxy| Trim18	midline 1	Mid1
12714	Mrpl47	0.728981	5.76833	5.31228	447	359	74600	#E0FFFF,black	Mrpl47	74600	chr3	32727497	32736755	872	-	P11938	NM_029017	TSS11737	protein_coding	4833424P18Rik| CGI-204| ENSMUSG00000051761| Gm9859| L47mt| MRP-L47| MTF /L47| NCM1	mitochondrial ribosomal protein L47	Mrpl47
1745	Ybey	0.729287	2.34192	1.88648	34	25	216119	#E0FFFF,black	Ybey	216119	chr10	76459567	76469114	4522	-	P10457	NM_172550	TSS5063	protein_coding	1110068N23Rik| A130042E20Rik| C21orf57| ORF57| ORF66	ybeY metallopeptidase	Ybey
21972	Abhd14b	0.729287	2.34192	1.88648	34	25	76491	#E0FFFF,black	Abhd14b	76491	chr9	106448640	106452918	1475	+	P589	NM_029631	TSS11824	protein_coding	1810013B01Rik	abhydrolase domain containing 14b	Abhd14b
9826	Me2	0.729377	6.77093	6.31567	904	729	107029	#E0FFFF,black	Me2	107029	chr18	73770040	73815392	2455	-	P738	NM_145494	TSS8899	protein_coding	AW120568| D030040L20Rik| NAD-ME	malic enzyme 2, NAD(+)-dependent, mitochondrial	Me2
13759	Tmem55a	0.729546	3.91881	3.46388	118	93	72519	#E0FFFF,black	Tmem55a	72519	chr4	14864219	14915260	2280	+	P22866	NM_028264	TSS14909	protein_coding	2610319K07Rik| AI315591| AV001360	transmembrane protein 55A	Tmem55a
13916	Arhgef39	0.72994	3.58644	3.13229	92	72	230098	#E0FFFF,black	Arhgef39	230098	chr4	43496144	43499660	1622	-	P24456	NM_001013377	TSS15988	protein_coding	E130306D19Rik	Rho guanine nucleotide exchange factor (GEF) 39	Arhgef39
1590	Hsf2	0.72994	5.67339	5.21924	418	336	15500	#E0FFFF,black	Hsf2	15500	chr10	57486385	57513143	2623	+	P14834	NM_008297	TSS15394	protein_coding	AI661205	heat shock factor 2	Hsf2
19815	Ppfia1	0.730108	6.68291	6.22909	850	686	233977	#E0FFFF,black	Ppfia1	233977	chr7	144476755	144553729	5259	-	P1356	NM_001033319	TSS8644	protein_coding	C030014K08Rik| C87158| LIP.1| LIP1	protein tyrosine phosphatase, receptor type, f polypeptide (PTPRF), interacting protein (liprin), alpha 1	Ppfia1
10572	Calhm2	0.730129	2.80425	2.35047	50	38	72691	#E0FFFF,black	Calhm2	72691	chr19	47132232	47138294	2049	-	P19457	NM_133746	TSS19725	protein_coding	2810048G17Rik| Fam26b	calcium homeostasis modulator 2	Calhm2
14698	Wdtc1	0.730182	4.03924	3.58557	129	102	230796	#E0FFFF,black	Wdtc1	230796	chr4	133292466	133339315	4175	-	P8131	NM_199306	TSS19718	protein_coding	adipose| adp| Gm695	WD and tetratricopeptide repeats 1	Wdtc1
5061	Hist1h1e	0.730308	8.89942	8.446	3981	3223	50709	#E0FFFF,black	Hist1h1e	50709	chr13	23621777	23622558	782	-	P381	NM_015787	TSS10462	protein_coding	H1-4| H1.4| H1e| H1f4| H1s-4| H1var2	histone cluster 1, H1e	Hist1h1e
16795	Igf2bp3	0.730381	5.79656	5.34328	456	367	140488	#E0FFFF,black	Igf2bp3	140488	chr6	49085218	49214954	4347	-	P9545	NM_023670	TSS21818	protein_coding	2610101N11Rik| AA522010| AL022933| AU045931| IMP-3| IMP3| Koc13| mimp3| Neilsen	insulin-like growth factor 2 mRNA binding protein 3	Igf2bp3
5082	Hist1h2aa	0.730384	2.16068	1.70741	29	21	319163	#E0FFFF,black	Hist1h2aa	319163	chr13	23934462	23934913	452	+	P12879	NM_175658	TSS8593	protein_coding	Th2a	histone cluster 1, H2aa	Hist1h2aa
983	Nme7	0.730409	4.19821	3.74498	145	115	171567	#E0FFFF,black	Nme7	171567	chr1	164307672	164437300	3100	+	P13583	NM_001293313	TSS8865	protein_coding	D530024H21Rik| Nm23-M7| Nm23-r7	NME /NM23 family member 7	Nme7
21168	Snx19	0.730492	4.51002	4.05696	182	145	102607	#E0FFFF,black	Snx19	102607	chr9	30427329	30466726	5541	+	P21135	NM_028874	TSS19702	protein_coding	3526401K03Rik| AI195321| AI848208| mKIAA0254	sorting nexin 19	Snx19
10034	Znhit2	0.730593	4.34138	3.88852	161	128	29805	#E0FFFF,black	Znhit2	29805	chr19	6061207	6062468	1262	+	P14014	NM_013859	TSS4656	protein_coding	C11orf5| Fon| ORF6| Znhit2-ps	zinc finger, HIT domain containing 2	Znhit2
5872	Samd8	0.73069	5.06859	4.61592	272	218	67630	#E0FFFF,black	Samd8	67630	chr14	21750531	21798725	6997	+	P24598	NM_026283	TSS17584	protein_coding	1110053F04Rik| 1700010P07Rik| SMSr	sterile alpha motif domain containing 8	Samd8
12495	Nelfcd	0.73078	6.43803	5.98554	716	578	57314	#E0FFFF,black	Nelfcd	57314	chr2	174415804	174427502	2279	+	P26230	NM_020580	TSS12709	protein_coding	2410003I03Rik| C77797| Th1| Th1l	negative elongation factor complex member C /D, Th1l	Nelfcd
12833	Eif2a	0.730975	6.12323	5.67113	574	463	229317	#E0FFFF,black	Eif2a	229317	chr3	58525821	58557501	2299	+	P19254	NM_001005509	TSS19486	protein_coding	D030048D22| D3Ertd194e	eukaryotic translation initiation factor 2A	Eif2a
19723	Athl1	0.730976	2.67501	2.22291	45	34	212974	#E0FFFF,black	Athl1	212974	chr7	140941581	140947658	2975	+	P10454	NM_145387	TSS2353	protein_coding	5730511L01Rik| BC023151	ATH1, acid trehalase-like 1 (yeast)	Athl1
11839	Snap23	0.731136	3.67022	3.21843	98	77	20619	#E0FFFF,black	Snap23	20619	chr2	120567671	120600722	2178	+	P20364	NM_001177793	TSS11336	protein_coding	23kDa| AA408749| SNAP-23| Sndt| Syndet	synaptosomal-associated protein 23	Snap23
4894	Pitrm1	0.731251	5.47413	5.02257	363	292	69617	#E0FFFF,black	Pitrm1	69617	chr13	6548157	6580149	3534	+	P8329	NM_145131	TSS16861	protein_coding	2310012C15Rik| AA410010| mKIAA1104| MP-1| MP1| Ntup1| PreP	pitrilysin metallepetidase 1	Pitrm1
2118	Pawr	0.731292	0.969079	0.517598	8	4	114774	#E0FFFF,black	Pawr	114774	chr10	108332189	108414391	1828	+	P8802	NM_054056	TSS11678	protein_coding	2310001G03Rik| Par-4| PAR4	PRKC, apoptosis, WT1, regulator	Pawr
3789	Fam171a2	0.731292	0.969079	0.517598	8	4	217219	#E0FFFF,black	Fam171a2	217219	chr11	102436981	102447663	3099	-	P25507	NM_199200	TSS13736	protein_coding	.	family with sequence similarity 171, member A2	Fam171a2
8613	Tbc1d22bos	0.731292	0.969079	0.517598	8	4	74092	#E0FFFF,black	Tbc1d22bos	74092	chr17	29578816	29596305	1349	-		NR_045447	TSS14787	lncRNA	0610038L08Rik	TBC1 domain family, member 22B, opposite strand	Tbc1d22bos
15084	Ube2j2	0.731292	0.969079	0.517598	8	4	140499	#E0FFFF,black	Ube2j2	140499	chr4	155943813	155956448	961	+	P16945	NM_001039157	TSS15193	protein_coding	1200007B18Rik| 2400008G19Rik| 5730472G04Rik| AL022923| NCUBE-2| Ubc6| Ubc6p	ubiquitin-conjugating enzyme E2J 2	Ube2j2
17520	Klra5	0.731292	0.969079	0.517598	8	4	16636	#E0FFFF,black	Klra5	16636	chr6	129898992	129913224	1151	-	P7813	NM_008463	TSS2822	protein_coding	Ly49e	killer cell lectin-like receptor, subfamily A, member 5	Klra5
18602	Snord35a	0.731292	0.969079	0.517598	8	4	27211	#E0FFFF,black	Snord35a	27211	chr7	45126347	45126435	89	-		NR_000003	TSS10299	snoRNA	Rnu35a| U35| U35A	small nucleolar RNA, C /D box 35A	Snord35a
19468	Slc5a11	0.731292	0.969079	0.517598	8	4	233836	#E0FFFF,black	Slc5a11	233836	chr7	123214866	123273251	2341	+	P14496	NM_146198	TSS13197	protein_coding	2010013B02Rik| Kst1| RKST2| Slc5a10| SMIT2	solute carrier family 5 (sodium /glucose cotransporter), member 11	Slc5a11
16313	Amz1	0.731295	3.05339	2.60192	61	47	231842	#E0FFFF,black	Amz1	231842	chr5	140724127	140753312	2685	+	P11355	NM_173405	TSS14455	protein_coding	5330426I05| 6530401C20Rik	archaelysin family metallopeptidase 1	Amz1
2760	Tcf7	0.731296	3.8724	3.42093	114	90	21414	#E0FFFF,black	Tcf7	21414	chr11	52252604	52282571	2238	-	P16533	NM_009331	TSS1573	protein_coding	AI465550| TCF-1| Tcf1	transcription factor 7, T cell specific	Tcf7
6591	Clybl	0.731354	5.15352	4.70216	289	232	69634	#E0FFFF,black	Clybl	69634	chr14	122181694	122402234	1241	+	P25880	NM_029556	TSS13236	protein_coding	0610033J05Rik| 2310014M14Rik| AI256068| Clb	citrate lyase beta like	Clybl
563	Ilkap	0.731369	6.38942	5.93809	692	559	67444	#E0FFFF,black	Ilkap	67444	chr1	91375831	91398783	1368	-	P10462	NM_023343	TSS18356	protein_coding	0710007A14Rik| 1600009O09Rik| PP2C-DELTA	integrin-linked kinase-associated serine /threonine phosphatase 2C	Ilkap
20513	Lonp2	0.731782	5.65294	5.20243	412	332	66887	#E0FFFF,black	Lonp2	66887	chr8	86624043	86716638	2944	+	P3441	NM_025827	TSS18462	protein_coding	1300002A08Rik| AU015403| Lonp	lon peptidase 2, peroxisomal	Lonp2
5860	6230400D17Rik	0.73182	1.95337	1.50293	24	17	76133	#E0FFFF,black	6230400D17Rik	76133	chr14	20702012	20703099	1088	-		NR_029446	TSS21827	lncRNA	.	RIKEN cDNA 6230400D17 gene	6230400D17Rik
10565	Cnnm2	0.73182	1.95337	1.50293	24	17	94219	#E0FFFF,black	Cnnm2	94219	chr19	46761609	46878580	3330	+	P19521	NM_001102471	TSS17725	protein_coding	Acdp2| AU015877| AW048635| Clp2	cyclin M2	Cnnm2
12269	Epb4.1l1	0.73182	1.95337	1.50293	24	17	.	#E0FFFF,black	Epb4.1l1	.	chr2	156420909	156543214	7109	+	P26398	NM_001291120	TSS15245	.	.	.	Epb4.1l1
23178	Cdkl5	0.73182	1.95337	1.50293	24	17	382253	#E0FFFF,black	Cdkl5	382253	chrX	160784308	160994681	3246	-	P19260	NM_001024624	TSS17092	protein_coding	BC038161| Stk9	cyclin-dependent kinase-like 5	Cdkl5
12573	Ppdpf	0.731923	5.15836	4.70813	290	233	66496	#E0FFFF,black	Ppdpf	66496	chr2	181187343	181188504	797	+	P14784	NM_025598	TSS6651	protein_coding	0610012G23Rik| 2610317A05Rik| 2700038C09Rik| 3110053G12Rik	pancreatic progenitor cell differentiation and proliferation factor	Ppdpf
17053	Exoc6b	0.732178	3.52776	3.07802	88	69	75914	#E0FFFF,black	Exoc6b	75914	chr6	84618486	85069513	5440	-	P25767	NM_177077	TSS12187	protein_coding	4930569O18Rik| G430127E12Rik| mKIAA0919| Sec15b| Sec15l2	exocyst complex component 6B	Exoc6b
20511	Phkb	0.732261	4.39981	3.95024	168	134	102093	#E0FFFF,black	Phkb	102093	chr8	85841002	86060642	4617	+	P6044	NM_199446	TSS24934	protein_coding	AI463271	phosphorylase kinase beta	Phkb
15993	Rbm19	0.732551	4.60533	4.15633	195	156	74111	#E0FFFF,black	Rbm19	74111	chr5	120116513	120198971	3916	+	P5627	NM_028762	TSS2478	protein_coding	1200009A02Rik| AV302714| NPO	RNA binding motif protein 19	Rbm19
422	Dnajb2	0.732785	3.45088	3.00234	83	65	56812	#E0FFFF,black	Dnajb2	56812	chr1	75236423	75245692	2116	+	P6754	NM_001159884	TSS17843	protein_coding	2700059H22Rik| Dnajb10| Hsj1| mDj8	DnaJ heat shock protein family (Hsp40) member B2	Dnajb2
9933	Pitpnm1	0.732831	5.2655	4.81705	313	252	18739	#E0FFFF,black	Pitpnm1	18739	chr19	4099998	4113965	4847	+		NR_075078	TSS6964	protein_coding	DRES9| Mpt-1| Nir-2| Pitpnm| PITPnm 1| R75447| Rd9| RdgB| RdgB1	phosphatidylinositol transfer protein, membrane-associated 1	Pitpnm1
7671	Eif2b5	0.733275	6.65576	6.20819	834	676	224045	#E0FFFF,black	Eif2b5	224045	chr16	20498817	20509325	2556	+	P3459	NM_172265	TSS18196	protein_coding	C81315	eukaryotic translation initiation factor 2B, subunit 5 epsilon	Eif2b5
10166	Slc15a3	0.733363	4.97834	4.53094	255	205	65221	#E0FFFF,black	Slc15a3	65221	chr19	10842544	10857915	2345	+	P26194	NM_023044	TSS21645	protein_coding	cI-1| Ci1	solute carrier family 15, member 3	Slc15a3
20338	Map1s	0.733528	5.03738	4.5903	266	214	270058	#E0FFFF,black	Map1s	270058	chr8	70905974	70917529	3274	+	P2766	NM_173013	TSS25761	protein_coding	6430517J16Rik| Bpy2ip1| Map8| Mtap1s| VCY2IP1	microtubule-associated protein 1S	Map1s
19465	4930413G21Rik	0.733781	1.71118	1.2646	19	13	73951	#E0FFFF,black	4930413G21Rik	73951	chr7	122969058	122970459	1402	-		NR_045614	TSS16944	lncRNA	.	RIKEN cDNA 4930413G21 gene	4930413G21Rik
22285	Ccdc22	0.733905	5.06859	4.62225	272	219	54638	#E0FFFF,black	Ccdc22	54638	chrX	7593809	7605420	2256	-	P21753	NM_138603	TSS19947	protein_coding	AI481216| DXImx40e| Ppp1r3f| Sfc22	coiled-coil domain containing 22	Ccdc22
20151	Pcm1	0.733906	7.50577	7.05944	1510	1227	18536	#E0FFFF,black	Pcm1	18536	chr8	41239759	41334087	8381	+	P22006	NM_023662	TSS8983	protein_coding	2600002H09Rik| 9430077F19Rik| C030044G17Rik	pericentriolar material 1	Pcm1
14968	Tardbp	0.734221	7.40239	6.95667	1405	1142	230908	#E0FFFF,black	Tardbp	230908	chr4	148612382	148626996	6000	-		NR_131120	TSS25619	protein_coding	1190002A23Rik| C85084| TDP-43| Tdp43	TAR DNA binding protein	Tardbp
16670	Ndufb2	0.734338	5.83034	5.38486	467	378	68198	#E0FFFF,black	Ndufb2	68198	chr6	39592583	39599471	455	+	P3134	NM_026612	TSS18649	protein_coding	1810011O01Rik| 8kDa| AGGG| AI325567| CI-AGGG	NADH dehydrogenase (ubiquinone) 1 beta subcomplex, 2	Ndufb2
15251	Prkag2	0.734491	5.32702	4.88184	327	264	108099	#E0FFFF,black	Prkag2	108099	chr5	24862735	25100642	3340	-	P14529	NM_001170555	TSS17188	protein_coding	2410051C13Rik| AAKG| AAKG2| AI854673| H91620p| WPWS	protein kinase, AMP-activated, gamma 2 non-catalytic subunit	Prkag2
19044	Relt	0.734573	3.83659	3.39157	111	88	320100	#E0FFFF,black	Relt	320100	chr7	100845848	100863413	2817	-	P4998	NM_177073	TSS6849	protein_coding	E430021K24Rik| Tnfrsf19l	RELT tumor necrosis factor receptor	Relt
15744	Rasgef1b	0.734678	2.96769	2.52288	57	44	320292	#E0FFFF,black	Rasgef1b	320292	chr5	99217420	99252927	2993	-	P20831	NM_181318	TSS640	protein_coding	4732452O09Rik| Gpig4| GPIgamma4	RasGEF domain family, member 1B	Rasgef1b
19538	Zfp771	0.734815	4.7342	4.28965	214	172	244216	#E0FFFF,black	Zfp771	244216	chr7	127244526	127254801	1230	+	P14978	NM_177362	TSS23495	protein_coding	G630024C07Rik| Znf771	zinc finger protein 771	Zfp771
8847	C920025E04Rik	0.734819	3.96378	3.51924	122	97	.	#E0FFFF,black	C920025E04Rik	.	chr17	36109030	36111676	1289	-	P14796	NM_001271005	TSS9161	.	.	.	C920025E04Rik
1941	BC025920	0.734842	2.1988	1.7543	30	22	268319	#E0FFFF,black	BC025920	268319	chr10	81606308	81609836	1890	+		NR_030677	TSS12737	misc_RNA	.	cDNA sequence BC025920	BC025920
9006	Abcc10	0.734842	2.1988	1.7543	30	22	224814	#E0FFFF,black	Abcc10	224814	chr17	46303230	46328023	4857	-	P2301	NM_145140	TSS3919	protein_coding	mFLJ00002| Mrp7	ATP-binding cassette, sub-family C (CFTR /MRP), member 10	Abcc10
16625	Bpgm	0.734916	3.62894	3.18459	95	75	12183	#E0FFFF,black	Bpgm	12183	chr6	34476356	34505610	2068	+	P4264	NM_007563	TSS8209	protein_coding	AI323730| AL022789| C86192	2,3-bisphosphoglycerate mutase	Bpgm
3407	Bcas3	0.735082	3.19212	2.7481	68	53	192197	#E0FFFF,black	Bcas3	192197	chr11	85353164	85826058	3656	+	P16530	NM_138681	TSS15398	protein_coding	1500019F07Rik| 2610028P08Rik| AU021018| BC028339| K20D4| rudhira	breast carcinoma amplified sequence 3	Bcas3
20600	Setd6	0.735221	5.60762	5.16387	399	323	66083	#E0FFFF,black	Setd6	66083	chr8	95715913	95719004	1669	+	P2285	NM_001035123	TSS1656	protein_coding	0610039J04Rik| 3110004G14Rik| AI413388| C76402	SET domain containing 6	Setd6
18377	Proser3	0.73543	2.56258	2.11924	41	31	333193	#E0FFFF,black	Proser3	333193	chr7	30539134	30552272	2466	-	P25630	NM_183321	TSS17478	protein_coding	.	proline and serine rich 3	Proser3
15831	Tmem175	0.73544	4.90531	4.46199	242	195	72392	#E0FFFF,black	Tmem175	72392	chr5	108629810	108647770	3279	+	P7764	NM_001163532	TSS9697	protein_coding	3010001K23Rik| AI504381| mTMEM175	transmembrane protein 175	Tmem175
17293	Plxnd1	0.735537	4.0287	3.58557	128	102	67784	#E0FFFF,black	Plxnd1	67784	chr6	115954811	115995005	6907	-	P26645	NM_026376	TSS4595	protein_coding	6230425C21Rik| b2b1863Clo| b2b553Clo	plexin D1	Plxnd1
18574	Vrk3	0.735682	4.14063	3.69778	139	111	101568	#E0FFFF,black	Vrk3	101568	chr7	44748629	44777514	1752	+	P15375	NM_133945	TSS14519	protein_coding	AI428238	vaccinia related kinase 3	Vrk3
982	Blzf1	0.735713	4.5548	4.11201	188	151	66352	#E0FFFF,black	Blzf1	66352	chr1	164289800	164307484	3948	-	P4852	NM_025505	TSS5410	protein_coding	1700030G05Rik| Blzf1l| Golgin-45| Jem-1	basic leucine zipper nuclear factor 1	Blzf1
17	Adhfe1	0.735783	0.442648	0	3	0	76187	#E0FFFF,black	Adhfe1	76187	chr1	9548046	9577968	3139	+		NR_027664	TSS3567	protein_coding	6330565B14Rik| Adh8| AI043035	alcohol dehydrogenase, iron containing, 1	Adhfe1
74	Il17a	0.735783	0.442648	0	3	0	16171	#E0FFFF,black	Il17a	16171	chr1	20730905	20734496	1171	+	P7458	NM_010552	TSS10877	protein_coding	Ctla-8| Ctla8| IL-17| IL-17A| Il17	interleukin 17A	Il17a
297	Snord70	0.735783	0.442648	0	3	0	100217459	#E0FFFF,black	Snord70	100217459	chr1	59691958	59692010	53	+		NR_028554	TSS10160	snoRNA	MBII-234| snoRNA234	small nucleolar RNA, C /D box 70	Snord70
674	Sctr	0.735783	0.442648	0	3	0	319229	#E0FFFF,black	Sctr	319229	chr1	120006980	120063532	1922	+	P3876	NM_001012322	TSS9349	protein_coding	6530402O03Rik	secretin receptor	Sctr
814	5730559C18Rik	0.735783	0.442648	0	3	0	67313	#E0FFFF,black	5730559C18Rik	67313	chr1	136213522	136234280	3013	-	P10120	NM_028872	TSS15910	protein_coding	1700034M08Rik| 4933426C09Rik| AI586180| D1Mgi54	RIKEN cDNA 5730559C18 gene	5730559C18Rik
849	Rgs13	0.735783	0.442648	0	3	0	246709	#E0FFFF,black	Rgs13	246709	chr1	144138667	144177372	1497	-	P10395	NM_153171	TSS8119	protein_coding	.	regulator of G-protein signaling 13	Rgs13
952	4930558K02Rik	0.735783	0.442648	0	3	0	75368	#E0FFFF,black	4930558K02Rik	75368	chr1	161942089	161979636	1164	-	P24221	NM_001204904	TSS3069	protein_coding	.	RIKEN cDNA 4930558K02 gene	4930558K02Rik
979	F5	0.735783	0.442648	0	3	0	14067	#E0FFFF,black	F5	14067	chr1	164151835	164220277	7433	+	P8575	NM_007976	TSS11590	protein_coding	AI173222| Cf-5| Cf5	coagulation factor V	F5
1238	Ush2a	0.735783	0.442648	0	3	0	22283	#E0FFFF,black	Ush2a	22283	chr1	188262838	188965039	15889	+	P24622	NM_021408	TSS6430	protein_coding	A930011D15Rik| A930037M10Rik| Gm676| Gm983| Mush2a| Usherin| Ushrn	Usher syndrome 2A	Ush2a
1343	Hymai	0.735783	0.442648	0	3	0	338438	#E0FFFF,black	Hymai	338438	chr10	13090845	13095900	5056	+		NR_131912	TSS12329	lncRNA	.	hydatidiform mole associated and imprinted transcript	Hymai
1395	4930444G20Rik	0.735783	0.442648	0	3	0	114671	#E0FFFF,black	4930444G20Rik	114671	chr10	22066309	22068079	1771	-	P11254	NM_053264	TSS9757	protein_coding	.	RIKEN cDNA 4930444G20 gene	4930444G20Rik
1642	2010107G23Rik	0.735783	0.442648	0	3	0	69894	#E0FFFF,black	2010107G23Rik	69894	chr10	62107656	62111013	1731	-	P16951	NM_027251	TSS17557	protein_coding	AA545165	RIKEN cDNA 2010107G23 gene	2010107G23Rik
1726	Gstt4	0.735783	0.442648	0	3	0	75886	#E0FFFF,black	Gstt4	75886	chr10	75814944	75822543	963	-	P112	NM_029472	TSS18366	protein_coding	4930583C14Rik| AI507011	glutathione S-transferase, theta 4	Gstt4
1781	Lrrc3	0.735783	0.442648	0	3	0	237387	#E0FFFF,black	Lrrc3	237387	chr10	77897576	77902536	4295	-	P26547	NM_145152	TSS8594	protein_coding	1300011L04Rik| C21orf102	leucine rich repeat containing 3	Lrrc3
1796	Syde1	0.735783	0.442648	0	3	0	71709	#E0FFFF,black	Syde1	71709	chr10	78584503	78591964	3288	-	P11547	NM_027875	TSS958	protein_coding	1200008N06Rik| BB043000| mSYD1A	synapse defective 1, Rho GTPase, homolog 1 (C. elegans)	Syde1
2034	Amdhd1	0.735783	0.442648	0	3	0	71761	#E0FFFF,black	Amdhd1	71761	chr10	93523338	93540033	2421	-	P7886	NM_027908	TSS26918	protein_coding	1300019J08Rik	amidohydrolase domain containing 1	Amdhd1
2307	Erbb3	0.735783	0.442648	0	3	0	13867	#E0FFFF,black	Erbb3	13867	chr10	128569368	128589501	4020	-	P21984	NM_010153	TSS25467	protein_coding	C76256| Erbb-3| Erbb3r| Her3	erb-b2 receptor tyrosine kinase 3	Erbb3
2486	Sun3	0.735783	0.442648	0	3	0	194974	#E0FFFF,black	Sun3	194974	chr11	9016054	9048991	1301	-	P21165	NM_001290519	TSS4234	protein_coding	Sunc1	Sad1 and UNC84 domain containing 3	Sun3
2666	Gm4926	0.735783	0.442648	0	3	0	237749	#E0FFFF,black	Gm4926	237749	chr11	46636506	46645006	1620	-		NR_028066	TSS19928	misc_RNA	EG237749	predicted gene 4926	Gm4926
3035	Atp1b2	0.735783	0.442648	0	3	0	11932	#E0FFFF,black	Atp1b2	11932	chr11	69599750	69605960	2959	-	P18817	NM_013415	TSS7610	protein_coding	Amog| Atpb-2	ATPase, Na+ /K+ transporting, beta 2 polypeptide	Atp1b2
3048	Slc35g3	0.735783	0.442648	0	3	0	56293	#E0FFFF,black	Slc35g3	56293	chr11	69759886	69761844	1498	-	P13644	NM_019871	TSS21087	protein_coding	Amac1	solute carrier family 35, member G3	Slc35g3
3217	Rilp	0.735783	0.442648	0	3	0	280408	#E0FFFF,black	Rilp	280408	chr11	75510094	75513166	1487	+	P5717	NM_001029938	TSS26931	protein_coding	AI835553| Gm857	Rab interacting lysosomal protein	Rilp
3363	Snord7	0.735783	0.442648	0	3	0	100302731	#E0FFFF,black	Snord7	100302731	chr11	83294304	83294399	96	+		NR_028362	TSS12833	snoRNA	.	small nucleolar RNA, C /D box 7	Snord7
3561	Prr15l	0.735783	0.442648	0	3	0	217138	#E0FFFF,black	Prr15l	217138	chr11	96929324	96935647	1362	+	P6834	NM_146026	TSS22084	protein_coding	Atad4| BC022765| E230006A12Rik	proline rich 15-like	Prr15l
4036	Tmem235	0.735783	0.442648	0	3	0	546519	#E0FFFF,black	Tmem235	546519	chr11	117860752	117865543	1820	+	P10453	NM_001085535	TSS4274	protein_coding	Cldn27| Gm12581| OTTMUSG00000007589	transmembrane protein 235	Tmem235
4628	Gm2016	0.735783	0.442648	0	3	0	100039042	#E0FFFF,black	Gm2016	100039042	chr12	87874072	87877859	1766	+	P15402	NM_001122662	TSS19200	protein_coding	100039042	predicted gene 2016	Gm2016
4640	Tshr	0.735783	0.442648	0	3	0	22095	#E0FFFF,black	Tshr	22095	chr12	91400993	91540509	4874	+	P15554	NM_011648	TSS4125	protein_coding	AI481368| hypothroid| hyt| pet	thyroid stimulating hormone receptor	Tshr
4876	Calml3	0.735783	0.442648	0	3	0	70405	#E0FFFF,black	Calml3	70405	chr13	3802893	3804318	1426	-	P8763	NM_027416	TSS25315	protein_coding	2310068O22Rik| AI326174	calmodulin-like 3	Calml3
5477	4930525G20Rik	0.735783	0.442648	0	3	0	320163	#E0FFFF,black	4930525G20Rik	320163	chr13	67796594	67830985	2987	-		NR_045194	TSS14516	lncRNA	.	RIKEN cDNA 4930525G20 gene	4930525G20Rik
6624	Dab2	0.735783	0.442648	0	3	0	13132	#E0FFFF,black	Dab2	13132	chr15	6299789	6440709	4628	+	P15835	NM_001008702	TSS16144	protein_coding	5730435J12Rik| AA960054| AI957090| D15Wsu122e| D630005B22Rik| Doc-2| Doc2| p96	disabled 2, mitogen-responsive phosphoprotein	Dab2
6740	4930447A16Rik	0.735783	0.442648	0	3	0	74892	#E0FFFF,black	4930447A16Rik	74892	chr15	37425554	37440644	587	+	P2192	NM_029113	TSS10470	protein_coding	.	RIKEN cDNA 4930447A16 gene	4930447A16Rik
6768	Gm10373	0.735783	0.442648	0	3	0	100038728	#E0FFFF,black	Gm10373	100038728	chr15	43430943	43477036	668	-		NR_046064	TSS7577	lncRNA	ENSMUSG00000072592	predicted gene 10373	Gm10373
6789	Aard	0.735783	0.442648	0	3	0	239435	#E0FFFF,black	Aard	239435	chr15	52040107	52045722	1348	+	P16062	NM_175503	TSS26800	protein_coding	A5D3| AV328152	alanine and arginine rich domain containing protein	Aard
7101	1700029P11Rik	0.735783	0.442648	0	3	0	66346	#E0FFFF,black	1700029P11Rik	66346	chr15	81980540	81981563	1024	+	P24261	NM_025503	TSS593	protein_coding	.	RIKEN cDNA 1700029P11 gene	1700029P11Rik
7128	Cyp2d26	0.735783	0.442648	0	3	0	76279	#E0FFFF,black	Cyp2d26	76279	chr15	82790107	82794245	1645	-	P7727	NM_029562	TSS4654	protein_coding	1300006E06Rik	cytochrome P450, family 2, subfamily d, polypeptide 26	Cyp2d26
7154	Parvb	0.735783	0.442648	0	3	0	170736	#E0FFFF,black	Parvb	170736	chr15	84232043	84315609	3705	+	P23057	NM_133167	TSS11857	protein_coding	affixin| AI595373| AW742462| D15Gsk1	parvin, beta	Parvb
7158	Prr5	0.735783	0.442648	0	3	0	109270	#E0FFFF,black	Prr5	109270	chr15	84680998	84703673	1835	+	P2996	NM_146061	TSS26803	protein_coding	Arhgap8| AU043908| C030017C09Rik| C78947| Protor-1| Protor1	proline rich 5 (renal)	Prr5
7166	Smc1b	0.735783	0.442648	0	3	0	140557	#E0FFFF,black	Smc1b	140557	chr15	85064689	85131957	4040	-	P23662	NM_080470	TSS1083	protein_coding	SMC-1B| SMC1beta| Smc1l2	structural maintenance of chromosomes 1B	Smc1b
7223	Shank3	0.735783	0.442648	0	3	0	58234	#E0FFFF,black	Shank3	58234	chr15	89499857	89560260	7130	+	P14054	NM_021423	TSS10851	protein_coding	AI841104| Shank3b| SHANK3c-3| SHANK3c-4	SH3 /ankyrin domain gene 3	Shank3
7525	Emp2	0.735783	0.442648	0	3	0	13731	#E0FFFF,black	Emp2	13731	chr16	10281749	10313968	3440	-	P1325	NM_007929	TSS19755	protein_coding	XMP	epithelial membrane protein 2	Emp2
7811	Mylk	0.735783	0.442648	0	3	0	107589	#E0FFFF,black	Mylk	107589	chr16	34784950	35002434	7809	+	P17755	NM_139300	TSS14709	protein_coding	9530072E15Rik| A930019C19Rik| AW489456| KRP| Mlck| MLCK108| MLCK210| nmMlck| smMLCK	myosin, light polypeptide kinase	Mylk
8110	Hunk	0.735783	0.442648	0	3	0	26559	#E0FFFF,black	Hunk	26559	chr16	90386397	90499553	5009	+	P14463	NM_015755	TSS24445	protein_coding	Bstk1| Mak-v	hormonally upregulated Neu-associated kinase	Hunk
8181	Mx1	0.735783	0.442648	0	3	0	17857	#E0FFFF,black	Mx1	17857	chr16	97447035	97462906	4336	-		NR_003520	TSS7623	misc_RNA	AI893580| Mx| Mx-1	MX dynamin-like GTPase 1	Mx1
8616	Cmtr1	0.735783	0.442648	0	3	0	74157	#E0FFFF,black	Cmtr1	74157	chr17	29660595	29697215	712	+	P23059	NM_028791	TSS26865	protein_coding	1300018I05Rik| AI451264| Ftsjd2| MTr1	cap methyltransferase 1	Cmtr1
9270	Arhgef33	0.735783	0.442648	0	3	0	381112	#E0FFFF,black	Arhgef33	381112	chr17	80307407	80388689	3261	+	P5434	NM_001145452	TSS1626	protein_coding	Gm941	Rho guanine nucleotide exchange factor (GEF) 33	Arhgef33
9459	Lims2	0.735783	0.442648	0	3	0	225341	#E0FFFF,black	Lims2	225341	chr18	31931507	31958619	1688	+	P5702	NM_144862	TSS15814	protein_coding	PINCH2	LIM and senescent cell antigen like domains 2	Lims2
9587	Pcdhgb2	0.735783	0.442648	0	3	0	93700	#E0FFFF,black	Pcdhgb2	93700	chr18	37689859	37692369	2511	+	P21102	NM_033575	TSS21777	protein_coding	.	protocadherin gamma subfamily B, 2	Pcdhgb2
9707	March3	0.735783	0.442648	0	3	0	320253	#E0FFFF,black	March3	320253	chr18	56761716	56925548	1754	-	P21589	NM_177115	TSS19807	protein_coding	6330411I15Rik| A530081L18Rik| AI843639| MARCH-III	membrane-associated ring finger (C3HC4) 3	March3
9742	Pdgfrb	0.735783	0.442648	0	3	0	18596	#E0FFFF,black	Pdgfrb	18596	chr18	61045150	61085067	5625	+	P357	NM_008809	TSS20332	protein_coding	AI528809| CD140b| Pdgfr| PDGFR-1	platelet derived growth factor receptor, beta polypeptide	Pdgfrb
9854	Katnal2	0.735783	0.442648	0	3	0	71206	#E0FFFF,black	Katnal2	71206	chr18	76993200	77047296	1673	-	P12621	NM_027721	TSS1056	protein_coding	3110023G01Rik| 4933439B08Rik	katanin p60 subunit A-like 2	Katnal2
9897	Fbxo15	0.735783	0.442648	0	3	0	50764	#E0FFFF,black	Fbxo15	50764	chr18	84935025	84981392	1586	+	P75	NM_015798	TSS2825	protein_coding	AU019763| ecat3| Fbx15	F-box protein 15	Fbxo15
10119	Lrrn4cl	0.735783	0.442648	0	3	0	68852	#E0FFFF,black	Lrrn4cl	68852	chr19	8850785	8853909	2583	+	P340	NM_001013019	TSS3273	protein_coding	1110067I12Rik	LRRN4 C-terminal like	Lrrn4cl
10597	Dusp5	0.735783	0.442648	0	3	0	240672	#E0FFFF,black	Dusp5	240672	chr19	53529318	53541322	1155	+	P17573	NM_001085390	TSS18948	protein_coding	Gm337	dual specificity phosphatase 5	Dusp5
10675	Cdnf	0.735783	0.442648	0	3	0	227526	#E0FFFF,black	Cdnf	227526	chr2	3513065	3526376	3013	+	P2581	NM_177647	TSS6211	protein_coding	9330140G23| Armetl1	cerebral dopamine neurotrophic factor	Cdnf
10982	Ppapdc3	0.735783	0.442648	0	3	0	.	#E0FFFF,black	Ppapdc3	.	chr2	32095651	32110820	1824	+	P18451	NM_145521	TSS9310	.	.	.	Ppapdc3
11263	Hoxd10	0.735783	0.442648	0	3	0	15430	#E0FFFF,black	Hoxd10	15430	chr2	74691891	74695106	1850	+	P21746	NM_013554	TSS8500	protein_coding	AI385591| AI874987| Hox-4.5| Hox-5.3	homeobox D10	Hoxd10
12038	Plcb1	0.735783	0.442648	0	3	0	18795	#E0FFFF,black	Plcb1	18795	chr2	134786164	135475258	7116	+	P17988	NM_019677	TSS15844	protein_coding	3110043I21Rik| AI132408| mKIAA0581| Plcb	phospholipase C, beta 1	Plcb1
12124	Gm14139	0.735783	0.442648	0	3	0	100271882	#E0FFFF,black	Gm14139	100271882	chr2	150181755	150193279	1728	+	P1026	NM_001145863	TSS22790	protein_coding	OTTMUSG00000015769	predicted gene 14139	Gm14139
12296	2010009K17Rik	0.735783	0.442648	0	3	0	72340	#E0FFFF,black	2010009K17Rik	72340	chr2	158070364	158091797	570	-		NR_040609	TSS12685	lncRNA	.	RIKEN cDNA 2010009K17 gene	2010009K17Rik
12586	Abhd16b	0.735783	0.442648	0	3	0	241850	#E0FFFF,black	Abhd16b	241850	chr2	181493206	181494980	1775	+	P22867	NM_183181	TSS20381	protein_coding	1700095H12	abhydrolase domain containing 16B	Abhd16b
13106	4930529C04Rik	0.735783	0.442648	0	3	0	619677	#E0FFFF,black	4930529C04Rik	619677	chr3	91071662	91075192	3531	+		NR_033593	TSS25438	misc_RNA	.	RIKEN cDNA 4930529C04 gene	4930529C04Rik
13177	Oaz3	0.735783	0.442648	0	3	0	53814	#E0FFFF,black	Oaz3	53814	chr3	94433388	94436651	949	-	P17515	NM_016901	TSS1168	protein_coding	Az-3| AZ3| Oaz-t	ornithine decarboxylase antizyme 3	Oaz3
13251	Terc	0.735783	0.442648	0	3	0	21748	#E0FFFF,black	Terc	21748	chr3	96414437	96414833	397	-		NR_001579	TSS16544	telomerase_RNA	mTER| mTR	telomerase RNA component	Terc
13299	Tbx15	0.735783	0.442648	0	3	0	21384	#E0FFFF,black	Tbx15	21384	chr3	99253760	99354260	3567	+	P4759	NM_009323	TSS22722	protein_coding	de| Tbx14| Tbx8	T-box 15	Tbx15
13399	4933431E20Rik	0.735783	0.442648	0	3	0	329735	#E0FFFF,black	4933431E20Rik	329735	chr3	107888850	107896213	5407	-		NR_015459	TSS23571	lncRNA	.	RIKEN cDNA 4933431E20 gene	4933431E20Rik
13572	4933401H06Rik	0.735783	0.442648	0	3	0	71038	#E0FFFF,black	4933401H06Rik	71038	chr3	135833694	135840269	937	-		NR_040540	TSS23029	lncRNA	.	RIKEN cDNA 4933401H06 gene	4933401H06Rik
13629	Cyr61	0.735783	0.442648	0	3	0	16007	#E0FFFF,black	Cyr61	16007	chr3	145646971	145649985	2028	-	P18310	NM_010516	TSS2468	protein_coding	AI325051| CCN1| Igfbp10	cysteine rich protein 61	Cyr61
13675	Snord45b	0.735783	0.442648	0	3	0	100217468	#E0FFFF,black	Snord45b	100217468	chr3	153910567	153910611	45	-		NR_028561	TSS2748	snoRNA	MBII-412	small nucleolar RNA, C /D box 45B	Snord45b
14751	Grhl3	0.735783	0.442648	0	3	0	230824	#E0FFFF,black	Grhl3	230824	chr4	135541888	135573620	2779	-	P20198	NM_001013756	TSS16879	protein_coding	AI561912| ct| Get1| Som| Tfcp2l4	grainyhead-like 3 (Drosophila)	Grhl3
14979	Rbp7	0.735783	0.442648	0	3	0	63954	#E0FFFF,black	Rbp7	63954	chr4	149449702	149454968	594	-	P9339	NM_022020	TSS5387	protein_coding	1110002J23Rik| CRBP-III	retinol binding protein 7, cellular	Rbp7
15457	1600023N17Rik	0.735783	0.442648	0	3	0	69788	#E0FFFF,black	1600023N17Rik	69788	chr5	45668701	45669708	1008	-		NR_073433	TSS3327	lncRNA	AV119442	RIKEN cDNA 1600023N17 gene	1600023N17Rik
15814	4930428O21Rik	0.735783	0.442648	0	3	0	654809	#E0FFFF,black	4930428O21Rik	654809	chr5	107698212	107703480	1740	-		NR_045871	TSS8235	lncRNA	.	RIKEN cDNA 4930428O21 gene	4930428O21Rik
15948	Gm13830	0.735783	0.442648	0	3	0	102639268	#E0FFFF,black	Gm13830	102639268	chr5	115301120	115320082	2725	+		NR_131932	TSS2827	lncRNA	OTTMUSG00000014646	predicted gene 13830	Gm13830
16197	Hspb1	0.735783	0.442648	0	3	0	15507	#E0FFFF,black	Hspb1	15507	chr5	135887919	135889563	903	+	P21554	NM_013560	TSS5070	protein_coding	27kDa| Hsp25	heat shock protein 1	Hspb1
16203	Upk3bl	0.735783	0.442648	0	3	0	69665	#E0FFFF,black	Upk3bl	69665	chr5	136057267	136064324	1043	+	P20516	NM_027158	TSS1261	protein_coding	2310043J07Rik	uroplakin 3B-like	Upk3bl
16236	Tfr2	0.735783	0.442648	0	3	0	50765	#E0FFFF,black	Tfr2	50765	chr5	137569840	137588081	3834	+	P11047	NM_015799	TSS1985	protein_coding	Trfr2	transferrin receptor 2	Tfr2
16238	Pcolce	0.735783	0.442648	0	3	0	18542	#E0FFFF,black	Pcolce	18542	chr5	137605107	137611404	1539	-	P9729	NM_008788	TSS5105	protein_coding	Astt-2| Astt2| P14| PCPE-1	procollagen C-endopeptidase enhancer protein	Pcolce
16386	1700001J03Rik	0.735783	0.442648	0	3	0	69282	#E0FFFF,black	1700001J03Rik	69282	chr5	146182450	146185304	778	-	P18487	NM_001008547	TSS26387	protein_coding	.	RIKEN cDNA 1700001J03 gene	1700001J03Rik
16424	Gm15408	0.735783	0.442648	0	3	0	100503307	#E0FFFF,black	Gm15408	100503307	chr5	149006962	149012776	1379	+		NR_040429	TSS9036	lncRNA	OTTMUSG00000021225	predicted gene 15408	Gm15408
16525	Met	0.735783	0.442648	0	3	0	17295	#E0FFFF,black	Met	17295	chr6	17463957	17573980	6652	+	P18766	NM_008591	TSS27139	protein_coding	AI838057| c-Met| HGF| HGFR| Par4	met proto-oncogene	Met
16768	Sspo	0.735783	0.442648	0	3	0	243369	#E0FFFF,black	Sspo	243369	chr6	48448229	48501250	15586	+	P12358	NM_173428	TSS25931	protein_coding	C79529| Scospondin	SCO-spondin	Sspo
16805	5430402O13Rik	0.735783	0.442648	0	3	0	73183	#E0FFFF,black	5430402O13Rik	73183	chr6	50566643	50594865	1007	+		NR_015581	TSS1357	lncRNA	3110047M22Rik	RIKEN cDNA 5430402O13 gene	5430402O13Rik
16923	Ndnf	0.735783	0.442648	0	3	0	68169	#E0FFFF,black	Ndnf	68169	chr6	65671611	65706930	4684	+	P21667	NM_172399	TSS20794	protein_coding	A930038C07Rik| epidermacan	neuron-derived neurotrophic factor	Ndnf
17322	Zfp9	0.735783	0.442648	0	3	0	22750	#E0FFFF,black	Zfp9	22750	chr6	118461950	118479273	3921	-	P13896	NM_011763	TSS16198	protein_coding	1810048F22Rik| AU016736| Krox-4| mszf79-2| Zfp-9	zinc finger protein 9	Zfp9
17344	Cecr2	0.735783	0.442648	0	3	0	330409	#E0FFFF,black	Cecr2	330409	chr6	120666421	120771191	9213	+	P22264	NM_001128151	TSS17796	protein_coding	2610101O16Rik| 2810409N01Rik| Gtl4| mKIAA1740	cat eye syndrome chromosome region, candidate 2	Cecr2
17353	Slc6a13	0.735783	0.442648	0	3	0	14412	#E0FFFF,black	Slc6a13	14412	chr6	121300296	121337718	2150	+	P20002	NM_144512	TSS5563	protein_coding	Gabt3| Gat2| GAT3	solute carrier family 6 (neurotransmitter transporter, GABA), member 13	Slc6a13
18311	Gm6537	0.735783	0.442648	0	3	0	.	#E0FFFF,black	Gm6537	.	chr7	28756174	28758964	1050	+	P14122	NM_001195091	TSS20469	.	.	.	Gm6537
18412	Lgi4	0.735783	0.442648	0	3	0	243914	#E0FFFF,black	Lgi4	243914	chr7	31059935	31070935	3444	+	P18621	NM_144556	TSS14499	protein_coding	clp| Lgil3	leucine-rich repeat LGI family, member 4	Lgi4
18413	Fxyd3	0.735783	0.442648	0	3	0	17178	#E0FFFF,black	Fxyd3	17178	chr7	31070535	31076697	524	-	P11632	NM_008557	TSS10641	protein_coding	Mat8	FXYD domain-containing ion transport regulator 3	Fxyd3
18780	Cers3	0.735783	0.442648	0	3	0	545975	#E0FFFF,black	Cers3	545975	chr7	66743504	66823692	3251	+	P15930	NM_001164201	TSS21537	protein_coding	4930550L11Rik| Gm488| Lass3| T3L	ceramide synthase 3	Cers3
18966	Dlg2	0.735783	0.442648	0	3	0	23859	#E0FFFF,black	Dlg2	23859	chr7	91090786	92449246	8022	+	P24313	NM_011807	TSS4217	protein_coding	A330103J02Rik| B230218P12Rik| B330007M19Rik| Dlgh2| Gm1197| Gm21505| PSD93	discs, large homolog 2 (Drosophila)	Dlg2
19625	Nkx1-2	0.735783	0.442648	0	3	0	20231	#E0FFFF,black	Nkx1-2	20231	chr7	132596239	132599637	1903	-	P6604	NM_009123	TSS3679	protein_coding	Nkx-1.1| Nkx-1.2| Sax1	NK1 transcription factor related, locus 2 (Drosophila)	Nkx1-2
19756	Cracr2b	0.735783	0.442648	0	3	0	213573	#E0FFFF,black	Cracr2b	213573	chr7	141461094	141466602	1687	+	P25626	NM_001025103	TSS23990	protein_coding	6330520A15Rik| BC026645| Cracr2a| Efcab4| Efcab4a	calcium release activated channel regulator 2B	Cracr2b
20680	Ctrl	0.735783	0.442648	0	3	0	109660	#E0FFFF,black	Ctrl	109660	chr8	105931994	105933862	888	-	P1679	NM_023182	TSS8283	protein_coding	0910001G08Rik| 1810004D15Rik| AV005227| chymopasin| Ctra-1| Ctra1| mFLJ00366	chymotrypsin-like	Ctrl
20744	Mtss1l	0.735783	0.442648	0	3	0	244654	#E0FFFF,black	Mtss1l	244654	chr8	110721484	110741400	4709	+	P20152	NM_198625	TSS27214	protein_coding	ABBA	metastasis suppressor 1-like	Mtss1l
21231	Vsig2	0.735783	0.442648	0	3	0	57276	#E0FFFF,black	Vsig2	57276	chr9	37539255	37544205	1170	+	P13399	NM_020518	TSS23233	protein_coding	1190004B15Rik| 2210413P10Rik| AU040484| Ctm| CTX	V-set and immunoglobulin domain containing 2	Vsig2
22059	Ucn2	0.735783	0.442648	0	3	0	171530	#E0FFFF,black	Ucn2	171530	chr9	108986163	108987164	1002	+	P9818	NM_145077	TSS2684	protein_coding	Ucn II| Ucn-2| ucn-II	urocortin 2	Ucn2
22106	Prss50	0.735783	0.442648	0	3	0	235631	#E0FFFF,black	Prss50	235631	chr9	110857967	110864628	1455	+	P4880	NM_146227	TSS2890	protein_coding	79H19C| Tsp50	protease, serine 50	Prss50
22374	2010308F09Rik	0.735783	0.442648	0	3	0	72122	#E0FFFF,black	2010308F09Rik	72122	chrX	13234641	13247733	701	-		NR_045430	TSS4500	lncRNA	.	RIKEN cDNA 2010308F09 gene	2010308F09Rik
22555	Gm35612	0.735783	0.442648	0	3	0	102639259	#E0FFFF,black	Gm35612	102639259	chrX	50537389	50562598	381	+		NR_131207	TSS17696	lncRNA	.	predicted gene, 35612	Gm35612
22565	Gpc3	0.735783	0.442648	0	3	0	14734	#E0FFFF,black	Gpc3	14734	chrX	52272427	52613974	2268	-	P23050	NM_016697	TSS9740	protein_coding	OCI-5	glypican 3	Gpc3
22822	Eda2r	0.735783	0.442648	0	3	0	245527	#E0FFFF,black	Eda2r	245527	chrX	97333841	97377209	6172	-	P7400	NM_175540	TSS9356	protein_coding	9430060M22Rik| TNFRSF27| Xedar	ectodysplasin A2 receptor	Eda2r
22890	C77370	0.735783	0.442648	0	3	0	245555	#E0FFFF,black	C77370	245555	chrX	104077435	104201117	10891	-	P24936	NM_001077354	TSS10865	protein_coding	A230051P11| C77386| Kiaa2022| mKIAA2022| Xpn	expressed sequence C77370	C77370
22915	Lpar4	0.735783	0.442648	0	3	0	78134	#E0FFFF,black	Lpar4	78134	chrX	106920625	106933899	4237	+	P25239	NM_175271	TSS18182	protein_coding	5730485F04Rik| Gpr23| LPA4| p2y9	lysophosphatidic acid receptor 4	Lpar4
23061	Col4a6	0.735783	0.442648	0	3	0	94216	#E0FFFF,black	Col4a6	94216	chrX	141165403	141474076	6648	-	P298	NM_053185	TSS3624	protein_coding	BB116301	collagen, type IV, alpha 6	Col4a6
1109	Aim2	0.736318	6.43205	5.99045	713	580	383619	#E0FFFF,black	Aim2	383619	chr1	173420604	173466036	2537	+	P25879	NM_001013779	TSS26193	protein_coding	Gm1313| Ifi210	absent in melanoma 2	Aim2
13395	Strip1	0.736386	6.01791	5.57644	533	433	229707	#E0FFFF,black	Strip1	229707	chr3	107612532	107631710	3231	-	P899	NM_153563	TSS14831	protein_coding	6330569M22Rik| 6530401O14Rik| Fam40a	striatin interacting protein 1	Strip1
9214	Spdya	0.736511	3.64283	3.20161	96	76	70891	#E0FFFF,black	Spdya	70891	chr17	71552061	71589533	1891	+	P6540	NM_029254	TSS24726	protein_coding	4921517J08Rik| 4930548B21Rik| GS4| MLZ-465| Spdy1	speedy /RINGO cell cycle regulator family, member A	Spdya
21556	1700017B05Rik	0.736549	5.47801	5.03687	364	295	74211	#E0FFFF,black	1700017B05Rik	74211	chr9	57252322	57259140	4763	-	P2445	NM_028820	TSS26739	protein_coding	AA682102| D9Ertd278e	RIKEN cDNA 1700017B05 gene	1700017B05Rik
9964	Rbm14	0.736601	5.1728	4.73175	293	237	56275	#E0FFFF,black	Rbm14	56275	chr19	4800566	4804015	2705	-	P12709	NM_019869	TSS91	protein_coding	1300007E16Rik| p16| p16K| PSP2| Sytip	RNA binding motif protein 14	Rbm14
3893	Gm11696	0.736618	1.41996	0.978951	14	9	100036768	#E0FFFF,black	Gm11696	100036768	chr11	109354778	109363654	2765	-		NR_038097	TSS17077	lncRNA	OTTMUSG00000003456	predicted gene 11696	Gm11696
8439	Dnase1l2	0.736618	1.41996	0.978951	14	9	66705	#E0FFFF,black	Dnase1l2	66705	chr17	24440768	24443101	1236	-	P6581	NM_025718	TSS13184	protein_coding	4733401H14Rik	deoxyribonuclease 1-like 2	Dnase1l2
12004	Spef1	0.736618	1.41996	0.978951	14	9	70997	#E0FFFF,black	Spef1	70997	chr2	131170261	131174810	2264	-	P26014	NM_027641	TSS13374	protein_coding	4931426K16Rik| Clamp	sperm flagellar 1	Spef1
16976	Particl	0.736618	1.41996	0.978951	14	9	78108	#E0FFFF,black	Particl	78108	chr6	72438683	72440615	1933	+		NR_046011	TSS20244	lncRNA	4930414L22Rik| AI449819	promoter of Mat2a antisense radiation induced circulating long non-coding RNA	Particl
23170	A830080D01Rik	0.736727	5.78408	5.34328	452	367	382252	#E0FFFF,black	A830080D01Rik	382252	chrX	159532668	159593081	3366	+	P4329	NM_001033472	TSS10330	protein_coding	2310067E24Rik| Gm1146	RIKEN cDNA A830080D01 gene	A830080D01Rik
6671	Drosha	0.736895	6.1478	5.70733	584	475	14000	#E0FFFF,black	Drosha	14000	chr15	12824815	12935291	4567	+	P10313	NM_026799	TSS18908	protein_coding	1110013A17Rik| AI874853| Etohi2| Rn3| Rnasen	drosha, ribonuclease type III	Drosha
14124	Megf9	0.736903	1.99728	1.55683	25	18	230316	#E0FFFF,black	Megf9	230316	chr4	70431927	70534928	3062	-	P17598	NM_172694	TSS11744	protein_coding	4933405H16Rik| 9630025C07| Egfl5| mKIAA0818	multiple EGF-like-domains 9	Megf9
4801	Cdc42bpb	0.737046	2.40848	1.96831	36	27	217866	#E0FFFF,black	Cdc42bpb	217866	chr12	111292972	111377718	6718	-	P8210	NM_183016	TSS20192	protein_coding	MRCKb	CDC42 binding protein kinase beta	Cdc42bpb
12230	Raly	0.73719	2.9896	2.54971	58	45	19383	#E0FFFF,black	Raly	19383	chr2	154791110	154867261	1525	+	P1583	NM_001139512	TSS21778	protein_coding	AI663842| Merc	hnRNP-associated with lethal yellow	Raly
10422	Exoc6	0.737263	3.40271	2.96296	80	63	107371	#E0FFFF,black	Exoc6	107371	chr19	37550418	37683249	2733	+	P1385	NM_175353	TSS8075	protein_coding	4833405E05Rik| AW413330| C430002C19| hbd| msec15| Sec15| Sec15l1	exocyst complex component 6	Exoc6
22983	Gla	0.737287	3.57199	3.13229	91	72	11605	#E0FFFF,black	Gla	11605	chrX	134588169	134601005	3032	-	P23405	NM_013463	TSS26160	protein_coding	Ags	galactosidase, alpha	Gla
19648	Ptpre	0.737335	3.98574	3.54613	124	99	19267	#E0FFFF,black	Ptpre	19267	chr7	135537824	135686294	5411	+	P12577	NM_011212	TSS21043	protein_coding	PTPe| PTPepsilon| RPTPepsilon	protein tyrosine phosphatase, receptor type, E	Ptpre
10619	Ccdc186	0.737421	5.25649	4.81705	311	252	213993	#E0FFFF,black	Ccdc186	213993	chr19	56790963	56813683	2754	-	P2142	NM_170757	TSS1616	protein_coding	1810028B20Rik| A630007B06Rik| AI159700| Otg1	coiled-coil domain containing 186	Ccdc186
20233	Nek1	0.737598	5.99913	5.56004	526	428	18004	#E0FFFF,black	Nek1	18004	chr8	60993193	61131346	5619	+	P17940	NM_001293638	TSS8928	protein_coding	D8Ertd790e| kat	NIMA (never in mitosis gene a)-related expressed kinase 1	Nek1
16169	Wbscr27	0.737825	4.44808	4.00943	174	140	79565	#E0FFFF,black	Wbscr27	79565	chr5	134932373	134942637	2803	+	P6196	NM_024479	TSS18114	protein_coding	AW492986| BC002286	Williams Beuren syndrome chromosome region 27 (human)	Wbscr27
11691	Kif18a	0.738152	5.3356	4.89759	329	267	228421	#E0FFFF,black	Kif18a	228421	chr2	109280738	109341746	3368	+	P14336	NM_139303	TSS9766	protein_coding	AU024633| B130001M12Rik| gcd2	kinesin family member 18A	Kif18a
3972	2310067B10Rik	0.738233	3.31867	2.88081	75	59	.	#E0FFFF,black	2310067B10Rik	.	chr11	115765433	115799033	4996	+	P4082	NM_028014	TSS1689	.	.	.	2310067B10Rik
15867	Galnt9	0.738233	3.31867	2.88081	75	59	231605	#E0FFFF,black	Galnt9	231605	chr5	110544355	110621383	2988	+	P25330	NM_198306	TSS19720	protein_coding	GalNAc-T9	UDP-N-acetyl-alpha-D-galactosamine:polypeptide N-acetylgalactosaminyltransferase 9	Galnt9
1809	2610008E11Rik	0.738502	2.87657	2.43925	53	41	72128	#E0FFFF,black	2610008E11Rik	72128	chr10	79064374	79097600	4229	-	P18581	NM_001004362	TSS7655	protein_coding	.	RIKEN cDNA 2610008E11 gene	2610008E11Rik
20822	Usp10	0.738816	6.16475	5.72803	591	482	22224	#E0FFFF,black	Usp10	22224	chr8	119910852	119957557	3236	+	P22468	NM_009462	TSS23318	protein_coding	2610014N07Rik| mKIAA0190| UBPO| Uchrp	ubiquitin specific peptidase 10	Usp10
417	Ankzf1	0.738927	5.52002	5.08352	375	305	52231	#E0FFFF,black	Ankzf1	52231	chr1	75192160	75199385	2881	+	P14448	NM_001267620	TSS12464	protein_coding	1300008P06Rik| 2810025E10Rik| D1Ertd161e	ankyrin repeat and zinc finger domain containing 1	Ankzf1
4851	Zfp386	0.73911	4.50243	4.06629	181	146	56220	#E0FFFF,black	Zfp386	56220	chr12	116047724	116063207	4542	+	P25919	NM_001004066	TSS6343	protein_coding	Kzf1| mKIAA4205	zinc finger protein 386 (Kruppel-like)	Zfp386
4984	Hist1h1b	0.739229	6.27143	5.83552	637	520	56702	#E0FFFF,black	Hist1h1b	56702	chr13	21779832	21780625	794	-	P8005	NM_020034	TSS20238	protein_coding	H1.5| H1B| H1f5| H1s-3	histone cluster 1, H1b	Hist1h1b
8652	Akap8l	0.739298	5.56448	5.12871	387	315	54194	#E0FFFF,black	Akap8l	54194	chr17	32321424	32350577	2072	-	P9652	NM_017476	TSS8356	protein_coding	HAP95| Nakap95	A kinase (PRKA) anchor protein 8-like	Akap8l
9820	Poli	0.739599	4.46382	4.02863	176	142	26447	#E0FFFF,black	Poli	26447	chr18	70508680	70530321	3782	-	P25261	NM_001289516	TSS9487	protein_coding	Rad30b	polymerase (DNA directed), iota	Poli
12165	Sox12	0.739611	3.67022	3.23505	98	78	20667	#E0FFFF,black	Sox12	20667	chr2	152393612	152398046	4435	-	P4057	NM_011438	TSS12746	protein_coding	2010205A02Rik	SRY (sex determining region Y)-box 12	Sox12
14709	Pigv	0.739628	3.01118	2.57605	59	46	230801	#E0FFFF,black	Pigv	230801	chr4	133661425	133672647	2095	-	P17095	NM_001145955	TSS5778	protein_coding	B330013B03| D430024F16Rik	phosphatidylinositol glycan anchor biosynthesis, class V	Pigv
2417	Sec14l2	0.739691	1.76298	1.32797	20	14	67815	#E0FFFF,black	Sec14l2	67815	chr11	4097040	4118729	2528	-	P11639	NM_144520	TSS12067	protein_coding	1300013M05Rik| Spf| TAP	SEC14-like lipid binding 2	Sec14l2
21164	AI414108	0.739691	1.76298	1.32797	20	14	.	#E0FFFF,black	AI414108	.	chr9	27352685	27357543	4859	+		NR_027907	TSS17105	.	.	.	AI414108
10167	Tmem132a	0.739733	4.37506	3.94014	165	133	98170	#E0FFFF,black	Tmem132a	98170	chr19	10857829	10869779	3489	-	P846	NM_133804	TSS24750	protein_coding	6720481D13Rik| Hspa5bp1| Orai1| R74613	transmembrane protein 132A	Tmem132a
13660	Fam73a	0.739787	4.8465	4.41168	232	188	215708	#E0FFFF,black	Fam73a	215708	chr3	152273460	152340407	5354	-	P22449	NM_174868	TSS1290	protein_coding	A930038D06| AI852168| C030011O14Rik	family with sequence similarity 73, member A	Fam73a
20864	Aprt	0.739999	7.73705	7.30264	1774	1454	11821	#E0FFFF,black	Aprt	11821	chr8	122574637	122576907	866	-	P5441	NM_009698	TSS24180	protein_coding	C85684	adenine phosphoribosyl transferase	Aprt
1144	Chml	0.740047	2.75393	2.31962	48	37	12663	#E0FFFF,black	Chml	12663	chr1	175682238	175688353	6116	-	P17880	NM_021350	TSS19349	protein_coding	AI450814| E030003F13Rik| REP-2| Rep2	choroideremia-like	Chml
984	Atp1b1	0.740099	5.03738	4.60317	266	216	11931	#E0FFFF,black	Atp1b1	11931	chr1	164437099	164458355	2590	-	P26224	NM_009721	TSS2178	protein_coding	Atp4b| Atpb| Atpb-1| NKbeta1	ATPase, Na+ /K+ transporting, beta 1 polypeptide	Atp1b1
7784	Pcyt1a	0.740452	5.01084	4.57732	261	212	13026	#E0FFFF,black	Pcyt1a	13026	chr16	32430921	32475065	5271	+	P20865	NM_009981	TSS20025	protein_coding	Cctalpha| CTalpha| Ctpct| Cttalpha	phosphate cytidylyltransferase 1, choline, alpha isoform	Pcyt1a
21428	Pafah1b2	0.74058	6.60522	6.17195	805	659	18475	#E0FFFF,black	Pafah1b2	18475	chr9	45965311	45984871	4241	-	P15678	NM_008775	TSS9304	protein_coding	AI747451| AU021353| mus[b]| Pafahb	platelet-activating factor acetylhydrolase, isoform 1b, subunit 2	Pafah1b2
7357	Csrnp2	0.740669	2.44065	2.00755	37	28	207785	#E0FFFF,black	Csrnp2	207785	chr15	100479570	100495239	4126	-	P7817	NM_153407	TSS12447	protein_coding	Csnrp2| CSRNP-2| taip-12	cysteine-serine-rich nuclear protein 2	Csrnp2
4378	Sec23a	0.740806	4.51758	4.08475	183	148	20334	#E0FFFF,black	Sec23a	20334	chr12	58958384	59012017	4108	-	P3728	NM_009147	TSS3902	protein_coding	Msec23| Sec23r	SEC23 homolog A, COPII coat complex component	Sec23a
15068	Ssu72	0.741072	7.14371	6.71139	1173	962	68991	#E0FFFF,black	Ssu72	68991	chr4	155704815	155733873	1451	+	P15727	NM_026899	TSS13991	protein_coding	1190002E22Rik| 1500011L16Rik| 2610101M12Rik	Ssu72 RNA polymerase II CTD phosphatase homolog (yeast)	Ssu72
3734	Tubg2	0.741092	1.0547	0.622426	9	5	103768	#E0FFFF,black	Tubg2	103768	chr11	101155884	101161787	1777	+	P8062	NM_134028	TSS776	protein_coding	AI504772| Tubgl	tubulin, gamma 2	Tubg2
5795	Gm3558	0.741092	1.0547	0.622426	9	5	100041874	#E0FFFF,black	Gm3558	100041874	chr14	7545151	7568566	2055	-	P25929	NM_001270842	TSS20647	protein_coding	100041874| ENSMUSG00000079364	predicted gene 3558	Gm3558
8802	H2-Q1	0.741092	1.0547	0.622426	9	5	15006	#E0FFFF,black	H2-Q1	15006	chr17	35320558	35325099	2024	+	P9048	NM_010390	TSS23207	protein_coding	15006| H-2Q1| Q1| Q1b| Q1d| Q1k| Qa-1| Qa1| Qed-1	histocompatibility 2, Q region locus 1	H2-Q1
13484	F3	0.741092	1.0547	0.622426	9	5	14066	#E0FFFF,black	F3	14066	chr3	121723537	121735052	1876	+	P10697	NM_010171	TSS1062	protein_coding	AA409063| CD142| Cf-3| Cf3| TF	coagulation factor III	F3
14964	Angptl7	0.741092	1.0547	0.622426	9	5	654812	#E0FFFF,black	Angptl7	654812	chr4	148495280	148500462	2062	-	P26721	NM_001039554	TSS7132	protein_coding	.	angiopoietin-like 7	Angptl7
16199	Ssc4d	0.741092	1.0547	0.622426	9	5	109267	#E0FFFF,black	Ssc4d	109267	chr5	135960223	135974476	2724	-	P728	NM_001160366	TSS17943	protein_coding	C330016E03Rik| S4D-SRCRB| SRCRB-S4D| Srcrb4d	scavenger receptor cysteine rich family, 4 domains	Ssc4d
18564	Fam71e1	0.741092	1.0547	0.622426	9	5	75538	#E0FFFF,black	Fam71e1	75538	chr7	44496588	44501134	849	+	P3648	NM_028169	TSS24843	protein_coding	0610007G24Rik| 1700021N13Rik| 1700021P22Rik| GARI-L5	family with sequence similarity 71, member E1	Fam71e1
22019	Fam212a	0.741092	1.0547	0.622426	9	5	68176	#E0FFFF,black	Fam212a	68176	chr9	107984224	107985916	1061	-	P7589	NM_026597	TSS4447	protein_coding	6230427J02Rik| Inka1	family with sequence similarity 212, member A	Fam212a
22595	Zfp449	0.741092	1.0547	0.622426	9	5	78619	#E0FFFF,black	Zfp449	78619	chrX	56346400	56365674	3738	+	P15124	NM_030139	TSS7355	protein_coding	9530049C15Rik	zinc finger protein 449	Zfp449
8709	H2-K2	0.741118	3.68372	3.25149	99	79	630499	#E0FFFF,black	H2-K2	630499	chr17	33974659	33978791	1324	-		NR_004446	TSS3186	misc_RNA	EG630499| Gm7035| H-2K1| H-2K1K| H-2K2| H2-K1	histocompatibility 2, K region locus 2	H2-K2
20066	Ash2l	0.741416	6.35186	5.92021	674	552	23808	#E0FFFF,black	Ash2l	23808	chr8	25816001	25847694	3507	-	P21585	NM_001286207	TSS27555	protein_coding	.	ash2 (absent, small, or homeotic)-like (Drosophila)	Ash2l
10914	Tsc1	0.741484	4.72116	4.28965	212	172	64930	#E0FFFF,black	Tsc1	64930	chr2	28641233	28691172	7957	+	P372	NM_022887	TSS27383	protein_coding	.	tuberous sclerosis 1	Tsc1
18362	Clip3	0.74169	2.0399	1.60879	26	19	76686	#E0FFFF,black	Clip3	76686	chr7	30291753	30308367	3300	+	P8574	NM_001081114	TSS2140	protein_coding	1500005P14Rik| AI844915| Clipr-59	CAP-GLY domain containing linker protein 3	Clip3
5310	4833439L19Rik	0.741711	5.19182	4.76075	297	242	97820	#E0FFFF,black	4833439L19Rik	97820	chr13	54551218	54565382	2674	-	P8472	NM_001252645	TSS27558	protein_coding	4930558H15Rik| C81457| Kiaa1191| P33monox	RIKEN cDNA 4833439L19 gene	4833439L19Rik
22116	Mlh1	0.741893	4.44015	4.00943	173	140	17350	#E0FFFF,black	Mlh1	17350	chr9	111228228	111271608	2598	-	P21946	NM_026810	TSS10724	protein_coding	1110035C23Rik| AI317206| AI325952| AI561766	mutL homolog 1	Mlh1
3215	Tlcd2	0.742096	3.61491	3.18459	94	75	380712	#E0FFFF,black	Tlcd2	380712	chr11	75468050	75470899	1141	+	P3208	NM_027249	TSS21662	protein_coding	.	TLC domain containing 2	Tlcd2
19725	Ifitm2	0.742096	3.61491	3.18459	94	75	80876	#E0FFFF,black	Ifitm2	80876	chr7	140954839	140955961	627	-	P5292	NM_030694	TSS2236	protein_coding	DSPA2c| fragilis3| Ifitm3l| mil-3	interferon induced transmembrane protein 2	Ifitm2
20270	Zfp930	0.742125	3.83659	3.40632	111	89	234358	#E0FFFF,black	Zfp930	234358	chr8	69209046	69230539	2996	+	P20538	NM_001013379	TSS14647	protein_coding	.	zinc finger protein 930	Zfp930
9454	Sap130	0.742178	4.34988	3.91971	162	131	269003	#E0FFFF,black	Sap130	269003	chr18	31634383	31723061	4015	+	P9711	NM_172965	TSS22662	protein_coding	2610304F09Rik| 6720406D06	Sin3A associated protein	Sap130
16233	Gigyf1	0.742213	4.83444	4.40435	230	187	57330	#E0FFFF,black	Gigyf1	57330	chr5	137518880	137527935	5438	+	P21594	NM_031408	TSS4816	protein_coding	mKIAA4110| Perq1	GRB10 interacting GYF protein 1	Gigyf1
10131	Tut1	0.742236	5.27445	4.8444	315	257	70044	#E0FFFF,black	Tut1	70044	chr19	8953850	8966210	2750	+	P22203	NM_197993	TSS19835	protein_coding	2700038E08Rik| PAPD2| Rbm21| TUTase6	terminal uridylyl transferase 1, U6 snRNA-specific	Tut1
4278	Sypl	0.742242	5.41869	4.98865	349	285	19027	#E0FFFF,black	Sypl	19027	chr12	32953945	32979502	4761	+	P15514	NM_013635	TSS1751	protein_coding	AI314763| AI604763| D12Ertd446e| PanI| Pphn| Sypl1	synaptophysin-like protein	Sypl
8760	Zbtb12	0.742597	3.69709	3.26774	100	80	193736	#E0FFFF,black	Zbtb12	193736	chr17	34894559	34896844	1835	+	P11827	NM_198886	TSS26019	protein_coding	Bat-9| Bat9| BC020447| G10| NG35	zinc finger and BTB domain containing 12	Zbtb12
425	Dnpep	0.7426	5.08903	4.65968	276	225	13437	#E0FFFF,black	Dnpep	13437	chr1	75308565	75317637	1946	-	P25394	NM_016878	TSS24291	protein_coding	AA407814	aspartyl aminopeptidase	Dnpep
10474	Exosc1	0.742637	6.08813	5.65886	560	459	66583	#E0FFFF,black	Exosc1	66583	chr19	41922980	41933314	1622	-	P23706	NM_025644	TSS13250	protein_coding	2610035C18Rik| 2610104C07Rik| 2610312F07Rik| AI447561	exosome component 1	Exosc1
9527	Apbb3	0.742652	3.45088	3.02164	83	66	225372	#E0FFFF,black	Apbb3	225372	chr18	36671159	36679366	2062	-	P16910	NM_146085	TSS10857	protein_coding	Fe65l2| Rirl2| TR2S	amyloid beta (A4) precursor protein-binding, family B, member 3	Apbb3
13488	Gclm	0.74288	5.30535	4.87655	322	263	14630	#E0FFFF,black	Gclm	14630	chr3	122245557	122267215	2072	+	P4530	NM_008129	TSS13828	protein_coding	AI649393| Gcmc| Glclr	glutamate-cysteine ligase, modifier subunit	Gclm
22003	Nat6	0.743175	3.54265	3.11443	89	71	56441	#E0FFFF,black	Nat6	56441	chr9	107580170	107584048	1998	+	P15462	NM_019750	TSS24813	protein_coding	AI225910| Fus2	N-acetyltransferase 6	Nat6
15338	Supt7l	0.743306	4.03924	3.61127	129	104	72195	#E0FFFF,black	Supt7l	72195	chr5	31514569	31526762	2677	-	P25781	NM_028150	TSS24233	protein_coding	2610524B01Rik| 6030455L14Rik	suppressor of Ty 7-like	Supt7l
16132	Cct6a	0.743619	8.4884	8.06103	2992	2466	12466	#E0FFFF,black	Cct6a	12466	chr5	129787356	129846443	2171	+	P9129	NM_009838	TSS12774	protein_coding	CCT-zeta| CCT-zeta-1| Cct6| Cctz-1| TCP-1-zeta	chaperonin containing Tcp1, subunit 6a (zeta)	Cct6a
7566	Mpv17l	0.743673	1.4831	1.05584	15	10	93734	#E0FFFF,black	Mpv17l	93734	chr16	13903161	13949619	3644	+	P14969	NM_001289562	TSS18645	protein_coding	M-LP	Mpv17 transgene, kidney disease mutant-like	Mpv17l
13201	Gm16740	0.743673	1.4831	1.05584	15	10	100504029	#E0FFFF,black	Gm16740	100504029	chr3	95217457	95226658	956	+		NR_108026	TSS18584	lncRNA	.	predicted gene, 16740	Gm16740
17191	Kbtbd8	0.743673	1.4831	1.05584	15	10	243574	#E0FFFF,black	Kbtbd8	243574	chr6	95117880	95129793	4732	+	P21257	NM_001008785	TSS18896	protein_coding	AU040152| mKIAA1842| SSEC-51| SSEC51| Takrp	kelch repeat and BTB (POZ) domain containing 8	Kbtbd8
11582	Slc39a13	0.7439	3.36968	2.94286	78	62	68427	#E0FFFF,black	Slc39a13	68427	chr2	91061781	91070315	2377	-	P12813	NM_026721	TSS26485	protein_coding	1100001L14Rik| AA387663| ZIP-13| ZIP13	solute carrier family 39 (metal ion transporter), member 13	Slc39a13
21968	Dusp7	0.744111	5.07373	4.64731	273	223	235584	#E0FFFF,black	Dusp7	235584	chr9	106368632	106375723	3212	+	P16186	NM_153459	TSS3887	protein_coding	AU015694| Mkpx| Pyst2	dual specificity phosphatase 7	Dusp7
7490	Dnaja3	0.744727	4.11095	3.68573	136	110	83945	#E0FFFF,black	Dnaja3	83945	chr16	4684070	4707693	2646	+	P19723	NM_023646	TSS6917	protein_coding	1200003J13Rik| 1810053A11Rik| C81173| Tid-1| Tid1l	DnaJ heat shock protein family (Hsp40) member A3	Dnaja3
5682	Ppwd1	0.744755	5.50868	5.08352	372	305	238831	#E0FFFF,black	Ppwd1	238831	chr13	104205122	104228844	2366	-	P7036	NM_172807	TSS11554	protein_coding	4632422M10Rik| A330090G21Rik	peptidylprolyl isomerase domain and WD repeat containing 1	Ppwd1
154	4930594C11Rik	0.74482	4.98926	4.56422	257	210	77633	#E0FFFF,black	4930594C11Rik	77633	chr1	37485851	37488605	2755	-		NR_024017	TSS23261	misc_RNA	.	RIKEN cDNA 4930594C11 gene	4930594C11Rik
343	Pikfyve	0.745031	4.75353	4.3289	217	177	18711	#E0FFFF,black	Pikfyve	18711	chr1	65186685	65278696	11255	+	P2772	NM_011086	TSS1698	protein_coding	5230400C17Rik| p235| Pip5k| Pip5k3| Pipk5k3| PipkIII	phosphoinositide kinase, FYVE finger containing	Pikfyve
3741	Wnk4	0.745199	1.81298	1.38868	21	15	69847	#E0FFFF,black	Wnk4	69847	chr11	101260567	101277409	4148	+	P15759	NM_175638	TSS25073	protein_coding	2010002J11Rik| Pha2b| Prkwnk4	WNK lysine deficient protein kinase 4	Wnk4
7600	Ccdc116	0.745199	1.81298	1.38868	21	15	76872	#E0FFFF,black	Ccdc116	76872	chr16	17139064	17147229	4257	-	P6159	NM_001306169	TSS13295	protein_coding	4930432J16Rik	coiled-coil domain containing 116	Ccdc116
16302	Mad1l1	0.745516	4.51758	4.0939	183	149	17120	#E0FFFF,black	Mad1l1	17120	chr5	140008689	140321552	2640	-	P10637	NM_010752	TSS1278	protein_coding	AI173502| AW550425| Mad1	MAD1 mitotic arrest deficient 1-like 1	Mad1l1
22769	Gyk	0.745766	3.79986	3.37666	108	87	.	#E0FFFF,black	Gyk	.	chrX	85701937	85776819	4529	-	P23610	NM_212444	TSS1186	.	.	.	Gyk
9349	9430020K01Rik	0.745991	5.00009	4.57732	259	212	240185	#E0FFFF,black	9430020K01Rik	240185	chr18	4634929	4682869	6731	+	P551	NM_001081963	TSS25005	protein_coding	1110056P05Rik| Gm328| Jcad| mKIAA1462	RIKEN cDNA 9430020K01 gene	9430020K01Rik
22232	Lars2	0.745995	4.83444	4.41168	230	188	102436	#E0FFFF,black	Lars2	102436	chr9	123366940	123462664	3780	+	P4919	NM_153168	TSS17922	protein_coding	AI035546| Kiaa0028| LEURS	leucyl-tRNA synthetase, mitochondrial	Lars2
10993	Ptges2	0.746052	3.48213	3.05947	85	68	96979	#E0FFFF,black	Ptges2	96979	chr2	32395890	32402740	1952	+	P16668	NM_133783	TSS18801	protein_coding	0610038H10Rik| C79137| Gbf1| Mpges2| Pges2	prostaglandin E synthase 2	Ptges2
21088	Raver1	0.746053	5.64606	5.22341	410	337	71766	#E0FFFF,black	Raver1	71766	chr9	21074164	21091988	3444	-	P16949	NM_027911	TSS11598	protein_coding	1300006N24Rik| AA050359| mKIAA1978	ribonucleoprotein, PTB-binding 1	Raver1
16034	Fam109a	0.746207	2.08129	1.65894	27	20	231717	#E0FFFF,black	Fam109a	231717	chr5	121849028	121854599	2335	+	P7683	NM_175474	TSS23417	protein_coding	A230106M15Rik| AU017694| IPIP27A| Ses1	family with sequence similarity 109, member A	Fam109a
7585	Dnm1l	0.746593	6.38736	5.96575	691	570	74006	#E0FFFF,black	Dnm1l	74006	chr16	16312228	16359031	4418	-	P1696	NM_001276341	TSS13008	protein_coding	6330417M19Rik| AI450666| Dlp1| Dnmlp1| Drp1| python	dynamin 1-like	Dnm1l
7810	Ccdc14	0.746631	3.65659	3.23505	97	78	239839	#E0FFFF,black	Ccdc14	239839	chr16	34690616	34725194	4107	+	P7277	NM_172824	TSS15480	protein_coding	G630039H03Rik	coiled-coil domain containing 14	Ccdc14
2188	Cand1	0.746641	6.46955	6.04804	732	604	71902	#E0FFFF,black	Cand1	71902	chr10	119198812	119240055	8209	-	P19383	NM_027994	TSS10734	protein_coding	2310038O07Rik| 6330512O03Rik| AI195005| AI846556| D10Ertd516e| mKIAA0829| Tp120a	cullin associated and neddylation disassociated 1	Cand1
2019	Actr6	0.746874	3.73649	3.31543	103	83	67019	#E0FFFF,black	Actr6	67019	chr10	89711973	89732295	1703	-	P21748	NM_025914	TSS21008	protein_coding	2010200J04Rik| Arp6| ArpX| AU044443| CDA12	ARP6 actin-related protein 6	Actr6
2434	Thoc5	0.747144	5.01084	4.5903	261	214	107829	#E0FFFF,black	Thoc5	107829	chr11	4895343	4928865	2235	+	P8494	NM_172438	TSS12551	protein_coding	1700060C24Rik| A430085L24Rik| Fmip| PK1.3| Sgk2	THO complex 5	Thoc5
17085	C87436	0.747456	2.5029	2.08297	39	30	232196	#E0FFFF,black	C87436	232196	chr6	86438398	86470387	2739	+	P9471	NM_146170	TSS7984	protein_coding	.	expressed sequence C87436	C87436
1633	Lrrc20	0.747464	3.40271	2.98279	80	64	216011	#E0FFFF,black	Lrrc20	216011	chr10	61475833	61582228	2621	+	P17181	NM_153542	TSS10838	protein_coding	BC036304	leucine rich repeat containing 20	Lrrc20
18561	Josd2	0.747469	4.34988	3.92996	162	132	66124	#E0FFFF,black	Josd2	66124	chr7	44467980	44471658	1180	+	P1004	NM_001205073	TSS14542	protein_coding	1110007C05Rik	Josephin domain containing 2	Josd2
19537	Zfp553	0.747789	5.04786	4.62856	268	220	233887	#E0FFFF,black	Zfp553	233887	chr7	127233443	127237860	2641	+	P6067	NM_146201	TSS10762	protein_coding	2600009K23Rik| AI431057| BC026401| C330013F15Rik| ENSMUSG00000054461| Znf48	zinc finger protein 553	Zfp553
3292	Tnfaip1	0.747987	5.35261	4.93369	333	274	21927	#E0FFFF,black	Tnfaip1	21927	chr11	78522850	78536260	3884	-	P4452	NM_001159392	TSS25898	protein_coding	Bacurd2| Edp-1| Edp1| Tnfip1	tumor necrosis factor, alpha-induced protein 1 (endothelial)	Tnfaip1
11822	Rpap1	0.748004	4.88792	4.46903	239	196	68925	#E0FFFF,black	Rpap1	68925	chr2	119763959	119787537	4822	-	P8995	NM_001163701	TSS7880	protein_coding	1190005L06Rik| A730023M06Rik| AU041788| AW107702| mKIAA1403	RNA polymerase II associated protein 1	Rpap1
6084	Exoc5	0.748048	6.36449	5.94569	680	562	105504	#E0FFFF,black	Exoc5	105504	chr14	49012144	49066667	4659	-	P102	NM_207214	TSS12934	protein_coding	AI447711| AI448003| Gm76| PRO1912| SEC10| Sec10l1	exocyst complex component 5	Exoc5
13207	Fam63a	0.748249	3.74939	3.33098	104	84	75007	#E0FFFF,black	Fam63a	75007	chr3	95282935	95296164	2960	+	P23587	NM_133858	TSS23301	protein_coding	1810005H09Rik| 4930504E06Rik| AA562754| AA960384| AW561904| cI-40| mKIAA1390| ni	family with sequence similarity 63, member A	Fam63a
1952	Tdg	0.74847	2.96769	2.54971	57	45	21665	#E0FFFF,black	Tdg	21665	chr10	82629838	82648078	1202	+	P6861	NM_011561	TSS15641	protein_coding	E130317C12Rik| JZA-3| Jza1	thymine DNA glycosylase	Tdg
2231	Mettl1	0.74847	2.96769	2.54971	57	45	17299	#E0FFFF,black	Mettl1	17299	chr10	127041932	127045461	887	+	P12000	NM_010792	TSS25856	protein_coding	2810012D02Rik	methyltransferase like 1	Mettl1
23108	Fgd1	0.748848	4.63343	4.21618	199	163	14163	#E0FFFF,black	Fgd1	14163	chrX	151047170	151089686	4166	+	P2898	NM_008001	TSS7426	protein_coding	ZFYVE3	FYVE, RhoGEF and PH domain containing 1	Fgd1
443	Acsl3	0.748959	6.52499	6.10794	761	630	74205	#E0FFFF,black	Acsl3	74205	chr1	78657825	78707743	3950	+	P18269	NM_028817	TSS6767	protein_coding	2610510B12Rik| Acs3| C85929| Facl3| Pro2194	acyl-CoA synthetase long-chain family member 3	Acsl3
556	Rbm44	0.749186	0.564422	0.147818	4	1	329207	#E0FFFF,black	Rbm44	329207	chr1	91145103	91170795	3851	+	P13493	NM_001033408	TSS24244	protein_coding	Gm817	RNA binding motif protein 44	Rbm44
708	Cd55b	0.749186	0.564422	0.147818	4	1	13137	#E0FFFF,black	Cd55b	13137	chr1	130388528	130422999	1324	-	P15518	NM_007827	TSS7485	protein_coding	AI323748| Daf| Daf-TM| Daf2| TM-DAF	CD55 molecule, decay accelerating factor for complement B	Cd55b
1060	Pvrl4	0.749186	0.564422	0.147818	4	1	.	#E0FFFF,black	Pvrl4	.	chr1	171370173	171388287	3504	+	P19276	NM_027893	TSS18023	.	.	.	Pvrl4
1390	4930455C13Rik	0.749186	0.564422	0.147818	4	1	73990	#E0FFFF,black	4930455C13Rik	73990	chr10	21319088	21342055	1016	-		NR_045352	TSS12553	lncRNA	.	RIKEN cDNA 4930455C13 gene	4930455C13Rik
1865	Apc2	0.749186	0.564422	0.147818	4	1	23805	#E0FFFF,black	Apc2	23805	chr10	80301820	80318256	9074	+	P23483	NM_011789	TSS2470	protein_coding	AI852447| APCL| R75424	adenomatosis polyposis coli 2	Apc2
2224	Lrig3	0.749186	0.564422	0.147818	4	1	320398	#E0FFFF,black	Lrig3	320398	chr10	125966219	126015359	4050	+	P7711	NM_177152	TSS14007	protein_coding	9030421L11Rik| 9130004I02Rik| 9430095K15Rik| mKIAA3016	leucine-rich repeats and immunoglobulin-like domains 3	Lrig3
2552	Bcl11a	0.749186	0.564422	0.147818	4	1	14025	#E0FFFF,black	Bcl11a	14025	chr11	24078056	24173558	1870	+	P11660	NM_001242934	TSS10326	protein_coding	2810047E18Rik| BCL-11A| Ctip1| D930021L15Rik| Evi9| Evi9a| Evi9b| Evi9c| mKIAA1809	B cell CLL /lymphoma 11A (zinc finger protein)	Bcl11a
3051	Fgf11	0.749186	0.564422	0.147818	4	1	14166	#E0FFFF,black	Fgf11	14166	chr11	69796068	69801716	2534	-	P19520	NM_001291104	TSS20522	protein_coding	Fgf-11| Fhf-3| Fhf3	fibroblast growth factor 11	Fgf11
3579	Srcin1	0.749186	0.564422	0.147818	4	1	56013	#E0FFFF,black	Srcin1	56013	chr11	97509340	97575126	6965	-	P21640	NM_018873	TSS13890	protein_coding	mKIAA1684| P140| p140Cap| SNIP	SRC kinase signaling inhibitor 1	Srcin1
5974	Fam170b	0.749186	0.564422	0.147818	4	1	105511	#E0FFFF,black	Fam170b	105511	chr14	32833962	32836788	1693	+	P6137	NM_001164485	TSS22078	protein_coding	4922501K12Rik| AI449756	family with sequence similarity 170, member B	Fam170b
9881	Sall3	0.749186	0.564422	0.147818	4	1	20689	#E0FFFF,black	Sall3	20689	chr18	80966374	80986578	6888	-	P441	NM_178280	TSS2508	protein_coding	B130022O04Rik| Msal| Msal-1| Sal| Salt| Spalt	sal-like 3 (Drosophila)	Sall3
10414	Cpeb3	0.749186	0.564422	0.147818	4	1	208922	#E0FFFF,black	Cpeb3	208922	chr19	37021291	37207471	6886	-	P3288	NM_198300	TSS2237	protein_coding	4831444O18Rik| CPE-BP3| mKIAA0940	cytoplasmic polyadenylation element binding protein 3	Cpeb3
10847	Lcn10	0.749186	0.564422	0.147818	4	1	332578	#E0FFFF,black	Lcn10	332578	chr2	25682726	25686080	1105	+	P1148	NM_178036	TSS19588	protein_coding	9230112J07Rik	lipocalin 10	Lcn10
13044	Muc1	0.749186	0.564422	0.147818	4	1	17829	#E0FFFF,black	Muc1	17829	chr3	89229056	89233381	2243	+	P5341	NM_013605	TSS25393	protein_coding	CD227| EMA| Muc-1	mucin 1, transmembrane	Muc1
13893	Gm13305	0.749186	0.564422	0.147818	4	1	100042555	#E0FFFF,black	Gm13305	100042555	chr4	42158842	42665762	2476	-	P12092	NM_001099348_1	TSS4937	protein_coding	OTTMUSG00000011351	predicted gene 13305	Gm13305
13907	Unc13b	0.749186	0.564422	0.147818	4	1	22249	#E0FFFF,black	Unc13b	22249	chr4	43058984	43264873	6712	+	P22948	NM_001081413	TSS13090	protein_coding	Munc13-1| Munc13-2| Unc13a| Unc13h1| Unc13h2	unc-13 homolog B (C. elegans)	Unc13b
13925	Spag8	0.749186	0.564422	0.147818	4	1	433700	#E0FFFF,black	Spag8	433700	chr4	43651330	43653552	1635	-	P14540	NM_001290462	TSS18262	protein_coding	MH-SPAG8| SMP-1	sperm associated antigen 8	Spag8
14519	Mycl	0.749186	0.564422	0.147818	4	1	16918	#E0FFFF,black	Mycl	16918	chr4	122995931	123002480	3301	+	P21295	NM_001303121	TSS20959	protein_coding	AW536278| bHLHe38| L-myc| Lmyc-1| Lmyc1| Mycl1	v-myc avian myelocytomatosis viral oncogene lung carcinoma derived	Mycl
14932	Gm13051	0.749186	0.564422	0.147818	4	1	626316	#E0FFFF,black	Gm13051	626316	chr4	146097312	146126623	2833	+	P8363	NM_001037926	TSS12721	protein_coding	OTTMUSG00000010104| OTTMUSG00000010173| RP23-383I4.2	predicted gene 13051	Gm13051
15398	Sorcs2	0.749186	0.564422	0.147818	4	1	81840	#E0FFFF,black	Sorcs2	81840	chr5	36017181	36398139	5721	-	P4807	NM_030889	TSS13686	protein_coding	mKIAA1329| N28137	sortilin-related VPS10 domain containing receptor 2	Sorcs2
16170	Cldn4	0.749186	0.564422	0.147818	4	1	12740	#E0FFFF,black	Cldn4	12740	chr5	134945124	134946934	1811	-	P6989	NM_009903	TSS15014	protein_coding	Cep-r| Cpetr| Cpetr1	claudin 4	Cldn4
18386	Upk1a	0.749186	0.564422	0.147818	4	1	109637	#E0FFFF,black	Upk1a	109637	chr7	30603092	30612734	1308	-	P20102	NM_026815	TSS10137	protein_coding	1110031P12Rik| AU019298| C87192| Tspan21| Upk1	uroplakin 1A	Upk1a
18660	Syngr4	0.749186	0.564422	0.147818	4	1	58867	#E0FFFF,black	Syngr4	58867	chr7	45886845	45896711	964	-	P10418	NM_001291064	TSS11208	protein_coding	1700016O14Rik	synaptogyrin 4	Syngr4
18787	Synm	0.749186	0.564422	0.147818	4	1	233335	#E0FFFF,black	Synm	233335	chr7	67730161	67759742	6960	-	P1383	NM_183312	TSS25372	protein_coding	4930412K21Rik| AI852401| Dmn| E130104F11| Syn| Synemin	synemin, intermediate filament protein	Synm
21125	Elavl3	0.749186	0.564422	0.147818	4	1	15571	#E0FFFF,black	Elavl3	15571	chr9	22015005	22052023	5027	-	P7006	NM_010487	TSS14922	protein_coding	2600009P04Rik| Huc| mHuC| PLE21	ELAV (embryonic lethal, abnormal vision, Drosophila)-like 3 (Hu antigen C)	Elavl3
22193	Ulk4	0.749186	0.564422	0.147818	4	1	209012	#E0FFFF,black	Ulk4	209012	chr9	120964454	121277172	4078	-	P20464	NM_177589	TSS17138	protein_coding	4932415A06Rik| A730098P15	unc-51-like kinase 4	Ulk4
22910	Fnd3c2	0.749186	0.564422	0.147818	4	1	331491	#E0FFFF,black	Fnd3c2	331491	chrX	106235246	106255372	3658	-	P3642	NM_001033424	TSS24467	protein_coding	5031408O05Rik| Gm775	fibronectin type III domain containing 3C2	Fnd3c2
18727	Nipa2	0.749318	4.41608	3.99973	170	139	93790	#E0FFFF,black	Nipa2	93790	chr7	55931266	55962493	3460	-	P5161	NM_023647	TSS10007	protein_coding	2600017P10Rik| 3830408P04Rik| AB041581	non imprinted in Prader-Willi /Angelman syndrome 2 homolog (human)	Nipa2
10772	Apbb1ip	0.749345	7.72975	7.31345	1765	1465	54519	#E0FFFF,black	Apbb1ip	54519	chr2	22774327	22875653	2540	+	P18795	NM_019456	TSS25503	protein_coding	9930118P07Rik| Prp48	amyloid beta (A4) precursor protein-binding, family B, member 1 interacting protein	Apbb1ip
20743	Vac14	0.749704	4.75992	4.34431	218	179	234729	#E0FFFF,black	Vac14	234729	chr8	110618638	110720398	3030	+	P1692	NM_146216	TSS2964	protein_coding	AA959718| BC032215| D8Wsu151e| ingls| Tax1bp2| Trx	Vac14 homolog (S. cerevisiae)	Vac14
2942	Pigl	0.749824	1.13553	0.720151	10	6	327942	#E0FFFF,black	Pigl	327942	chr11	62458460	62513900	1657	+	P12420	NM_001039536	TSS17967	protein_coding	Gm737	phosphatidylinositol glycan anchor biosynthesis, class L	Pigl
7841	Cd86	0.749824	1.13553	0.720151	10	6	12524	#E0FFFF,black	Cd86	12524	chr16	36603869	36666077	2539	-	P10472	NM_019388	TSS10915	protein_coding	B7| B7-2| B7.2| B70| Cd28l2| CLS1| ETC-1| Ly-58| Ly58| MB7| MB7-2| TS /A-2	CD86 antigen	Cd86
9352	Zfp438	0.749824	1.13553	0.720151	10	6	240186	#E0FFFF,black	Zfp438	240186	chr18	5210031	5334439	3209	-	P16303	NM_178722	TSS476	protein_coding	9430031G09| 9430091M14Rik| B830013J05Rik	zinc finger protein 438	Zfp438
19445	Igsf6	0.749824	1.13553	0.720151	10	6	80719	#E0FFFF,black	Igsf6	80719	chr7	121064067	121074530	2133	-	P22665	NM_030691	TSS22202	protein_coding	.	immunoglobulin superfamily, member 6	Igsf6
1725	Gstt1	0.750148	1.54359	1.12883	16	11	14871	#E0FFFF,black	Gstt1	14871	chr10	75783813	75798584	1037	-	P2810	NM_008185	TSS27523	protein_coding	AI255817| Gstt1-1	glutathione S-transferase, theta 1	Gstt1
4432	3110056K07Rik	0.750148	1.54359	1.12883	16	11	73204	#E0FFFF,black	3110056K07Rik	73204	chr12	70991615	71015823	1727	-		NR_045055	TSS21724	lncRNA	4921536K06Rik	RIKEN cDNA 3110056K07 gene	3110056K07Rik
17592	Gprc5a	0.750148	1.54359	1.12883	16	11	232431	#E0FFFF,black	Gprc5a	232431	chr6	135065662	135084708	2071	+	P1786	NM_181444	TSS23022	protein_coding	Rai3| Raig1	G protein-coupled receptor, family C, group 5, member A	Gprc5a
4838	Jag2	0.750343	1.86131	1.44693	22	16	16450	#E0FFFF,black	Jag2	16450	chr12	112908590	112929495	4054	-	P2107	NM_010588	TSS13269	protein_coding	D12Ggc2e| mJagged2-1| Serh| sm	jagged 2	Jag2
5169	Tubb2b	0.75035	4.72769	4.31333	213	175	73710	#E0FFFF,black	Tubb2b	73710	chr13	34127008	34130354	1922	-	P14369	NM_023716	TSS18013	protein_coding	2410129E14Rik| brdp	tubulin, beta 2B class IIB	Tubb2b
18207	Gsk3a	0.750362	5.64606	5.23172	410	339	606496	#E0FFFF,black	Gsk3a	606496	chr7	25228259	25237851	2259	-	P23267	NM_001031667	TSS15267	protein_coding	2700086H06Rik	glycogen synthase kinase 3 alpha	Gsk3a
10483	Avpi1	0.750444	4.91106	4.49688	243	200	69534	#E0FFFF,black	Avpi1	69534	chr19	42123275	42128993	976	-	P2354	NM_027106	TSS20511	protein_coding	2310008N12Rik| AA410041| esu| mVIT32| VIT32	arginine vasopressin-induced 1	Avpi1
11289	Ttn	0.750475	2.12153	1.70741	28	21	22138	#E0FFFF,black	Ttn	22138	chr2	76703984	76982547	104198	-	P11371	NM_028004	TSS24324	protein_coding	1100001C23Rik| 2310036G12Rik| 2310057K23Rik| 2310074I15Rik| AF006999| AV006427| D330041I19Rik| D830007G01Rik| L56| mdm| shru	titin	Ttn
21223	Tmem218	0.750569	2.34192	1.92797	34	26	66279	#E0FFFF,black	Tmem218	66279	chr9	37208223	37223228	1172	+	P26152	NM_025464	TSS22320	protein_coding	1810021J13Rik| AV004931	transmembrane protein 218	Tmem218
4326	G2e3	0.75057	7.04123	6.62729	1092	907	217558	#E0FFFF,black	G2e3	217558	chr12	51348230	51376986	6908	+	P10982	NM_001167964	TSS14969	protein_coding	6030408C04Rik| 9030416F18| AW046379| D930034K21Rik| mKIAA1333	G2 /M-phase specific E3 ubiquitin ligase	G2e3
639	Phlpp1	0.750639	2.53305	2.11924	40	31	98432	#E0FFFF,black	Phlpp1	98432	chr1	106171869	106394245	6104	+	P14290	NM_133821	TSS1362	protein_coding	AI836256| mKIAA0606| Phlpp| Plekhe1| SCOP	PH domain and leucine rich repeat protein phosphatase 1	Phlpp1
20362	Colgalt1	0.750649	6.31329	5.8995	656	544	234407	#E0FFFF,black	Colgalt1	234407	chr8	71611024	71624911	3181	+	P4821	NM_146211	TSS4641	protein_coding	2810024B22Rik| Glt25d1	collagen beta(1-O)galactosyltransferase 1	Colgalt1
2045	Nr2c1	0.750694	2.7018	2.2881	46	36	22025	#E0FFFF,black	Nr2c1	22025	chr10	94147931	94197214	3827	+	P11795	NM_011629	TSS27362	protein_coding	4831444H07Rik| 80.3| Eenr| TR2| Tr2-11	nuclear receptor subfamily 2, group C, member 1	Nr2c1
16192	Por	0.75071	5.60762	5.19395	399	330	18984	#E0FFFF,black	Por	18984	chr5	135689145	135735326	2527	+	P22615	NM_008898	TSS15531	protein_coding	4933424M13Rik| CPR| CYPOR| P450R	P450 (cytochrome) oxidoreductase	Por
1198	Trp53bp2	0.750805	3.11449	2.701	64	51	209456	#E0FFFF,black	Trp53bp2	209456	chr1	182409167	182462436	4370	+	P332	NM_173378	TSS7672	protein_coding	53BP2| AI746547| ASPP2| PPP1R13A| Tp53bp2| X98550	transformation related protein 53 binding protein 2	Trp53bp2
2285	Mip	0.750805	3.11449	2.701	64	51	17339	#E0FFFF,black	Mip	17339	chr10	128225838	128231811	2143	+	P7438	NM_008600	TSS4756	protein_coding	Aqp0| Cat| Cts| Hfi| Lop| MIP26| MP26| shrivelled| Svl	major intrinsic protein of lens fiber	Mip
20080	Brf2	0.750805	3.11449	2.701	64	51	66653	#E0FFFF,black	Brf2	66653	chr8	27123832	27128632	1383	-	P18935	NM_025686	TSS3892	protein_coding	2700059M06Rik| 5730512K07Rik| AU018504| AU022602| BRFU| TFIIIB50	BRF2, RNA polymerase III transcription initiation factor 50kDa subunit	Brf2
4280	F730043M19Rik	0.75083	3.22942	2.81598	70	56	320046	#E0FFFF,black	F730043M19Rik	320046	chr12	33111711	33147586	1551	-		NR_015602	TSS22391	lncRNA	.	RIKEN cDNA F730043M19 gene	F730043M19Rik
15857	Golga3	0.751574	5.11417	4.70216	281	232	269682	#E0FFFF,black	Golga3	269682	chr5	110176701	110223155	4817	+	P14719	NM_008146	TSS15802	protein_coding	5330413L04| 5430416E01Rik| AI449376| AW490576| G1-499-14| Mea-2| Mea2| repro27	golgi autoantigen, golgin subfamily a, 3	Golga3
14688	Stx12	0.751648	4.88792	4.47604	239	197	100226	#E0FFFF,black	Stx12	100226	chr4	132854064	132884458	2320	-	P18897	NM_133887	TSS26076	protein_coding	AI850350| AU041521| Stx13	syntaxin 12	Stx12
21386	Slc37a4	0.751688	4.77891	4.36712	221	182	14385	#E0FFFF,black	Slc37a4	14385	chr9	44396927	44402965	2742	+	P5680	NM_001293631	TSS24912	protein_coding	100043178| G6PT| G6pt1| GSD-1b| mG6PT	solute carrier family 37 (glucose-6-phosphate transporter), member 4	Slc37a4
21928	Cep63	0.751703	4.74067	4.3289	215	177	28135	#E0FFFF,black	Cep63	28135	chr9	102586578	102626124	2696	-	P18573	NM_001081122	TSS8213	protein_coding	4921501M07| AL450317.13gm1| AW107703| CD20R| D9Mgc41| D9Mgc48e| ET2	centrosomal protein 63	Cep63
5268	Cenpp	0.75179	4.53258	4.12099	185	152	66336	#E0FFFF,black	Cenpp	66336	chr13	49464059	49652731	1054	-	P20306	NM_025495	TSS26532	protein_coding	1700022C02Rik| 4921518G09Rik	centromere protein P	Cenpp
8708	Vps52	0.752291	3.71035	3.29971	101	82	224705	#E0FFFF,black	Vps52	224705	chr17	33955882	33966488	2590	+	P12758	NM_172620	TSS3515	protein_coding	ARE1| D130068D18| D430041K17Rik| SAC2| Sacm2l| tclw5	vacuolar protein sorting 52 (yeast)	Vps52
22170	Exog	0.752291	3.71035	3.29971	101	82	208194	#E0FFFF,black	Exog	208194	chr9	119444923	119465518	3888	+	P21857	NM_001172136	TSS23797	protein_coding	AW557704| Endogl1| Endogl2| Engl| ENGL-a| ENGL-B| Engla| Englb	endo /exonuclease (5'-3'), endonuclease G-like	Exog
7793	1700021K19Rik	0.752358	3.62894	3.21843	95	77	.	#E0FFFF,black	1700021K19Rik	.	chr16	32821702	32868366	5343	-	P8479	NM_172615	TSS8710	.	.	.	1700021K19Rik
20563	Mt2	0.752544	5.18234	4.77219	295	244	17750	#E0FFFF,black	Mt2	17750	chr8	94172618	94173567	556	+	P3487	NM_008630	TSS22565	protein_coding	AA409533| Mt-2| MT-II	metallothionein 2	Mt2
21492	Rdx	0.75264	9.00268	8.59271	4277	3569	19684	#E0FFFF,black	Rdx	19684	chr9	52047150	52088738	4842	+	P15883	NM_001104616	TSS24586	protein_coding	AA516625	radixin	Rdx
8436	D330041H03Rik	0.752705	4.39981	3.98997	168	138	654822	#E0FFFF,black	D330041H03Rik	654822	chr17	24409481	24414513	1484	-		NR_033554	TSS10479	lncRNA	.	RIKEN cDNA D330041H03 gene	D330041H03Rik
20182	Slc25a4	0.75271	8.46269	8.05285	2939	2452	11739	#E0FFFF,black	Slc25a4	11739	chr8	46207341	46211009	1106	-	P850	NM_007450	TSS20424	protein_coding	Ant1| AU019225	solute carrier family 25 (mitochondrial carrier, adenine nucleotide translocator), member 4	Slc25a4
20265	Ints10	0.752727	3.24772	2.83792	71	57	70885	#E0FFFF,black	Ints10	70885	chr8	68793929	68829410	4357	+	P8105	NM_001293791	TSS12205	protein_coding	4921521J11Rik| AI462004	integrator complex subunit 10	Ints10
22128	Fbxl2	0.752872	5.64951	5.23998	411	341	72179	#E0FFFF,black	Fbxl2	72179	chr9	113976958	114026751	3203	-	P11472	NM_178624	TSS20705	protein_coding	2810423A21Rik| Fbl3	F-box and leucine-rich repeat protein 2	Fbxl2
15946	Coq5	0.752995	6.04954	5.64025	545	453	52064	#E0FFFF,black	Coq5	52064	chr5	115279702	115296972	2001	+	P1197	NM_026504	TSS15642	protein_coding	1810014G04Rik| D5Ertd33e	coenzyme Q5 methyltransferase	Coq5
697	Ccnt2	0.753005	5.54242	5.13315	381	316	72949	#E0FFFF,black	Ccnt2	72949	chr1	127774164	127804837	3514	+	P3301	NM_028399	TSS9845	protein_coding	2900041I18Rik| C81304| CycT2| CycT2a| CycT2b	cyclin T2	Ccnt2
14098	Alad	0.753031	4.75353	4.34431	217	179	17025	#E0FFFF,black	Alad	17025	chr4	62505984	62520063	4651	-	P5697	NM_001276446	TSS3187	protein_coding	ALADH| Lv	aminolevulinate, delta-, dehydratase	Alad
2226	Xrcc6bp1	0.753396	3.8724	3.46388	114	93	68876	#E0FFFF,black	Xrcc6bp1	68876	chr10	126868428	126901371	1365	-	P2856	NM_026858	TSS14513	protein_coding	1110068E08Rik| 2410012H02Rik	XRCC6 binding protein 1	Xrcc6bp1
5539	Ttc37	0.753513	3.79986	3.39157	108	88	218343	#E0FFFF,black	Ttc37	218343	chr13	76098734	76187983	5381	+	P5509	NM_001081352	TSS6114	protein_coding	mKIAA0372	tetratricopeptide repeat domain 37	Ttc37
20907	Abcb10	0.753513	3.79986	3.39157	108	88	56199	#E0FFFF,black	Abcb10	56199	chr8	123952459	123983122	4306	-	P2435	NM_019552	TSS17196	protein_coding	Abc-me| Abcb12	ATP-binding cassette, sub-family B (MDR /TAP), member 10	Abcb10
17458	D6Wsu163e	0.753693	2.56258	2.15463	41	32	28040	#E0FFFF,black	D6Wsu163e	28040	chr6	126939966	126975704	2238	+	P6027	NM_138594	TSS7620	protein_coding	C12orf4	DNA segment, Chr 6, Wayne State University 163, expressed	D6Wsu163e
19536	Gm4532	0.753693	2.56258	2.15463	41	32	100043580	#E0FFFF,black	Gm4532	100043580	chr7	127232418	127233130	713	-		NR_030674	TSS4403	lncRNA	100043580	predicted gene 4532	Gm4532
11230	Slc25a12	0.753861	7.03334	6.62572	1086	906	78830	#E0FFFF,black	Slc25a12	78830	chr2	71274295	71367554	2924	-	P8862	NM_172436	TSS11773	protein_coding	2610002D09Rik| AI839531| B230107K20Rik| BB129864	solute carrier family 25 (mitochondrial carrier, Aralar), member 12	Slc25a12
16388	Cdk8	0.753906	4.64038	4.23283	200	165	264064	#E0FFFF,black	Cdk8	264064	chr5	146231675	146302874	2586	+	P18667	NM_153599	TSS12760	protein_coding	.	cyclin-dependent kinase 8	Cdk8
5229	Cd83	0.753935	5.45851	5.05102	359	298	12522	#E0FFFF,black	Cd83	12522	chr13	43785112	43803133	2134	+	P818	NM_001289915	TSS12679	protein_coding	.	CD83 antigen	Cd83
10594	Mxi1	0.753955	5.81815	5.4107	463	385	17859	#E0FFFF,black	Mxi1	17859	chr19	53310506	53375810	5619	+	P12277	NM_001008542	TSS14121	protein_coding	bHLHc11| ENSMUSG00000067085| Gm10197| Mad2	MAX interactor 1, dimerization protein	Mxi1
8468	Fahd1	0.754047	2.37558	1.96831	35	27	68636	#E0FFFF,black	Fahd1	68636	chr17	24848896	24850302	1407	-	P10506	NM_023480	TSS1591	protein_coding	1110025H10Rik| AV002085	fumarylacetoacetate hydrolase domain containing 1	Fahd1
342	Idh1	0.754338	3.36968	2.96296	78	63	15926	#E0FFFF,black	Idh1	15926	chr1	65158616	65186479	2438	-	P24259	NM_001111320	TSS16619	protein_coding	AI314845| AI788952| E030024J03Rik| Id-1| Idh-1| Idpc	isocitrate dehydrogenase 1 (NADP+), soluble	Idh1
16285	Adap1	0.754338	3.36968	2.96296	78	63	231821	#E0FFFF,black	Adap1	231821	chr5	139271876	139325464	2399	-	P10025	NM_172723	TSS4252	protein_coding	4930431P11Rik| Centa1| GC1L| p42IP4	ArfGAP with dual PH domains 1	Adap1
16000	Tpcn1	0.754372	4.41608	4.00943	170	140	252972	#E0FFFF,black	Tpcn1	252972	chr5	120534157	120588613	4648	-	P21985	NM_145853	TSS2278	protein_coding	5730403B01Rik| mKIAA1169| Tpc1	two pore channel 1	Tpcn1
5185	Lyrm4	0.754443	5.41465	5.00813	348	289	380840	#E0FFFF,black	Lyrm4	380840	chr13	35978797	36117357	1515	-	P14409	NM_201358	TSS24861	protein_coding	BC034664| Gm903	LYR motif containing 4	Lyrm4
9450	Pik3c3	0.754611	4.64728	4.24109	201	166	225326	#E0FFFF,black	Pik3c3	225326	chr18	30272896	30348120	3102	+	P13191	NM_181414	TSS12558	protein_coding	5330434F23Rik| Vps34	phosphoinositide-3-kinase, class 3	Pik3c3
11954	Polr1b	0.754611	4.64728	4.24109	201	166	20017	#E0FFFF,black	Polr1b	20017	chr2	129100996	129126595	3998	+	P6488	NM_009086	TSS19254	protein_coding	128kDa| D630020H17Rik| RPA116| RPA135| RPA2| Rpo1-2	polymerase (RNA) I polypeptide B	Polr1b
5845	Nudt13	0.754773	3.81221	3.40632	109	89	67725	#E0FFFF,black	Nudt13	67725	chr14	20294690	20317575	2523	+	P20385	NM_026341	TSS15619	protein_coding	4933433B15Rik	nudix (nucleoside diphosphate linked moiety X)-type motif 13	Nudt13
5474	Zfp85os	0.75516	1.90807	1.50293	23	17	68271	#E0FFFF,black	Zfp85os	68271	chr13	67729262	67756838	2908	+		NR_027969	TSS13757	lncRNA	4930441O14Rik	zinc finger protein 85, opposite strand	Zfp85os
7474	1700037C18Rik	0.75516	1.90807	1.50293	23	17	73261	#E0FFFF,black	1700037C18Rik	73261	chr16	3905798	3908689	1097	-	P24326	NM_028484	TSS6518	protein_coding	2810022L20Rik	RIKEN cDNA 1700037C18 gene	1700037C18Rik
12528	Gm14326	0.75516	1.90807	1.50293	23	17	665211	#E0FFFF,black	Gm14326	665211	chr2	177935993	177957288	3308	-	P8885	NM_001282028	TSS11725	protein_coding	OTTMUSG00000016327	predicted gene 14326	Gm14326
14409	C530005A16Rik	0.75516	1.90807	1.50293	23	17	654318	#E0FFFF,black	C530005A16Rik	654318	chr4	116589733	116597630	2436	-		NR_029450	TSS2475	lncRNA	D930044c15rik	RIKEN cDNA C530005A16 gene	C530005A16Rik
17417	Gpr162	0.75516	1.90807	1.50293	23	17	14788	#E0FFFF,black	Gpr162	14788	chr6	124858445	124863917	2675	-	P20703	NM_013533	TSS19282	protein_coding	A-2| BC031437| Grca	G protein-coupled receptor 162	Gpr162
13944	Gm12504	0.755171	6.79134	6.38622	917	766	623796	#E0FFFF,black	Gm12504	623796	chr4	44121893	44124123	2231	+		NR_040414	TSS9670	misc_RNA	OTTMUSG00000007209	predicted pseudogene 12504	Gm12504
449	Mrpl44	0.755192	4.42415	4.01906	171	141	69163	#E0FFFF,black	Mrpl44	69163	chr1	79776018	79781445	1424	+	P8341	NM_001081210	TSS24559	protein_coding	1810030E18Rik| 5730593H20Rik| AI463302	mitochondrial ribosomal protein L44	Mrpl44
9762	Spink10	0.755707	3.48213	3.07802	85	69	328971	#E0FFFF,black	Spink10	328971	chr18	62548911	62661388	1135	+	P23403	NM_177829	TSS13847	protein_coding	A230091H23Rik	serine peptidase inhibitor, Kazal type 10	Spink10
4833	Cep170b	0.755999	4.661	4.25746	203	168	217882	#E0FFFF,black	Cep170b	217882	chr12	112722174	112746591	6640	+	P8374	NM_001024602	TSS4126	protein_coding	AI466840| AW555464| Kiaa0284| mKIAA0284	centrosomal protein 170B	Cep170b
19614	Pstk	0.756021	3.38629	2.98279	79	64	214580	#E0FFFF,black	Pstk	214580	chr7	131371146	131387838	1129	+	P4782	NM_001039534	TSS14446	protein_coding	5430423O14Rik| 5730458D16Rik| Gm1099| R75284	phosphoseryl-tRNA kinase	Pstk
557	Ramp1	0.756112	1.60164	1.19831	17	12	51801	#E0FFFF,black	Ramp1	51801	chr1	91179822	91225196	3022	+	P8923	NM_016894	TSS1917	protein_coding	9130218E19Rik	receptor (calcitonin) activity modifying protein 1	Ramp1
2601	Efcab9	0.756112	1.60164	1.19831	17	12	69306	#E0FFFF,black	Efcab9	69306	chr11	32522733	32527574	767	-	P24403	NM_027031	TSS8382	protein_coding	1700007I06Rik| 4930403C08Rik	EF-hand calcium binding domain 9	Efcab9
9667	Ap3s1	0.756169	4.38336	3.98014	166	137	11777	#E0FFFF,black	Ap3s1	11777	chr18	46741876	46790826	1561	+	P586	NM_009681	TSS20136	protein_coding	.	adaptor-related protein complex 3, sigma 1 subunit	Ap3s1
6493	Vwa8	0.756381	3.28363	2.88081	73	59	219189	#E0FFFF,black	Vwa8	219189	chr14	78849178	79202310	6928	+	P26848	NM_027906	TSS6018	protein_coding	1300010F03Rik| 4932416F07Rik| AI957255| Kiaa0564| mKIAA0564	von Willebrand factor A domain containing 8	Vwa8
18379	Hspb6	0.756561	3.67022	3.26774	98	80	243912	#E0FFFF,black	Hspb6	243912	chr7	30553302	30555439	1325	+	P18510	NM_001012401	TSS3262	protein_coding	AA387366| Gm479| Hsp20	heat shock protein, alpha-crystallin-related, B6	Hspb6
17692	Klhl42	0.756626	2.59152	2.18918	42	33	232539	#E0FFFF,black	Klhl42	232539	chr6	147091075	147112778	6571	+	P16952	NM_001081237	TSS11077	protein_coding	A330079N23Rik| AI450355| C230080I20Rik| Ctb9| Klhdc5| mKIAA1340	kelch-like 42	Klhl42
8445	Traf7	0.757114	6.58198	6.18056	792	663	224619	#E0FFFF,black	Traf7	224619	chr17	24508850	24527938	2977	-	P20425	NM_153792	TSS4487	protein_coding	RFWD1	TNF receptor-associated factor 7	Traf7
14764	Tceb3	0.757158	6.74218	6.34085	886	742	27224	#E0FFFF,black	Tceb3	27224	chr4	136003370	136021649	4592	-	P26559	NM_013736	TSS27672	protein_coding	110kDa| AA408125| Tceb3a	transcription elongation factor B (SIII), polypeptide 3	Tceb3
1680	Ado	0.757178	5.25649	4.8552	311	259	211488	#E0FFFF,black	Ado	211488	chr10	67544511	67548955	4445	-	P22117	NM_001005419	TSS13010	protein_coding	Gm237	2-aminoethanethiol (cysteamine) dioxygenase	Ado
19459	Dctn5	0.757178	5.25649	4.8552	311	259	59288	#E0FFFF,black	Dctn5	59288	chr7	122133041	122149044	1532	+	P19767	NM_021608	TSS26295	protein_coding	4930427E12Rik| b2b315Clo| C78178	dynactin 5	Dctn5
4004	Ube2o	0.757187	4.87031	4.46903	236	196	217342	#E0FFFF,black	Ube2o	217342	chr11	116537753	116581447	5192	-	P11861	NM_173755	TSS24	protein_coding	9630022H21| B230113M03Rik| E2-230K| mKIAA1734	ubiquitin-conjugating enzyme E2O	Ube2o
8578	Ppard	0.757215	4.11095	3.70973	136	112	19015	#E0FFFF,black	Ppard	19015	chr17	28232754	28301469	3218	+	P6126	NM_011145	TSS2834	protein_coding	Nr1c2| NUC-1| NUC1| PPAR-beta| PPAR-delta| Pparb| Pparb /d| PPARdelta| PPAR[b]	peroxisome proliferator activator receptor delta	Ppard
16854	Ggct	0.757229	3.83659	3.43539	111	91	110175	#E0FFFF,black	Ggct	110175	chr6	54985095	54992867	1362	-	P17558	NM_026637	TSS4999	protein_coding	A030007L17Rik| AA673177| Gctg| Ggc	gamma-glutamyl cyclotransferase	Ggct
9441	Elp2	0.757299	6.53805	6.13699	768	643	58523	#E0FFFF,black	Elp2	58523	chr18	24603961	24638830	2789	+	P14526	NM_021448	TSS1440	protein_coding	AU023723| Epl2| Statip1| StIP1	elongator acetyltransferase complex subunit 2	Elp2
748	Tmem81	0.757654	1.21206	0.811674	11	7	74626	#E0FFFF,black	Tmem81	74626	chr1	132506230	132508639	1742	+	P16107	NM_029025	TSS23079	protein_coding	4930429O20Rik| AI465369	transmembrane protein 81	Tmem81
12746	Il2	0.757654	1.21206	0.811674	11	7	16183	#E0FFFF,black	Il2	16183	chr3	37120716	37125954	946	-	P9207	NM_008366	TSS15967	protein_coding	Il-2	interleukin 2	Il2
20112	Rbpms	0.757654	1.21206	0.811674	11	7	19663	#E0FFFF,black	Rbpms	19663	chr8	33782644	33929863	2812	-	P25112	NM_019733	TSS18944	protein_coding	2010300K22Rik| 2700019M19Rik| AU017537| hermes| RBP-MS	RNA binding protein gene with multiple splicing	Rbpms
21935	Srprb	0.757733	4.59107	4.19083	193	160	20818	#E0FFFF,black	Srprb	20818	chr9	103188033	103202065	2991	-	P21917	NM_009275	TSS9664	protein_coding	AA409543	signal recognition particle receptor, B subunit	Srprb
10533	Btrc	0.757816	4.39981	3.99973	168	139	12234	#E0FFFF,black	Btrc	12234	chr19	45363734	45533343	10678	+	P15794	NM_009771	TSS26120	protein_coding	b-TrCP| beta-TrCP| Beta-Trcp1| E3RS-IkappaB| E3RSIkappaB| Fbw1a| FWD1| HOS| Slimb	beta-transducin repeat containing protein	Btrc
13184	Selenbp2	0.758343	2.1988	1.79972	30	23	20342	#E0FFFF,black	Selenbp2	20342	chr3	94693573	94704406	1695	+	P976	NM_019414	TSS17520	protein_coding	AP56| Lpsb2	selenium binding protein 2	Selenbp2
15297	Ept1	0.758401	5.61821	5.21924	402	336	28042	#E0FFFF,black	Ept1	28042	chr5	30232618	30272430	6769	+	P1155	NM_027652	TSS25431	protein_coding	4933402G07Rik| AI448296| AI452230| C79563| D5Wsu178e| mKIAA1724| SELI	ethanolaminephosphotransferase 1 (CDP-ethanolamine-specific)	Ept1
17414	Cdca3	0.758473	6.8434	6.44457	951	798	14793	#E0FFFF,black	Cdca3	14793	chr6	124830176	124833701	1488	+	P19905	NM_013538	TSS13500	protein_coding	2410005A12Rik| C8| Grcc8| Tome-1	cell division cycle associated 3	Cdca3
16215	4933404O12Rik	0.758809	3.77485	3.37666	106	87	66752	#E0FFFF,black	4933404O12Rik	66752	chr5	136919146	136937109	3970	+		NR_015555	TSS7684	lncRNA	AW494809	RIKEN cDNA 4933404O12 gene	4933404O12Rik
18309	Mrps12	0.759136	6.48506	6.08749	740	621	24030	#E0FFFF,black	Mrps12	24030	chr7	28739641	28741781	684	-	P293	NM_011885	TSS23664	protein_coding	AI327385| Rpms12| rps12	mitochondrial ribosomal protein S12	Mrps12
7311	Rhebl1	0.759359	4.69473	4.29759	208	173	69159	#E0FFFF,black	Rhebl1	69159	chr15	98877760	98881414	1213	-	P24656	NM_026967	TSS366	protein_coding	1810036J22Rik| Rheb2	Ras homolog enriched in brain like 1	Rhebl1
20192	Trappc11	0.759509	4.89374	4.49688	240	200	320714	#E0FFFF,black	Trappc11	320714	chr8	47490128	47533470	4322	-	P21874	NM_177240	TSS2234	protein_coding	AW558465| D030016E14Rik| R75422	trafficking protein particle complex 11	Trappc11
19577	Fus	0.759533	10.3128	9.91602	10618	8945	233908	#E0FFFF,black	Fus	233908	chr7	127967479	127982031	1844	+	P11681	NM_139149	TSS20785	protein_coding	D430004D17Rik| D930039C12Rik| Fus1| Tls	fused in sarcoma	Fus
5135	Dusp22	0.759605	3.86056	3.46388	113	93	105352	#E0FFFF,black	Dusp22	105352	chr13	30660059	30711232	1102	+	P16487	NM_134068	TSS17158	protein_coding	JKAP| JSP1| LMW-DSP2| MKPX	dual specificity phosphatase 22	Dusp22
18415	Scn1b	0.759679	1.95337	1.55683	24	18	20266	#E0FFFF,black	Scn1b	20266	chr7	31116524	31126945	1515	-	P15408	NM_011322	TSS26313	protein_coding	.	sodium channel, voltage-gated, type I, beta	Scn1b
15605	Polr2b	0.759721	6.45388	6.05742	724	608	231329	#E0FFFF,black	Polr2b	231329	chr5	77310484	77349328	3812	+	P277	NM_153798	TSS19605	protein_coding	Pol2rb| Rpb140| Rpb2	polymerase (RNA) II (DNA directed) polypeptide B	Polr2b
4017	Jmjd6	0.759753	7.20819	6.81179	1227	1032	107817	#E0FFFF,black	Jmjd6	107817	chr11	116837432	116843449	1668	-	P18627	NM_033398	TSS24858	protein_coding	5730436I23Rik| D11Ertd195e| mKIAA0585| PSR| PtdSerR| Ptdsr	jumonji domain containing 6	Jmjd6
12812	Rfxap	0.759934	4.82229	4.42623	228	190	170767	#E0FFFF,black	Rfxap	170767	chr3	54803115	54807791	2162	-	P4654	NM_133231	TSS22575	protein_coding	5730495K23Rik	regulatory factor X-associated protein	Rfxap
10714	Pfkfb3	0.760061	5.168	4.77219	292	244	170768	#E0FFFF,black	Pfkfb3	170768	chr2	11471431	11553929	5284	-	P672	NM_001177755	TSS17442	protein_coding	E330010H22Rik| iPFK-2| uPFK-2	6-phosphofructo-2-kinase /fructose-2,6-biphosphatase 3	Pfkfb3
20892	Afg3l1	0.760147	6.31329	5.91764	656	551	114896	#E0FFFF,black	Afg3l1	114896	chr8	123477862	123503916	4142	+		NR_028260	TSS16732	protein_coding	1700047G05Rik| 3110061K15Rik	AFG3-like AAA ATPase 1	Afg3l1
12284	Rbl1	0.760375	6.0417	5.64648	542	455	19650	#E0FFFF,black	Rbl1	19650	chr2	157145894	157204534	5580	-	P1198	NM_011249	TSS3406	protein_coding	AW547426| p107| PRB1	retinoblastoma-like 1 (p107)	Rbl1
87	Kcnq5	0.760543	2.44065	2.04575	37	29	226922	#E0FFFF,black	Kcnq5	226922	chr1	21398403	21961942	6980	-	P22432	NM_001160139	TSS2430	protein_coding	7730402H11| 9230107O05Rik| AA589396| D1Mgi1	potassium voltage-gated channel, subfamily Q, member 5	Kcnq5
19814	Cttn	0.760543	2.44065	2.04575	37	29	13043	#E0FFFF,black	Cttn	13043	chr7	144435724	144470935	3223	-	P24978	NM_007803	TSS20341	protein_coding	1110020L01Rik| Ems1	cortactin	Cttn
461	Tm4sf20	0.760581	0.676713	0.281888	5	2	66261	#E0FFFF,black	Tm4sf20	66261	chr1	82756649	82768456	1503	-	P14728	NM_025453	TSS3001	protein_coding	1810018L02Rik	transmembrane 4 L six family member 20	Tm4sf20
1082	Atp1a4	0.760581	0.676713	0.281888	5	2	27222	#E0FFFF,black	Atp1a4	27222	chr1	172223508	172258424	3485	-	P6396	NM_013734	TSS17583	protein_coding	.	ATPase, Na+ /K+ transporting, alpha 4 polypeptide	Atp1a4
1332	Gm5177	0.760581	0.676713	0.281888	5	2	382450	#E0FFFF,black	Gm5177	382450	chr10	10605945	10616313	3785	+		NR_033630	TSS13978	misc_RNA	EG382450	predicted pseudogene 5177	Gm5177
1708	Gnaz	0.760581	0.676713	0.281888	5	2	14687	#E0FFFF,black	Gnaz	14687	chr10	74967231	75015877	2435	+	P17982	NM_010311	TSS1970	protein_coding	AI847979| Gz	guanine nucleotide binding protein, alpha z subunit	Gnaz
3997	Foxj1	0.760581	0.676713	0.281888	5	2	15223	#E0FFFF,black	Foxj1	15223	chr11	116330704	116335354	2578	-	P15238	NM_008240	TSS12208	protein_coding	FKHL-13| HFH-4| Hfh4	forkhead box J1	Foxj1
[truncated: 21,431 more rows]
